# Supplementary material for: Analysis of the aging-related biomarker in a nonhuman primate model using multilayer omics
Source: BMC Genomics. 2024 Jun 26;25:639. doi: 10.1186/s12864-024-10556-z (PMC11209966; doi:10.1186/s12864-024-10556-z)
Supplement: Supplementary file 9 — Supplementary Material 9 [file 12864_2024_10556_MOESM9_ESM.xlsx]

## Sheet: Table S3
blood biochemical indexes of rhesus monkey transcriptome samples
Age	Monkey ID	AST	GLB	ALT	I-Bil	T-Bil	A/G	D-Bil	TP	ALB	ALP	r-GT	UA	UREA	CREA	GLU	TC	TG	HDL-C	LDL-C	C3	C4	IgA	IgG	IgM
2	16220	50.3	23	47.1	5.2	8	2.1	2.8	72.2	49.1	1050.5	129.5	18.1	6.65	65.5	4.04	3.38	0.79	1.65	8.01	1.33	0.263	0.53	4.73	1.1
2	16342	58.5	31	44.2	1.1	2.5	1.7	1.4	81.4	50.9	812.9	96.4	22.6	6.04	68.5	3.21	2.81	1.01	1.09	6.89	1.06	0.287	0.32	7.79	0.72
2	16297	59.6	51	40.5	1.2	3.1	1	1.9	102	51.5	921.2	154.3	16.8	8.86	62	3.93	3	0.6	0.01	0	1.08	0.237	0.39	5.48	0.35
2	16315	49.2	25	41.6	4.1	6.5	2.1	2.4	79.6	54.2	400.7	81	21.7	7.32	62.2	3.24	2.42	0.57	0.01	0	1.17	0.193	0.76	6.9	0.5
3	15372	42.9	27	43.1	1.5	2.7	1.9	1.2	78	50.7	803.8	90.9	27	7.47	77	6.11	4.48	0.66	2.33	11.64	1.29	0.224	0.45	6.96	0.62
3	15296	47.4	50	55.3	0.8	1.6	1	0.8	98.3	48.7	953.6	124.7	21.6	9.2	79.1	7.96	2.74	1.27	1.36	8.3	1.27	0.241	0.55	5.74	0.79
4	14224	24.7	25	29.4	1.9	3.5	2	1.6	75	49.8	1.049.5	89.9	23.2	4.59	82.7	5.11	2.28	0.85	1.42	5.2	0.83	0.179	0.66	5.76	0.85
4	14268	31.5	28	40.8	3	4.2	1.9	1.2	80.5	52.3	504.2	89.6	29.9	5.15	88.4	5.21	3.79	0.82	1.6	10.9	0.88	0.24	1.17	4.75	0.61
4	14261	82	30	40.3	0.2	1.7	1.7	1.5	80.6	51.1	884.6	128.2	1.37		90.1	5.46	4.18	0.85	1.68	12.56	1.7	0		2.31	0.74
4	14023	81.8	30	45.5	-0.8	0	1.6	0.8	77.3	47.1	619.6	193.6	2.23		79.5	2.47	2.98		1.15	9.62		0.033			1.05
5	13134	23.2	33	38.3	1.2	2.5	1.4	1.3	80.7	47.6	250	61.1	10.9	6.32	81.6	6.6	3.73	1.42	1.79	8.93	1.13	0.462	0.61	8.98	0.64
5	13118	39.2	30	48.2	1.1	2.3	1.8	1.2	82.6	52.6	277.4	62.2	18.7	5.82	89.1	5.62	3.01	1.01	2.06	6.27	0.9	0.16	0.55	9.02	0.41
6	12104	41.7	28	37.1	2.8	2.8	1.9	0	78.5	51	227.3	68.4	21	5.46	85.6	6.21	3.11	0.85	1.41	8.03	0.89	0.188	1.18	4.43	0.55
6	12302	41.8	334	29.1	1.4	2.2	1.6	0.8	86.7	52.8	209.2	56.5	32.1	5.612	99.4	3.36	3.8	9.64	1.67	10.24	0.99	0.225	0.8	7.12	1.09
8	1410207	71.8	35	36.9	1.5	2.6	1.5	1.1	86	51.1	237.5	74.1		1.46	113.3	1.33	3.14	0.72	1.97	6.7		0			0.4
9	1409013	28.2	22	16.6			0.9	1.1	41.4	19.4	89.2	19.2		0.44	36.8	0.33	0.94	0.77	1.06	13.03	1	0	0.96	1.39	1.06
10	8183	49.6	36	38.5	0	0.9	1.2	0.9	78.7	42.9	174.7	76.3		1.89	91	2.33	3.63	1.15	1.54	9.76	1.71	0	1.78	7.32	1.63
11	w1107055	48.7	35	51.2	3.6	5.1	1.5	1.5	87.5	52.5	122.1	64.1	1.7	8.94	114.3	0.08	2.37	1.41	1.29	5.89	0.99	0.222	1.12	8.52	1.06
11	1207041	36.5	35	41.6	0.6	1.9	1.5	1.3	80.3	48.1	180.3	97.7	17.7	1.85	103.5	3.18	3.04	0.6	1.34	8.06
15	3127	56.7	26	50.9	3.7	4.7	2.1	1	81.1	54.7	113.8	56.5	10.2	7.14	107.5	0.56	4.11	1.07	2.18	1.53	1.54	0.262	1.54	10.87	0.79
15	3139	61.5	40	78.9	1.3	2.8	1.2	1.5	90.7	503	115.1	143.1		1.76	105.9	0.8	3.24	1.07	1.52	9.14	1.38	0		0.55	0
17	1039	37.6	36	16.7	0.9	2.2	1.4	1.3	84.7	40.8	80.8	77.5		1.42	105	2.55	1.86	0.89	0.99	4.2		0			0.14
18	502	42.6	37	30.3	1.1	0	1.2	1.1	83.2	46	115.1	69.2		1.9	90.7	1.71	2.31	0.82	1.09	5.64	1.62	0.124	1.62	7.95	0.5
18	W0800140	23.1	64	22.5	1.1	2	0.2	0.9	74.5	10.7	182.5		2.8	0.58	17.1	3.96	0.09	0.27	1.31	4.42	1.46	0		0	1.15
18	W1200002	12.8	91	1.2			0	0.4	92	1.2	9.2	72		1.67	16.7	4.29	3.41	0.35	0.89	1.86	0.2	0	0	15.03	0
18	503	50.3	33	37	2.7	4.4	1.6	1.7	85.8	53.1	98.3	44.3	4	6.61	108.3	1.01	3.33	0.78	1.44	6.3	1.44	0.198	1.44	10.59	1.17
19	W0499104	68.5	34	25.5			1.4	1.5	79	45.5	164.9	68.5		1.47	106	5.58	3.01	0.34	1.28	8.72	1.27	0	1.94	8.84	0.97
20	W0498108	71.2	45	31.1			0.8	0.5	81.1	36	452.8	70.6		1.52	75.8	6.52	2.99	1.19	1.58	8.24	1.76	0	1.56	15.92	1.01
23	W0695077	37.8	39	19.9	1.6	3.2	1.3	1.6	90.4	51.8	129.5	107.8		1.92		6.09	3.45	6.36	2.4	5.61	1.65	0	1.73	12.52	0.88
26	92502	25.1	46	33.9	0.2	0	0.9	0.2	86.3	40.1	236.1	85	25.9	51.84	63.4	4.17	2.97	0.7	1.69	7.97	1.53	0	2.3	14.37	0.93
29	W9389002	41.6	43	26.4	0.2	0.7	1.1	0.5	89.5	46.5	162.7	62.8		1.96	90.1	2.44	3.36	2.32	1.46	8.05	1.78	0	1.63	5.63	0.96
29	W0389029	34.9	33	41.7	2.4	3.7	1.7	1.3	88	54.9	85.1	88.9	16.4	5.16	95.7	4.96	3	0.65
33	w0385039	39.9	27	39.4	4.1	5.4	2	1.3	81.1	54.1	87.1	130.8	25.6	11.35	147.1	6.45	3.73	0.67	2.62	6.79	1.08	0.243	1.45	9.62	0.62
34	W8784002	45	43	49	2.7	2.7	1	0	86.1	43.3	191.1	63.9		2.48	99.4	1.77	3.02	1.1	1.47	6.67	1.78	0	1.45	1.8	1.76
34	W8884002	46.7	37	32.7	0.5	1.2	1.2	1.7	80.4	43.6	164.7	48.8		2.25	88.8	0.69	2.16	0.84	0.9	5.75	1.63	0.049	1.48	13.28	0.94
blood routine examination of rhesus monkey transcriptome samples
Age	Monkey ID	WBC	RBC	HGB	HCT	PLT	MPV	PCT	MCV	MCH	MCHC	NEUT%	LYMPH%	MONO%	EO%	BASO%	NEUT#	LYMPH#	MONO#	EO#	BASO#	RDW-SD	RDW-CV	PDW	P-LCR
2	16220	9.86	6.9	159	50.6	433	10.6	0.46	73.3	23	314	43.6	52.1	2.7	1.5	0.1	4.29	5.14	0.27	0.15	0.01	36.6	13.7	10.7	27.3
2	16342	20.66	6.94	158	51.5	366	12.5	0.46	74.2	22.8	307	18.2	75.6	5.3	0.6	0.3	3.78	15.61	1.09	0.12	0.06	37.7	14.1	16	43.3
2	16297	14.96	7.09	153	47.5	276	10.5	0.29	67	21.6	322	12.9	77.5	7.8	1.3	0.5	1.92	11.6	1.17	0.2	0.07	34.7	15.1	11	27.6
2	16315	6.82	6.54	157	45.4	321	12.1	0.39	69.4	24	346	27	67	5.6	0.1	0.3	1.84	4.57	0.38	0.01	0.02	33.5	13.4	14.3	41.9
3	15372	8.01	5.97	146	47.1	293	10.3	0.3	78.9	24.5	310	44	52.2	3.6	0.1	0.1	3.52	4.18	0.29	0.01	0.01	40.9	14.4	10	25.1
3	15296	9.43	5.72	137	44.5	332	11	0.36	77.8	24	308	16.7	75.4	5.3	2.5	0.1	1.57	7.11	0.5	0.24	0.01	34.6	12.4	12.7	33.7
4	14224	11.37	6.4	152	50.1	238	11.6	0.28	78.3	23.8	303	36.4	58.5	3	2	0.1	4.14	6.65	0.34	0.23	0.01	37.4	13.3	13.2	36.1
4	14268	10.15	6.4	145	47.5	379	8.8	0.33	74.2	22.7	305	41.6	51.4	5.7	1.1	0.2	4.22	5.22	0.58	0.11	0.02	38.5	14.4	8.6	14.3
4	14261	12.6	7.18	171	57.3	404	11	0.44	79.8	23.8	298	23.8	69.4	6.2	0.5	0.1	3	8.75	0.78	0.06	0.01	42	14.9	12.1	32.6
4	14023	16.39	6.86	162	53.1	484	10.6	0.52	77.4	23.6	305	24.1	70.5	5.3	0	0.1	3.94	11.56	0.87	0	0.02	34.6	12.3	11.4	29.9
5	13134	22.59	6.95	161	56.3	394	11.9	0.47	81	23.2	286	70.3	24.4	4.8	0.4	0.1	15.89	5.51	1.09	0.08	0.02	41.3	14.1	14.6	40.8
5	13118	9.95	5.55	136	45.4	577	10.4	0.6	81.8	24.5	300	61.4	35.4	3.1	0.1	0	6.11	3.52	0.31	0.01	0	40.6	14	11.1	27.4
6	12104	11.31	6.41	144	46.8	367	12.4	0.46	73	22.5	308	53.8	41.8	3.6	0.7	0.1	6.08	4.73	0.41	0.08	0.01	36.8	13.9	14.9	46.4
6	12302	15.42	5.68	143	45.3	369	12	0.44	79.8	25.2	316	60.5	35.9	3	0.5	0.1	9.34	5.54	0.46	0.07	0.01	34.8	12.2	13.8	40.5
8	1410207	15.55	7.38	177	57.1	371	10.4	0.39	77.4	24	310	31.9	62.2	3.7	2.1	0.1	4.98	9.67	0.57	0.32	0.01	36.7	13.3	11.7	30.2
9	1409013	11.25	7.98	185	60.33	382.4	13.84	0.53	75.6	23.2	307	57.2	35.3	7.2	0	0.3	6.44	3.97	0.81	0	0.03	39.2	15.3	16.84	55.24
10	8183	17.42	7	162	53.2	307	12	0.37	76	23.1	305	39.8	53.4	6.3	0.3	0.2	6.95	9.3	1.09	0.05	0.03	37.4	13.4	15	39.6
11	w1107055	26.16	7.17	164	54	319	9.7	0.31	75.3	22.9	304	82.5	12.1	5.1	0.3	0	21.57	3.16	1.33	0.09	0.01	37.2	13.8	11.3	23.3
11	1207041	8.57	7	169	55.9	321	9.8	0.31	79.9	24.1	302	64.6	28.8	5.7	0.8	0.1	5.53	2.47	0.49	0.07	0.01	40.5	14	10.2	22.4
15	3127	7.55	6.83	172	53.6	381	9.6	0.36	78.5	25.2	321	54.5	41.6	3	0.8	0.1	4.11	3.14	0.23	0.06	0.01	39.6	13.7	9.8	20.5
15	3139	8.61	8.07	184	59	301	9.8	0.3	73.1	22.8	312	31.1	62.7	4.2	1.9	0.1	2.68	5.4	0.36	0.16	0.01	34.8	13.6	10.5	23.5
17	1039	10.84	7.08	164	51.7	503	9.9	0.5	73	23.2	317	45.5	47.9	5	1.4	0.2	4.94	5.19	0.54	0.15	0.02	36.7	13.9	9.8	21.9
18	502	11.4	6.13	147	46.6	604	9.4	0.57	76	24	315	57.6	38.5	3.5	0.3	0.1	6.57	4.39	0.4	0.03	0.01	38.6	14.5	10.1	20.4
18	w0800140	21.18	5.41	129	42.4	315	11.4	0.36	78.4	23.8	304	34.4	60.8	3.4	1.3	0.1	7.29	12.87	0.72	0.27	0.03	34	12.3	11.9	34.6
18	w1200002	11.43	6.24	151	48.5	328	9.1	0.3	77.7	24.2	311	43.3	51.4	4.3	0.9	0.1	4.95	5.88	0.49	0.1	0.01	32.9	11.8	9.2	17.2
18	503	9.07	6.6	163	55.1	391	10.6	0.41	83.5	24.7	296	73.8	21.2	4.9	0	0.1	6.7	1.92	0.44	0	0.01	40	13.1	11.5	30.4
19	w0499104	10.15	7.57	162	54.9	342	9.7	0.33	72.5	21.4	295	56.3	38.8	4.8	0	0.1	5.71	3.94	0.49	0	0.01	37.7	14.6	10.7	22.8
20	w0498108	20.23	7.13	162	54.7	656	10.3	0.67	76.7	22.7	296	59.7	33.1	5.2	1.8	0.2	12.09	6.69	1.05	0.36	0.04	43.2	16	11.9	27.8
23	w0695077	11.59	7.65	183	59.4	403	10.5	0.42	77.6	23.9	308	40.9	50.3	7	1.7	0.1	4.74	5.83	0.81	0.2	0.01	36.5	13.7	11.5	29.3
26	92502	21.46	9	195	62.03	219	11.1	0.24	68.9	21.7	315	30.3	62.5	5.9	1.1	0.2	6.51	13.41	1.26	0.24	0.04	42.7	19.5	14.1	33.7
29	W9389002	8.79	6.77	153	52.1	388	11.5	0.45	77	22.6	294	33.1	58.2	6.8	1.8	0.1	2.9	5.12	0.6	0.16	0.01	38.7	13.9	12.8	38.6
29	w0389029	5.95	7.66	170	55.2	251	11.7	0.29	72.1	22.2	308	20.4	67.2	10.8	1.3	0.3	1.21	4	0.64	0.08	0.02	35.2	13.9	14.3	40.5
33	w0385039	11.93	3.24	67	22.8	647	10.5	0.68	70.4	20.7	294	66.2	28.1	5.6	0	0.1	7.9	3.35	0.67	0	0.01	39.6	16.2	11.3	28.3
34	W8784002	8.55	8.55	189	60.63	135.4	NA	NA	70.9	22.1	312	54.7	37.2	7.6	0.4	0.1	4.68	3.18	0.65	0.03	0.01	42.1	18.6	NA	NA
34	W8884002	11.16	6.86	167	53.5	369	10.4	0.38	78	24.3	312	64.3	26.3	7.2	2	0.2	7.19	2.93	0.8	0.22	0.02	38	13.7	11.6	27.8
blood biochemical indexes of rhesus monkey proteome samples
Age	Monkey ID	AST	GLB	ALT	I-Bil	T-Bil	A/G	D-Bil	TP	ALB	ALP	r-GT	UA	UREA	CREA	GLU	TC	TG	HDL-C	LDL-C	C3	C4	IgA	IgG	IgM
2	16342	58.5	31	44.2	1.1	2.5	1.7	1.4	81.4	50.9	812.9	96.4	22.6	6.04	68.5	3.21	2.81	1.01	1.09	6.89	1.06	0.287	0.32	7.79	0.72
2	16248	64.6	40	67.5	3	4.8	1.5	1.8	100.1	60.1	760.3	86.2	6.7	7.74	69.8	5.01	3.95	1.07	1.17	8.19	1.14	0.192	0.59	8.46	1.33
2	16268	49.3	24	45.8	2.9	3.2	2.1	0.3	75.8	51.7	946.9	118.8	21.5	9.32	72.7	4.88	3.78	0.84
3	15296	47.4	50	55.3	0.8	1.6	1	0.8	98.3	48.7	953.6	124.7	21.6	9.2	79.1	7.96	2.74	1.27	1.36	8.3	1.27	0.241	0.55	5.74	0.79
3	15338	49.3	26	35.4	2.3	3.5	1.9	1.2	76.4	50.3	679.1	96.5	22	6.49	83.9	4.42	3.44	0.87	1.79	9.62	1.24	0.165	1.13	7.66	0.39
3	15342	41	34	30.5	1.9	0	1.5	1.9	84.2	50.7	472.8	108.8	17.8	8.67	73.7	8.48	3.6	1.5	1.31	10.67	1.23	0.336	0.33	4.96	0.43
3	15322	62.5	23	40.2	1.7	3	2.2	1.3	72.5	49.7	597.8	120.2	19.9	7.18	77	4.59	2.58	0.55	1.79	5.62	1.2	0.267	0.38	6.89	0.69
3	15023	49.7	26	38.7	1.3	2.4	1.9	1.1	75.9	49.5	759.5	90.2	24.2	6.77	88	6.62	4.01	0.93	1.91	11.63	1.32	0.235	0.6	5.95	0.51
4	14224	24.7	25	29.4	1.9	3.5	2	1.6	75	49.8	1.049.5	89.9	23.2	4.59	82.7	5.11	2.28	0.85	1.42	5.2	0.83	0.179	0.66	5.76	0.85
4	14160	59.5	34	51.4	0.8	1.9	1.3	1.1	80.6	46.3	330.4	74.5	2.13		91	4.75	2.17	0.71	1.29	5.3	1.25	0	1.58	10.54	1.69
4	14261	82	30	40.3	0.2	1.7	1.7	1.5	80.6	51.1	884.6	128.2	1.37		90.1	5.46	4.18	0.85	1.68	12.56	1.7	0		2.31	0.74
4	14023	81.8	30	45.5	0.8	0	1.6	0.8	77.3	47.1	619.6	193.6	2.23		79.5	2.47	2.98		1.15	9.62		0.033			1.05
4	14047	58.4	31	44.7	1.8	2.8	1.9	1	87.7	57.2	631.2	128.4	2.02		86.7	2.32	3.6	0.7	1.81	10.23		0			0.54
6	12104	41.7	28	37.1	2.8	2.8	1.9	0	78.5	51	227.3	68.4	21	5.46	85.6	6.21	3.11	0.85	1.41	8.03	0.89	0.188	1.18	4.43	0.55
6	12302	41.8	334	29.1	1.4	2.2	1.6	0.8	86.7	52.8	209.2	56.5	32.1	5.612	99.4	3.36	3.8	9.64	1.67	10.24	0.99	0.225	0.8	7.12	1.09
6	12047	34.4	45	31.7	1.8	3.3	1	1.5	89.7	45.2	333.1	79.3	2.7	5.91	97.1		3.02	0.4	7.13			0	1.21	16.67	1.37
8	10502	29.3	29	32.8	1.7	2.3	1.6	0.6	76	47	220.7	67	16.5	6.47	84.1	3.1	3.53	0.91	1.96	1.85	NA	0.344	1.01	2.92	1.63
9	w1209057	32.5	30	53.5	0.6	1.5	1.9	0.9	85.1	55.4	309	87.7	0.8	4.73	118.2	3.56	2.14	1.18	1.24	4.73	1.04	0.226	0.81	10.07	0.73
10	8041	33.1	31	25.6	1.3	2.5	1.6	1.2	80.3	49.3	157.9	77.4	25.4	2.1	105.5	4.41	3.16	0.5	1.37	9.17	1.28	0.327	1.66	10.08	1.05
10	8183	49.6	36	38.5	0	0.9	1.2	0.9	78.7	42.9	174.7	76.3		1.89	91	2.33	3.63	1.15	1.54	9.76	1.71	0	1.78	7.32	1.63
12	1406017	70	37	24.1			1.2	1.1	82.3	45.4	157.5	58.1		1.65	113.7	6.62	2.93	1.04	1.55	8.39	1.43	0	1.59	0	1.55
15	3139	61.5	40	78.9	1.3	2.8	1.2	1.5	90.7	503	115.1	143.1		1.76	105.9	0.8	3.24	1.07	1.52	9.14	1.38	0		0.55	0
16	w0502016	30.8	34	32.2	2.2	5.4	1.3	3.2	78.7	44.4	159	62.1	20.9	6.46	97.3	2.54	2.13	1.45
17	1107	75.1	35	44			1.4	1.2	83.7	49.2	76.1	69.1		1.56	104.4	6.52	2.52	0.63	1.29	5.36	1.2	0		1.06	1.07
18	502	42.6	37	30.3	1.1	0	1.2	1.1	83.2	46	115.1	69.2		1.9	90.7	1.71	2.31	0.82	1.09	5.64	1.62	0.124	1.62	7.95	0.5
19	W0499104	68.5	34	25.5			1.4	1.5	79	45.5	164.9	68.5		1.47	106	5.58	3.01	0.34	1.28	8.72	1.27	0	1.94	8.84	0.97
22	96502	19.4	42	41.3	0	0	1	0	82.4	40.6	137	0.77	25.4	61.39	82.6	12.26	2.73	3.18	1.34	6.57	1.23	0.149	1.26	11.28	2.62
22	96501	41.1	18	55.7	4.5	5.9	3.1	1.4	76.1	57.7	117.2	106	14.2	8.72	84.2		3.36	1.16	1.31	9.09	1.18	0.227	1.2	11.44	0.76
22	w0496071	44.6	41	22.2	2.1	3.7	1.1	1.6	84.2	43.7	120.3	68	18.3	5.91	101	1.09	2.19	0.47	1.51	0.34	1.78	0.257	1.06	15.66	1.23
22	96503	37.6	60	20.2	0.7	2	0.8	1.3	110	49.7	159.5	37.7	5.7	6.13	95.8		3.01	2.17	1.59	7.44	1.1	0.266	1.64	7.04	0.6
22	W0496003	46.8	43	80.6	1.7	2.5	1.1	0.8	88	45.4	156.4	69		1.47	95.3	1.28	1.97	1.02	1.22	3.65	1.28	0.255	1.45	3.16	1.19
22	w0696053	56.6	35	61.2	1.5	2.6	1.3	1.1	80.4	45.1	82.2	66.6	0.8	8.59	94.7	5.63	1.43	1.8	1.7	3.23	1.01	0.222	1.68	12.35	1.15
23	W0595055	36.7	31	76.1	2.7	2.7	1.5	0	78.9	47.9	116.7	60.4		1.39	88.7	3.93	1.92	0.5	1.37	2.8	0.4	0	0.07	5.06	0.08
23	W0795025	37.1	34	39.5	0.4	1.6	1.4	1.2	80.7	46.6	192.1	94.4		1.9	184	3.61	3.26	1.45	1.96	6.38	1.65	0	0.89	8.85	0.6
26	W9792002	47.5	35	28.5	0.3	1.4	1.1	1.1	74.7	39.5	124.7	59.6		2.47	87.5	3.04	1.96	1	0.69	4.72	1.48	0	1.48	4.38	1.87
26	92502	25.1	46	33.9	0.2	0	0.9	0.2	86.3	40.1	236.1	85	25.9	51.84	63.4	4.17	2.97	0.7	1.69	7.97	1.53	0	2.3	14.37	0.93
26	92501	64		33	5.6	6.3	1.12	0.7	78.7	41.6	121				77	4.25		0.52	1.32	1.49
26	w0492093	50.8	73	38.7	0.3	1.9	0.7	1.6	123.8	51.3	120.6	61.4	17.8	7.24	118		3.4	1.21	1.84	8.15	1.43	0.343	1.37	11.48	1.51
27	w0391033	40	28	70.7	3.3	4.6	1.9	1.3	81.2	53.1	112.7	85	23.6	7.61	102.8		3.07	2.06	1.54	6.74	1.28	0.235	0.97	7.23	0.83
28	W9690002	39.2	42	12.3	1.3	2.2	1	0.9	82.3	40.6	142.5	57.5		2.15	27.6	0.47	1.93	0.61	0.99	3.31	1.76	0.044	0.99	6.54	0.61
29	W9389002	41.6	43	26.4	0.2	0.7	1.1	0.5	89.5	46.5	162.7	62.8		1.96	90.1	2.44	3.36	2.32	1.46	8.05	1.78	0	1.63	5.63	0.96
33	w0385039	39.9	27	39.4	4.1	5.4	2	1.3	81.1	54.1	87.1	130.8	25.6	11.35	147.1	6.45	3.73	0.67	2.62	6.79	1.08	0.243	1.45	9.62	0.62
blood routine examination of rhesus monkey proteome samples
Age	Monkey ID	WBC	RBC	HGB	HCT	PLT	MPV	PCT	MCV	MCH	MCHC	NEUT%	LYMPH%	MONO%	EO%	BASO%	NEUT#	LYMPH#	MONO#	EO#	BASO#	RDW-SD	RDW-CV	PDW	P-LCR
2	16342	20.66	6.94	158	51.5	366	12.5	0.46	74.2	22.8	307	18.2	75.6	5.3	0.6	0.3	3.78	15.61	1.09	0.12	0.06	37.7	14.1	16	43.3
2	16248	28.47	7.28	148	44.8	312.4	11.44	0.35	61.5	20.3	330	47.8	46.8	4.2	1.1	0.1	13.63	13.31	1.19	0.31	0.03	33.1	16.5	14.34	35.84
2	16268	10.43	6.96	149	48.6	313	10.7	0.33	69.8	21.4	307	28.2	64.5	5.8	1.3	0.2	2.93	6.73	0.61	0.14	0.02	34.1	13.6	11.6	29.5
3	15296	9.43	5.72	137	44.5	332	11	0.36	77.8	24	308	16.7	75.4	5.3	2.5	0.1	1.57	7.11	0.5	0.24	0.01	34.6	12.4	12.7	33.7
3	15338	17.89	6.39	149	47.4	472	10.9	0.51	74.2	23.3	314	46.8	48.5	4.5	0.1	0.1	8.39	8.67	0.8	0.01	0.02	33.7	12.6	12	31.2
3	15342	13.54	5.92	144	46	403	10.5	0.42	77.7	24.3	313	33.3	61.3	4.5	0.8	0.1	4.5	8.3	0.61	0.11	0.02	33.8	12.1	11	27.8
3	15322	21.05	6.89	164	51	435	11	0.48	74	23.8	322	24.4	69.2	4.3	2	0.1	5.15	14.56	0.9	0.42	0.02	35.7	13.6	11.8	30.2
3	15023	12.81	6.45	145	46.4	357	11.5	0.41	71.9	22.5	313	44.5	50.6	4.3	0.4	0.2	5.71	6.48	0.55	0.05	0.02	33.2	12.7	14.5	37.4
4	14224	11.37	6.4	152	50.1	238	11.6	0.28	78.3	23.8	303	36.4	58.5	3	2	0.1	4.14	6.65	0.34	0.23	0.01	37.4	13.3	13.2	36.1
4	14160	15.78	6.89	151	49.8	561	9.9	0.56	72.3	21.9	303	50	44.8	4.6	0.5	0.1	7.89	7.07	0.72	0.08	0.02	36.2	13.7	10.9	24.8
4	14261	12.6	7.18	171	57.3	404	11	0.44	79.8	23.8	298	23.8	69.4	6.2	0.5	0.1	3	8.75	0.78	0.06	0.01	42	14.9	12.1	32.6
4	14023	16.39	6.86	162	53.1	484	10.6	0.52	77.4	23.6	305	24.1	70.5	5.3	0	0.1	3.94	11.56	0.87	0	0.02	34.6	12.3	11.4	29.9
4	14047	9.8	6.86	161	51	362.4	14.24	0.51	74.3	23.5	316			5.8	0.8	0.1			0.57	0.08	0.01	33.7	12.5	19.94	57.44
6	12104	11.31	6.41	144	46.8	367	12.4	0.46	73	22.5	308	53.8	41.8	3.6	0.7	0.1	6.08	4.73	0.41	0.08	0.01	36.8	13.9	14.9	46.4
6	12302	15.42	5.68	143	45.3	369	12	0.44	79.8	25.2	316	60.5	35.9	3	0.5	0.1	9.34	5.54	0.46	0.07	0.01	34.8	12.2	13.8	40.5
6	12047	10.79	6.54	128	41.6	740	8.1	0.6	63.6	19.6	308	56.9	33.4	8.7	0.8	0.2	6.14	3.6	0.94	0.09	0.02	39.2	17.9	8.5	10.7
8	10502	10.68	6.23	145	47	431	10.2	0.44	75.4	23.3	309	34.5	56.6	6.6	2.3	0.2	3.68	6.05	0.7	0.25	0	35.6	13.1	11.4	26.8
9	w1209057	19.24	6.73	157	50.6	296	12.3	0.37	75.2	23.3	310	57.1	34.8	7.7	0.3	0.1	11.01	6.69	1.48	0.05	0.01	39.1	14.3	14.7	44.4
10	8041	15.42	6.82	158	49.8	288	10.4	0.3	73	23.2	317	31.8	60.1	7.1	0.9	0.1	4.9	9.27	1.1	0.14	0.01	36.4	13.8	11.4	29
10	8183	17.42	7	162	53.2	307	12	0.37	76	23.1	305	39.8	53.4	6.3	0.3	0.2	6.95	9.3	1.09	0.05	0.03	37.4	13.4	15	39.6
12	1406017	10.1	6.99	158	50.7	302	11.3	0.34	72.5	22.6	312	24.8	63.6	9.2	2.3	0.1	2.51	6.42	0.93	0.23	0.01	33.5	12.6	12	35.6
15	3139	8.61	8.07	184	59	301	9.8	0.3	73.1	22.8	312	31.1	62.7	4.2	1.9	0.1	2.68	5.4	0.36	0.16	0.01	34.8	13.6	10.5	23.5
16	w0502016	13.28	7.49	169	53.1	336	10.7	0.36	70.9	22.6	318	54.4	40	5	0.5	0.1	7.24	5.31	0.66	0.06	0.01	36.8	14.9	12.2	32.6
17	1107	11.83	7.22	176	56.9	452	10.2	0.46	78.8	24.4	309	47.3	43.8	7	1.8	0.1	5.6	5.18	0.83	0.21	0.01	41	14.7	11.4	27.4
18	502	11.4	6.13	147	46.6	604	9.4	0.57	76	24	315	57.6	38.5	3.5	0.3	0.1	6.57	4.39	0.4	0.03	0.01	38.6	14.5	10.1	20.4
19	w0499104	10.15	7.57	162	54.9	342	9.7	0.33	72.5	21.4	295	56.3	38.8	4.8	0	0.1	5.71	3.94	0.49	0	0.01	37.7	14.6	10.7	22.8
22	96502	16.56	6.32	141	46.3	432	11.1	0.48	73.3	22.3	305	31.6	62.7	4.5	1.1	0.1	5.24	10.38	0.75	0.18	0.01	40.9	15.5	12.5	34.4
22	96501	13.36	6.34	149	47.6	265	12.2	0.32	75.1	23.5	313	48.9	44.9	5.7	0.4	0.1	6.52	6	0.76	0.06	0.02	39.1	14.5	14	41.1
22	w0496071	12.8	7.14	169	55.7	352	10.4	0.36	78	23.7	303	47.8	41.6	7	3.4	0.2	6.13	5.32	0.89	0.44	0.02	41.4	15	10.9	27.3
22	96503	7.35	7.93	191	61.13	421	9.7	0.41	77	24.1	313	30.8	55.5	9.8	3.8	0.1	2.26	4.08	0.72	0.28	0.01	44	17.6	10.7	22.5
22	w0496003	9.36	8.41	184	60.53	255	10	0.25	71.9	21.9	304	57.4	35.7	6.1	0.7	0.1	5.37	3.34	0.57	0.07	0.01	45.7	19.5	11.9	25.4
22	w0696053	12.93	7.5	166	56.4	219	11.6	0.25	75.2	22.1	294	59.1	35	5.1	0.7	0.1	7.64	4.53	0.66	0.09	0.01	39.1	14.7	13.8	36.1
23	w0595055	10.61	8.09	170	55.6	240	11.9	0.28	68.7	21	306	45.4	49.2	3.2	2	0.2	4.82	5.22	0.34	0.21	0.02	39.9	18.1	13.5	38
23	w0795025	12.93	7.75	172	56.2	418	9	0.38	72.5	22.2	306	34.7	57.4	5.6	2.2	0.1	4.49	7.42	0.72	0.29	0.01	38.8	15.7	9.6	17.4
26	W9792002	13.97	8.01	179	55.4	347	10	0.35	69.2	22.3	323	44.3	48.7	5.8	1.1	0.1	6.19	6.8	0.81	0.16	0.01	34.3	14.7	10.6	24.4
26	92502	21.46	9	195	62.03	219	11.1	0.24	68.9	21.7	315	30.3	62.5	5.9	1.1	0.2	6.51	13.41	1.26	0.24	0.04	42.7	19.5	14.1	33.7
26	92501	9.31	7.39	161	53.6	337	10.1	0.34	72.5	21.8	300	53.3	40.4	4.4	1.8	0.1	4.96	3.76	0.41	0.17	0.01	41.5	16.5	10.9	25.9
26	w0492093	14.19	7.56	179	61.53	367	11.2	0.41	81.3	23.7	291	37.3	52.6	7	3	0.1	5.27	7.47	1	0.43	0.02	39.2	13.5	12.8	35
27	w0391033	8.79	7.56	173	56	333	11	0.37	74.1	22.9	309	49.1	44.3	5.9	0.7	0	4.32	3.89	0.52	0.06	0	36.1	13.5	11.6	32.9
28	W9690002	4.94	5.03	111	36.9	367	9.9	0.36	73.4	22.1	301	46.7	46.4	5.7	1	0.2	2.31	2.29	0.28	0.05	0.01	37.8	14.8	10	23.4
29	W9389002	8.79	6.77	153	52.1	388	11.5	0.45	77	22.6	294	33.1	58.2	6.8	1.8	0.1	2.9	5.12	0.6	0.16	0.01	38.7	13.9	12.8	38.6
33	w0385039	11.93	3.24	67	22.8	647	10.5	0.68	70.4	20.7	294	66.2	28.1	5.6	0	0.1	7.9	3.35	0.67	0	0.01	39.6	16.2	11.3	28.3
