# Supplementary material for: Analysis of the aging-related biomarker in a nonhuman primate model using multilayer omics
Source: BMC Genomics. 2024 Jun 26;25:639. doi: 10.1186/s12864-024-10556-z (PMC11209966; doi:10.1186/s12864-024-10556-z)
Supplement: Supplementary file 10 — Supplementary Material 10 [file 12864_2024_10556_MOESM10_ESM.xlsx]

## Sheet: Table S4
The sequencing and alignment information for all RNA-seq samples
sample	Raw reads	filtered reads	Filtering rate (%)	Total mapped	Mapping rate (%)
2-4 years_F	106364082	104130660	0.979	99368716	0.9555
2-4 years_M	95309340	93925470	0.9855	89241504	0.9501
5-10 years_F	100794440	99452614	0.9867	94873361	0.954
5-10 years_M	99073864	97693836	0.9861	92769754	0.9496
11-19 years_F	88112898	83938106	0.9526	79216879	0.9438
11-19 years_M	88865878	84588156	0.9519	80040290	0.9462
20-34 years_F	98409424	94748184	0.9628	89918381	0.949
20-34 years_M	93455160	89170180	0.9541	84327568	0.9457
