# Supplementary material for: Analysis of the aging-related biomarker in a nonhuman primate model using multilayer omics
Source: BMC Genomics. 2024 Jun 26;25:639. doi: 10.1186/s12864-024-10556-z (PMC11209966; doi:10.1186/s12864-024-10556-z)
Supplement: Supplementary file 11 — Supplementary Material 11 [file 12864_2024_10556_MOESM11_ESM.xlsx]

## Sheet: Table S5
The expression level (FPKM) for each mRNA genes detected in our study
transcript_id	gene_id	gene_name	2-4 years_FPKM	5-10 years_FPKM	11-19 years_FPKM	20-34 years_FPKM
ENSMMUT00000000001	ENSMMUG00000000001	CCNF	0.977132	0.762718	0.764946	0.729205
ENSMMUT00000000002	ENSMMUG00000000002	TEDC2	0	0.112873	0.060189	0.122063
ENSMMUT00000000005	ENSMMUG00000000005	NAGA	0.007948	0.0100645	0.009595	0.0052505
ENSMMUT00000000007	ENSMMUG00000000007	BET1	0.0080065	0.007118	0.0158255	0
ENSMMUT00000000009	ENSMMUG00000000010	EMC7	8.01532	6.34657	6.66595	6.87469
ENSMMUT00000000011	ENSMMUG00000000012	-	19.3317	9.91642	7.00563	8.22493
ENSMMUT00000000012	ENSMMUG00000000013	KATNBL1	16.9375	13.5036	8.81961	8.11379
ENSMMUT00000000014	ENSMMUG00000000009	PTPRC	10.2173	7.80097	8.21312	4.79915
ENSMMUT00000000023	ENSMMUG00000000019	CCDC86	0.657687	0.673949	0.745181	0.47998
ENSMMUT00000000024	ENSMMUG00000000016	ADSS	20.7824	15.6769	11.6701	11.2936
ENSMMUT00000000025	ENSMMUG00000000020	PTGDR2	1.44229	1.54753	2.12463	1.27643
ENSMMUT00000000027	ENSMMUG00000000022	ZP1	0.0069885	0	0	0
ENSMMUT00000000029	ENSMMUG00000000023	PTGER2	0.487065	0.5587	0.439138	0.57972
ENSMMUT00000000030	ENSMMUG00000000024	PTGDR	2.62061	2.9086	2.80796	2.21891
ENSMMUT00000000031	ENSMMUG00000000025	ZNRF3	0.104658	0.104241	0.071803	0.038095
ENSMMUT00000000036	ENSMMUG00000000029	TK2	0	0.557719	0.970687	0
ENSMMUT00000000038	ENSMMUG00000029108	CKLF	23.8878	25.1581	15.7011	13.9574
ENSMMUT00000000039	ENSMMUG00000029108	CKLF	2.58111	2.12066	1.62646	2.03524
ENSMMUT00000000042	ENSMMUG00000000031	TMEM132C	0.0186035	0.0446615	0.0617565	0.0208895
ENSMMUT00000000045	ENSMMUG00000029108	CKLF	2.11413	2.18971	1.78254	0.702684
ENSMMUT00000000048	ENSMMUG00000000032	CMTM2	0.0708825	0.108233	0.0537755	0.086899
ENSMMUT00000000053	ENSMMUG00000000037	ISG20L2	6.4394	6.32953	4.77993	3.44142
ENSMMUT00000000055	ENSMMUG00000000039	MRPL24	5.13524	3.996	3.55277	2.69602
ENSMMUT00000000057	ENSMMUG00000000040	EGLN3	2.91976	2.58178	2.15859	1.71494
ENSMMUT00000000059	ENSMMUG00000000042	ACVR2A	0.695334	0.610062	0.562517	0.3379
ENSMMUT00000000063	ENSMMUG00000000043	ORC4	6.4491	4.72184	3.76104	3.58241
ENSMMUT00000000065	ENSMMUG00000000047	SULT2A1	0.007677	0	0	0
ENSMMUT00000000069	ENSMMUG00000000049	SLAIN1	1.90253	2.16764	1.72764	1.66635
ENSMMUT00000000071	ENSMMUG00000000049	SLAIN1	0.0467275	0.027586	0.0138055	0.0080505
ENSMMUT00000000072	ENSMMUG00000000049	SLAIN1	1.81198	0.572859	0.503238	0.089406
ENSMMUT00000000073	ENSMMUG00000000050	-	83.8547	47.0754	28.9467	33.1838
ENSMMUT00000000074	ENSMMUG00000000051	LMLN	2.4006	3.33597	3.58756	2.33401
ENSMMUT00000000075	ENSMMUG00000000051	LMLN	0.920798	1.31798	0.579397	0.373271
ENSMMUT00000000078	ENSMMUG00000000054	ALKBH7	10.4981	8.23017	6.06699	5.79123
ENSMMUT00000000079	ENSMMUG00000000055	CMC1	0.397717	0.221819	0.250107	0.393184
ENSMMUT00000000080	ENSMMUG00000000056	AZI2	0.172434	0.161086	0.115313	0.096705
ENSMMUT00000000082	ENSMMUG00000000058	CDV3	40.7963	32.6261	28.7726	29.9201
ENSMMUT00000000085	ENSMMUG00000000059	TOPBP1	12.4614	9.30548	7.59786	7.29572
ENSMMUT00000000089	ENSMMUG00000000063	PPFIA4	0.001039	0.0009185	0.001326	0
ENSMMUT00000000092	ENSMMUG00000000065	CCDC181	0.193756	0.048364	0.119054	0.0404445
ENSMMUT00000000098	ENSMMUG00000000069	FAM210B	50.5683	65.9067	93.7705	85.1853
ENSMMUT00000000102	ENSMMUG00000000072	CSTF1	0.119931	0.0294615	0.066953	0.019135
ENSMMUT00000000103	ENSMMUG00000000073	CASS4	0.01645	0.026697	0.0198805	0.007539
ENSMMUT00000000104	ENSMMUG00000000073	CASS4	0.092752	0	0	0
ENSMMUT00000000106	ENSMMUG00000000075	LRRC58	13.0646	9.88152	6.87234	5.6359
ENSMMUT00000000107	ENSMMUG00000000074	RTF2	26.9323	25.1938	23.1657	18.9479
ENSMMUT00000000108	ENSMMUG00000000074	RTF2	0.86198	0.364831	0.464158	0.325964
ENSMMUT00000000109	ENSMMUG00000000074	RTF2	0.604753	0	0	0.400627
ENSMMUT00000000113	ENSMMUG00000046647	-	0	0.031061	0	0.0562215
ENSMMUT00000000115	ENSMMUG00000000081	PRKAR2A	5.42878	4.6435	4.20261	3.3099
ENSMMUT00000000123	ENSMMUG00000000083	BGLAP	2.25408	1.4371	1.38404	1.36837
ENSMMUT00000000124	ENSMMUG00000000083	BGLAP	0.01457	0.017605	0.165246	0.0780105
ENSMMUT00000000128	ENSMMUG00000000085	-	0.589363	0.421262	0.533745	0.42089
ENSMMUT00000000130	ENSMMUG00000000085	-	0.110859	0	0	0
ENSMMUT00000000132	ENSMMUG00000000089	SPTLC3	0.003071	0	0	0.013243
ENSMMUT00000000134	ENSMMUG00000000090	SMG5	12.2568	10.2843	9.71507	6.83248
ENSMMUT00000000138	ENSMMUG00000000092	GLMP	0.428218	0.270809	0.284108	0
ENSMMUT00000000144	ENSMMUG00000000098	HHIPL1	0.55679	0.860652	0.563748	0.629243
ENSMMUT00000000147	ENSMMUG00000000102	TRIM60	0.0258975	0.0260425	0.006425	0.0908935
ENSMMUT00000000149	ENSMMUG00000000100	CYP46A1	0	0.009492	0.0381335	0.0089465
ENSMMUT00000000151	ENSMMUG00000000104	RRP1B	6.1894	6.24638	6.0336	3.98915
ENSMMUT00000000157	ENSMMUG00000006778	ZNF845	0.94073	0.432511	0.409733	1.32915
ENSMMUT00000000158	ENSMMUG00000000108	NCKAP1L	65.3348	52.3952	41.2608	33.7675
ENSMMUT00000000159	ENSMMUG00000000110	TAF6L	0	0	0	0.002495
ENSMMUT00000000161	ENSMMUG00000000111	PDE1B	0.541027	0.455554	0.458346	0.366706
ENSMMUT00000000163	ENSMMUG00000000113	PPP1R1A	0.0130335	0	0	0
ENSMMUT00000000168	ENSMMUG00000000117	HCK	40.588	38.483	35.0028	38.4917
ENSMMUT00000000169	ENSMMUG00000000118	PLAGL2	3.52291	3.41392	2.89655	1.41085
ENSMMUT00000000171	ENSMMUG00000048257	-	1.58604	1.1087	0.417031	0.611565
ENSMMUT00000000172	ENSMMUG00000000122	HEBP2	8.82247	5.53003	3.92312	3.51332
ENSMMUT00000000173	ENSMMUG00000000123	NHSL1	0.110518	0.174379	0.079457	0.068246
ENSMMUT00000000175	ENSMMUG00000000123	NHSL1	0	0	0.0126595	0.003719
ENSMMUT00000000177	ENSMMUG00000000121	OTOGL	0.0175565	0.0076145	0	0.00141
ENSMMUT00000000178	ENSMMUG00000004006	CYP2C9	0.018845	0	0	0
ENSMMUT00000000180	ENSMMUG00000000125	RAB22A	9.11019	9.06404	7.37056	6.15803
ENSMMUT00000000185	ENSMMUG00000000130	CSGALNACT1	0.349706	0.333665	0.382296	0.31112
ENSMMUT00000000189	ENSMMUG00000000134	SRP9	1.10716	0.723678	0.469433	0.434634
ENSMMUT00000000191	ENSMMUG00000000135	SLC1A1	0.0219895	0	0.015618	0
ENSMMUT00000000192	ENSMMUG00000000135	SLC1A1	0.006508	0	0	0
ENSMMUT00000000193	ENSMMUG00000000136	SPATA6L	1.15169	0.338858	0.44836	0.325906
ENSMMUT00000000195	ENSMMUG00000000138	B9D1	0	0.0047625	0	0.067549
ENSMMUT00000000202	ENSMMUG00000000141	CDC37L1	0.036516	0.0351385	0.021855	0.0106395
ENSMMUT00000000204	ENSMMUG00000000143	AK3	7.81773	6.21873	6.20229	4.20197
ENSMMUT00000000207	ENSMMUG00000000140	EPN2	0.946939	0.752154	0.869074	0.638156
ENSMMUT00000000208	ENSMMUG00000000140	EPN2	0	0.145231	0.397378	0.457649
ENSMMUT00000000210	ENSMMUG00000000144	TSPAN17	0.03188	0.153518	0.110041	0.067195
ENSMMUT00000000214	ENSMMUG00000000144	TSPAN17	1.98666	1.98033	1.56751	1.83541
ENSMMUT00000000217	ENSMMUG00000000149	KCTD17	0	0	0	0.432428
ENSMMUT00000000218	ENSMMUG00000000149	KCTD17	0.523753	1.23591	0.754397	0.050602
ENSMMUT00000000219	ENSMMUG00000000151	TMPRSS6	0	0.003873	0.0145465	0
ENSMMUT00000000221	ENSMMUG00000000151	TMPRSS6	0	0	0	0.0065195
ENSMMUT00000000223	ENSMMUG00000000152	TFCP2	0.010818	0.0048605	0.012206	0
ENSMMUT00000000224	ENSMMUG00000000152	TFCP2	0.249142	0.237137	0.288606	0.31463
ENSMMUT00000000227	ENSMMUG00000000156	PHB	18.7846	14.8705	11.2054	10.5741
ENSMMUT00000000228	ENSMMUG00000001930	-	0.777116	0.405618	0.187423	0.130804
ENSMMUT00000000229	ENSMMUG00000000153	ITGA3	0.0096715	0.020375	0.0393125	0.03494
ENSMMUT00000000231	ENSMMUG00000022979	TPT1	2359.08	2472.46	2579.04	2815.71
ENSMMUT00000000232	ENSMMUG00000000159	REX1BD	3.87031	2.69034	2.21501	2.00939
ENSMMUT00000000234	ENSMMUG00000000158	MCM2	2.64415	2.89574	2.66893	3.1369
ENSMMUT00000000235	ENSMMUG00000048677	THAP1	2.88996	2.18077	1.68557	1.53644
ENSMMUT00000000239	ENSMMUG00000000165	COX6C	15.597	11.0356	8.2619	11.0102
ENSMMUT00000000241	ENSMMUG00000000164	PODXL2	1.21212	1.39314	1.08994	0.491972
ENSMMUT00000000242	ENSMMUG00000000166	ABTB1	20.6638	27.3349	35.0884	23.5128
ENSMMUT00000000246	ENSMMUG00000000167	-	1.09181	0.672281	1.12033	0.209074
ENSMMUT00000000248	ENSMMUG00000000167	-	0.999392	0.721244	0.530814	0.525579
ENSMMUT00000000249	ENSMMUG00000045470	TNFRSF6B	0.322113	0.105745	0.413606	0.280833
ENSMMUT00000000250	ENSMMUG00000000170	SAMD9	21.775	22.6198	13.4956	15.5694
ENSMMUT00000000251	ENSMMUG00000000169	ARFRP1	0.436791	0.309899	0.360837	0.181493
ENSMMUT00000000253	ENSMMUG00000000169	ARFRP1	0	0	0.390466	0
ENSMMUT00000000254	ENSMMUG00000000172	SLC31A2	37.0792	45.8705	27.3222	23.0658
ENSMMUT00000000257	ENSMMUG00000000173	FKBP15	24.4792	22.4881	17.3249	13.8879
ENSMMUT00000000260	ENSMMUG00000015533	ZNF493	1.90855	1.52306	0.488615	1.27363
ENSMMUT00000000261	ENSMMUG00000038140	-	2.33746	1.42323	1.08266	1.29871
ENSMMUT00000000263	ENSMMUG00000028830	-	0.100428	0	0.130246	0.061377
ENSMMUT00000000265	ENSMMUG00000017609	CTSL	0.030454	0.061953	0.162386	0
ENSMMUT00000000268	ENSMMUG00000000179	CCL28	0.108348	0	0.05425	0.101809
ENSMMUT00000000269	ENSMMUG00000000180	WNT7B	0.38758	0.264946	0.271693	0.0699425
ENSMMUT00000000271	ENSMMUG00000000182	RNF216	4.58574	4.23192	3.30737	2.16899
ENSMMUT00000000273	ENSMMUG00000000183	MLEC	7.02249	6.25551	4.75254	4.04072
ENSMMUT00000000274	ENSMMUG00000000184	LRCH3	2.60013	1.66757	2.35457	1.10814
ENSMMUT00000000276	ENSMMUG00000000185	DGAT2	23.3686	30.2048	24.2228	21.3809
ENSMMUT00000000277	ENSMMUG00000000186	PPP2R5C	15.6954	15.1969	7.75857	8.41819
ENSMMUT00000000278	ENSMMUG00000000187	UVRAG	17.3504	12.6751	9.23843	7.62481
ENSMMUT00000000280	ENSMMUG00000000188	NXF1	5.90448	5.81004	3.53237	4.07853
ENSMMUT00000000282	ENSMMUG00000000190	KLF7	0.431451	1.87179	1.42443	0.914974
ENSMMUT00000000286	ENSMMUG00000000193	EIF1AX	10.9915	7.8888	9.76923	7.78381
ENSMMUT00000000288	ENSMMUG00000000194	SLC27A1	0.694484	0.775505	0.760027	0.405633
ENSMMUT00000000290	ENSMMUG00000000196	FAM129C	0	0.002411	0.002527	0
ENSMMUT00000000291	ENSMMUG00000000196	FAM129C	0.692316	0.292952	0.265799	0.125944
ENSMMUT00000000292	ENSMMUG00000000196	FAM129C	5.18763	2.71023	1.55556	1.10888
ENSMMUT00000000294	ENSMMUG00000000198	COLGALT1	0.776374	0.771474	0.625255	0.636939
ENSMMUT00000000299	ENSMMUG00000000201	-	1.99341	1.87685	5.0761	1.70649
ENSMMUT00000000300	ENSMMUG00000000202	ADAM20	0	0.0347775	0.019916	0.0159695
ENSMMUT00000000301	ENSMMUG00000000203	PUS7L	0.002483	0.007084	0	0
ENSMMUT00000000302	ENSMMUG00000000204	IRAK4	8.24107	6.41621	5.10746	5.25291
ENSMMUT00000000304	ENSMMUG00000000205	TMEM117	0.572481	0.291826	0.256582	0.121778
ENSMMUT00000000307	ENSMMUG00000000208	NRG1	1.58618	0.613726	0.404788	0.28489
ENSMMUT00000000309	ENSMMUG00000000210	-	0.192782	0.182621	0.086231	0.0425485
ENSMMUT00000000312	ENSMMUG00000000208	NRG1	0.55582	0.666311	0.509627	0.467426
ENSMMUT00000000314	ENSMMUG00000000208	NRG1	0.290455	0.018322	0.0734255	0.186801
ENSMMUT00000000321	ENSMMUG00000000215	HIF3A	0.0108135	0.036365	0	0
ENSMMUT00000000327	ENSMMUG00000000217	PPP5C	0	0.291168	0	0
ENSMMUT00000000328	ENSMMUG00000000217	PPP5C	6.45713	4.66443	5.16302	4.27776
ENSMMUT00000000329	ENSMMUG00000000218	-	0.148661	0.046479	0.044064	0.253982
ENSMMUT00000000331	ENSMMUG00000000220	MRPL3	0.03239	0.015022	0.039695	0.0199785
ENSMMUT00000000334	ENSMMUG00000000223	HTR1E	0	0	0	0.012591
ENSMMUT00000000335	ENSMMUG00000000224	REPS1	5.72658	4.80589	3.79587	2.60243
ENSMMUT00000000338	ENSMMUG00000000226	GLG1	0.0144815	0.0182035	0.021848	0.0113795
ENSMMUT00000000341	ENSMMUG00000000227	MYH7B	0.031149	0.009108	0.001863	0.002068
ENSMMUT00000000342	ENSMMUG00000000229	TRPC4AP	0.0781225	0.199631	0.173451	0.0903975
ENSMMUT00000000347	ENSMMUG00000000232	PGM2	17.7509	15.5977	12.5379	13.0569
ENSMMUT00000000350	ENSMMUG00000000237	TBC1D1	20.9538	20.7892	16.4459	10.9706
ENSMMUT00000000351	ENSMMUG00000000238	HECTD2	0.196454	0.0367625	0.048336	0.103037
ENSMMUT00000000357	ENSMMUG00000000242	PPP1R3C	0.031666	0	0.0123635	0.00985
ENSMMUT00000000358	ENSMMUG00000000243	CFHR5	0	0	0	0.0019465
ENSMMUT00000000360	ENSMMUG00000000245	ASPM	0	0	0.116569	0
ENSMMUT00000000361	ENSMMUG00000000245	ASPM	1.10121	0.565877	0.63436	1.34583
ENSMMUT00000000366	ENSMMUG00000000249	-	0.912547	0.825307	0.853128	0.0786875
ENSMMUT00000000367	ENSMMUG00000000250	COX7AH	5.85848	2.50311	0.897067	1.91071
ENSMMUT00000000372	ENSMMUG00000000252	RAE1	3.57425	2.93941	2.12471	1.80191
ENSMMUT00000000378	ENSMMUG00000000258	MCRIP1	0.544098	0.213549	0.597743	0.462759
ENSMMUT00000000381	ENSMMUG00000000261	ADORA2A	12.9676	8.061	10.1738	5.78837
ENSMMUT00000000383	ENSMMUG00000000262	UPB1	0.388846	0.216985	0.130478	0.163118
ENSMMUT00000000384	ENSMMUG00000000263	GUCD1	10.9874	11.6307	13.3864	13.2377
ENSMMUT00000000386	ENSMMUG00000000264	SNRPD3	8.96714	6.38005	6.08934	4.50233
ENSMMUT00000000389	ENSMMUG00000000267	RPS10	304.537	186.134	137.315	124.788
ENSMMUT00000000392	ENSMMUG00000000270	ANGPT4	0.043986	0	0.031886	0.016012
ENSMMUT00000000394	ENSMMUG00000000271	STAP2	0.0154805	0	0.0097355	0
ENSMMUT00000000405	ENSMMUG00000000276	NACC2	1.45573	1.99098	2.102	1.63182
ENSMMUT00000000407	ENSMMUG00000000277	TM2D3	0	0	0.338463	0.293717
ENSMMUT00000000408	ENSMMUG00000000277	TM2D3	3.90614	3.14798	3.30786	2.49168
ENSMMUT00000000409	ENSMMUG00000000278	TARSL2	0.0167795	0.0069605	0.01089	0.0021755
ENSMMUT00000000410	ENSMMUG00000000278	TARSL2	4.32143	4.26891	4.58499	6.27669
ENSMMUT00000000414	ENSMMUG00000013395	ATP5MC1	16.076	9.97014	8.66733	8.45153
ENSMMUT00000000416	ENSMMUG00000000284	DCTD	4.17315	3.0839	2.68845	2.29368
ENSMMUT00000000418	ENSMMUG00000000286	SALL3	0.0132825	0.079138	0.0131	0
ENSMMUT00000000421	ENSMMUG00000000287	NMNAT3	2.85291	2.63791	2.8559	2.46163
ENSMMUT00000000422	ENSMMUG00000000288	CCL2	0.0920835	0	0	0
ENSMMUT00000000423	ENSMMUG00000000290	RBP1	0	0	0	0.0401155
ENSMMUT00000000424	ENSMMUG00000000291	LRRTM1	0.025827	0	0	0
ENSMMUT00000000427	ENSMMUG00000000289	CACNB1	0.301723	0.355978	0.267497	0.211114
ENSMMUT00000000429	ENSMMUG00000000289	CACNB1	0	0.003747	0	0
ENSMMUT00000000430	ENSMMUG00000004235	RPL19	532.169	328.486	228.209	198.327
ENSMMUT00000000431	ENSMMUG00000000294	-	0.178387	0.107717	0.0466325	0.0417525
ENSMMUT00000000433	ENSMMUG00000000296	STAC2	0.0322335	0.0198565	0.018401	0.007266
ENSMMUT00000000438	ENSMMUG00000000300	ITGA4	94.4781	92.3599	84.2958	67.2882
ENSMMUT00000000439	ENSMMUG00000000300	ITGA4	0.846388	0.610726	0.522327	0.381852
ENSMMUT00000000441	ENSMMUG00000000302	WDHD1	1.36845	0.929953	0.858248	0.946321
ENSMMUT00000000443	ENSMMUG00000000304	SOCS4	7.84697	6.16189	4.53535	4.39755
ENSMMUT00000000445	ENSMMUG00000000306	RMDN3	4.49952	3.85236	4.00059	3.01749
ENSMMUT00000000446	ENSMMUG00000000308	S100PBP	8.66404	7.29489	5.52491	4.75587
ENSMMUT00000000449	ENSMMUG00000000307	RIOK2	9.38841	6.27479	4.76072	4.38776
ENSMMUT00000000451	ENSMMUG00000000311	-	10.4653	6.29051	27.1865	20.2815
ENSMMUT00000000454	ENSMMUG00000000312	ABI2	0.01061	0.001228	0	0
ENSMMUT00000000458	ENSMMUG00000000315	RIOX1	6.16686	4.97118	4.55682	3.47531
ENSMMUT00000000459	ENSMMUG00000000314	RAPH1	0.205685	0	0	0.011834
ENSMMUT00000000460	ENSMMUG00000000314	RAPH1	0.018708	0	0	0
ENSMMUT00000000461	ENSMMUG00000000316	BBOX1	0.0043335	0	0	0
ENSMMUT00000000464	ENSMMUG00000000319	HCFC1	0.0752655	0.272481	0.046586	0.113955
ENSMMUT00000000465	ENSMMUG00000000320	RENBP	0.0813315	0.051203	0.079175	0.046673
ENSMMUT00000000467	ENSMMUG00000000321	TTC7B	0.787559	0.894073	1.27399	0.731773
ENSMMUT00000000471	ENSMMUG00000000323	ARHGAP4	0.847675	0.93089	1.037	0.393087
ENSMMUT00000000475	ENSMMUG00000000327	FADS2	0.0613455	0.138958	0.187486	0.486349
ENSMMUT00000000479	ENSMMUG00000000328	FADS3	0.746461	0.474457	0.437337	0.250748
ENSMMUT00000000480	ENSMMUG00000000318	TNS2	0.021577	0.005871	0.010208	0.01723
ENSMMUT00000000482	ENSMMUG00000000330	APC	0.0517565	0.028106	0.001021	0.0086595
ENSMMUT00000000483	ENSMMUG00000000329	SPRYD3	4.46564	4.49611	6.41103	4.47326
ENSMMUT00000000484	ENSMMUG00000000331	-	9.90498	8.92097	7.10137	5.38086
ENSMMUT00000000488	ENSMMUG00000000332	TGFBI	6.63857	6.90925	5.90567	7.22886
ENSMMUT00000000489	ENSMMUG00000000336	UEVLD	0.648729	0.660628	0.944736	0.113645
ENSMMUT00000000490	ENSMMUG00000000335	TRIM5	33.6734	35.7559	25.4754	24.2111
ENSMMUT00000000491	ENSMMUG00000000332	TGFBI	0.0063205	0.0225565	0.02694	0.0835555
ENSMMUT00000000495	ENSMMUG00000000338	TRIM22	2.02427	2.25053	1.82702	0.962355
ENSMMUT00000000496	ENSMMUG00000000338	TRIM22	112.699	118.205	78.3896	70.1359
ENSMMUT00000000497	ENSMMUG00000000340	SMAD5	0.248092	0.415507	0.333697	0.290189
ENSMMUT00000000502	ENSMMUG00000000343	SCN3B	0.046737	0.0238335	0.062318	0.019476
ENSMMUT00000000505	ENSMMUG00000000345	TEX30	0	0.139313	0.217457	0
ENSMMUT00000000506	ENSMMUG00000000345	TEX30	0.522744	0.345898	0.194181	0.173848
ENSMMUT00000000509	ENSMMUG00000000350	BIVM-ERCC5	2.13452	1.74023	0.915358	0.967965
ENSMMUT00000000511	ENSMMUG00000000352	-	0.090055	0.099076	0.269595	0.285166
ENSMMUT00000000512	ENSMMUG00000000350	BIVM-ERCC5	12.861	9.93116	9.58588	8.01356
ENSMMUT00000000514	ENSMMUG00000000353	-	0	0.0222535	0	0
ENSMMUT00000000518	ENSMMUG00000000357	FXN	2.55975	2.56476	2.36309	1.93092
ENSMMUT00000000519	ENSMMUG00000000358	JADE2	1.61958	1.29585	0.64866	0.536336
ENSMMUT00000000522	ENSMMUG00000000360	-	0.125308	0	0.015439	0
ENSMMUT00000000524	ENSMMUG00000000362	ZNF582	0.918153	0.557823	0.441144	0.489179
ENSMMUT00000000526	ENSMMUG00000000364	TOMM22	29.0211	19.6886	14.0187	16.0362
ENSMMUT00000000528	ENSMMUG00000000366	TIPARP	19.4686	18.0443	16.0263	13.8124
ENSMMUT00000000529	ENSMMUG00000049216	-	2.20686	1.25837	0.763063	0.807086
ENSMMUT00000000530	ENSMMUG00000000368	TSPAN18	0.160073	0.132013	0.129494	0.078852
ENSMMUT00000000538	ENSMMUG00000000373	SLC2A1	0.933945	1.70783	1.70818	1.70727
ENSMMUT00000000540	ENSMMUG00000000375	PLEKHG6	0	0.07785	0.166715	0.032599
ENSMMUT00000000543	ENSMMUG00000000376	BIN1	0.875823	0.717713	0.585766	0.195702
ENSMMUT00000000547	ENSMMUG00000000376	BIN1	0	0	0	0.031805
ENSMMUT00000000548	ENSMMUG00000000376	BIN1	0.34655	1.0797	0.355081	0.372507
ENSMMUT00000000551	ENSMMUG00000000380	GRSF1	8.07399	6.40697	3.81276	3.90599
ENSMMUT00000000552	ENSMMUG00000000381	IKZF2	1.33888	1.08305	0.335857	0.433447
ENSMMUT00000000553	ENSMMUG00000000383	ATXN7L1	0.198698	0.317716	0.18891	0.097751
ENSMMUT00000000555	ENSMMUG00000000382	SPAG16	3.01229	2.06743	1.78742	1.32844
ENSMMUT00000000556	ENSMMUG00000000382	SPAG16	1.37029	0.375202	0.650295	0.159484
ENSMMUT00000000559	ENSMMUG00000000387	FRMD4B	3.02572	4.37652	3.47218	1.80176
ENSMMUT00000000560	ENSMMUG00000000386	ATG4C	3.96414	2.85007	2.25779	2.48291
ENSMMUT00000000562	ENSMMUG00000000388	PLEC	11.1809	12.15	13.6955	8.55228
ENSMMUT00000000565	ENSMMUG00000000388	PLEC	1.26591	1.14859	1.20638	1.18993
ENSMMUT00000000566	ENSMMUG00000000390	CLCC1	3.56461	2.53605	2.19011	1.50948
ENSMMUT00000000568	ENSMMUG00000000389	NOL6	1.70014	1.28279	0.723009	0.275682
ENSMMUT00000000572	ENSMMUG00000000391	DEF8	7.42522	8.48217	4.953	4.84029
ENSMMUT00000000576	ENSMMUG00000000397	-	5.25243	5.48807	5.04374	2.97394
ENSMMUT00000000578	ENSMMUG00000000396	-	1.30152	1.71514	1.24894	0.825129
ENSMMUT00000000581	ENSMMUG00000000398	DBNDD1	0.361101	0.510219	0.468199	0.112962
ENSMMUT00000000582	ENSMMUG00000000399	KIF2A	1.78939	5.08247	5.42828	0.850628
ENSMMUT00000000586	ENSMMUG00000000400	DIMT1	6.68504	4.98303	3.5593	3.46171
ENSMMUT00000000587	ENSMMUG00000000401	GAS8	0.606886	0.631043	0.426324	0.129064
ENSMMUT00000000588	ENSMMUG00000000404	-	0.232237	0	0.0969495	0.292314
ENSMMUT00000000591	ENSMMUG00000000406	DNASE2B	0.101717	0.132241	0.103082	0.0763
ENSMMUT00000000595	ENSMMUG00000000411	OXA1L	19.8697	16.5448	11.9282	9.11955
ENSMMUT00000000598	ENSMMUG00000000413	SLC7A7	8.50811	8.71821	5.16114	5.61668
ENSMMUT00000000605	ENSMMUG00000000415	SCN8A	0.0019735	0.0322235	0	0
ENSMMUT00000000613	ENSMMUG00000000419	ARHGAP26	0.956646	1.16109	0.772146	0.354378
ENSMMUT00000000615	ENSMMUG00000030930	-	0.805341	0.72499	0.136661	0.61666
ENSMMUT00000000616	ENSMMUG00000000421	NR3C1	0.0246885	0.0336215	0.024099	0.022225
ENSMMUT00000000617	ENSMMUG00000000422	RPL12	229.65	117.594	117.665	124.291
ENSMMUT00000000618	ENSMMUG00000000421	NR3C1	0.447025	0.428024	0.289834	0.271001
ENSMMUT00000000621	ENSMMUG00000000424	ARID5B	0.182861	0.121648	0.473477	0.302724
ENSMMUT00000000623	ENSMMUG00000000427	BUD31	18.0023	17.3846	14.1021	13.3527
ENSMMUT00000000624	ENSMMUG00000000425	VPS8	0.002846	0.0018825	0.0015885	0.001366
ENSMMUT00000000625	ENSMMUG00000000428	-	2.99471	3.50941	2.41547	2.55663
ENSMMUT00000000626	ENSMMUG00000000429	BMP4	0.0621855	0.193383	0.0904935	0.111181
ENSMMUT00000000628	ENSMMUG00000000428	-	3.22099	3.29092	2.0883	2.36497
ENSMMUT00000000629	ENSMMUG00000000428	-	0.482843	0	0.147501	0
ENSMMUT00000000630	ENSMMUG00000000431	MAB21L3	0.590866	0.582938	0.556539	0.455141
ENSMMUT00000000632	ENSMMUG00000000434	CDK2AP1	5.00868	3.53209	2.42272	1.93416
ENSMMUT00000000636	ENSMMUG00000000436	-	0.241769	0.069863	0.112286	0.142023
ENSMMUT00000000638	ENSMMUG00000000438	TTC23L	0.39469	0.487494	0.441833	0.473933
ENSMMUT00000000644	ENSMMUG00000038794	BRIX1	0.497018	0.251046	0.15977	0.159065
ENSMMUT00000000649	ENSMMUG00000000446	DNAJC21	6.26345	4.05364	4.63688	4.35229
ENSMMUT00000000651	ENSMMUG00000000449	PARP10	4.62448	4.76129	4.39857	2.54051
ENSMMUT00000000652	ENSMMUG00000000449	PARP10	9.2533	8.93127	7.42468	5.59175
ENSMMUT00000000656	ENSMMUG00000000451	GRINA	8.74767	13.2996	11.0448	9.90065
ENSMMUT00000000662	ENSMMUG00000000453	SPPL2B	1.32765	1.48386	1.29275	1.26037
ENSMMUT00000000664	ENSMMUG00000000454	-	1.64524	1.65916	1.72132	0.904717
ENSMMUT00000000668	ENSMMUG00000000455	KDM3B	18.6375	18.4667	15.9458	11.1068
ENSMMUT00000000669	ENSMMUG00000000456	REEP2	0.0149025	0.0237515	0.045659	0
ENSMMUT00000000670	ENSMMUG00000000457	GALNT1	0.013592	0.006555	0.008575	0.0080315
ENSMMUT00000000673	ENSMMUG00000000458	RBPMS	0.0210805	0.029194	0.0605465	0.0352465
ENSMMUT00000000676	ENSMMUG00000000458	RBPMS	0.01661	0	0	0.012238
ENSMMUT00000000677	ENSMMUG00000000459	GTF2E2	16.5097	11.446	9.22851	8.05279
ENSMMUT00000000684	ENSMMUG00000000464	PTBP3	0	0	0.002996	0
ENSMMUT00000000685	ENSMMUG00000000465	ARAP3	1.36596	1.70135	1.5425	0.853097
ENSMMUT00000000686	ENSMMUG00000000464	PTBP3	0.0196895	0.0248335	0.0089705	0.017021
ENSMMUT00000000689	ENSMMUG00000000466	AFF2	1.38061	0.849947	1.07316	0.420293
ENSMMUT00000000690	ENSMMUG00000000466	AFF2	0.0014095	0.522068	0	0.317599
ENSMMUT00000000692	ENSMMUG00000000468	LIPN	9.42874	5.4436	4.65993	4.18058
ENSMMUT00000000693	ENSMMUG00000000469	LIPM	0	0.0151075	0	0
ENSMMUT00000000694	ENSMMUG00000000470	ANKRD22	0.003464	0.002802	0	0.001772
ENSMMUT00000000700	ENSMMUG00000000474	ZNF74	0.147511	0.198231	0.104506	0.077423
ENSMMUT00000000702	ENSMMUG00000000475	SLC48A1	5.0992	4.84941	6.86143	7.92497
ENSMMUT00000000703	ENSMMUG00000000476	FMO5	0.204024	0.118982	0.133906	0.098228
ENSMMUT00000000705	ENSMMUG00000000478	COX8A	17.2761	14.0367	12.2792	10.9294
ENSMMUT00000000707	ENSMMUG00000000482	FLRT1	0.0231905	0	0.040764	0.012731
ENSMMUT00000000708	ENSMMUG00000000481	TMTC4	1.49177	0.470473	0.019482	0.473816
ENSMMUT00000000713	ENSMMUG00000000484	C2CD4C	0.0983275	0.047397	0.0607175	0.024501
ENSMMUT00000000719	ENSMMUG00000000490	SENP8	1.29439	1.11917	0.934726	0.562844
ENSMMUT00000000720	ENSMMUG00000000491	HAUS8	1.94779	1.99465	1.8331	1.15054
ENSMMUT00000000721	ENSMMUG00000000491	HAUS8	0.005199	0.001961	0.0030625	0.0010925
ENSMMUT00000000729	ENSMMUG00000000495	ZBTB26	2.08987	1.92358	1.29767	1.18362
ENSMMUT00000000730	ENSMMUG00000000496	ZBTB6	10.5254	7.8445	5.15987	5.20788
ENSMMUT00000000732	ENSMMUG00000000498	PAPOLG	0.168992	0.117467	0.0573645	0.0831055
ENSMMUT00000000737	ENSMMUG00000000501	-	0.0587065	0	0	0.186137
ENSMMUT00000000741	ENSMMUG00000000504	IKZF1	6.49112	4.39222	0	6.07493
ENSMMUT00000000742	ENSMMUG00000000504	IKZF1	0.928155	1.44153	2.86148	0.356047
ENSMMUT00000000745	ENSMMUG00000000504	IKZF1	12.9727	9.79467	10.791	7.63735
ENSMMUT00000000746	ENSMMUG00000000505	FIGNL1	1.65534	1.01084	0.865262	0.857514
ENSMMUT00000000747	ENSMMUG00000000506	MOGAT2	0.0305735	0.015064	0.0166975	0.04448
ENSMMUT00000000748	ENSMMUG00000000507	STMN2	0	0	0.007053	0.01125
ENSMMUT00000000752	ENSMMUG00000000512	CORO1C	10.3181	11.4807	10.2493	9.60891
ENSMMUT00000000753	ENSMMUG00000000511	CARS	0.0024735	0.0037295	0.004465	0.0019265
ENSMMUT00000000755	ENSMMUG00000000515	SBK1	0.677184	0.757713	0.462435	0.201396
ENSMMUT00000000756	ENSMMUG00000000513	OSBPL5	0.0935195	0.0014585	0.02791	0.0384325
ENSMMUT00000000759	ENSMMUG00000000517	FAM126A	0.78276	0.57471	0.388493	0.430397
ENSMMUT00000000763	ENSMMUG00000000522	POLR2I	3.57762	2.00608	2.05501	1.21099
ENSMMUT00000000764	ENSMMUG00000000523	-	11.5776	8.49924	6.37169	6.91205
ENSMMUT00000000765	ENSMMUG00000000521	NTN4	0.0317965	0.920207	0.575751	0.510189
ENSMMUT00000000770	ENSMMUG00000000526	ACKR4	0.117717	0.0349135	0.0593405	0
ENSMMUT00000000775	ENSMMUG00000000531	-	0.141342	0.223376	0.343922	0.11711
ENSMMUT00000000777	ENSMMUG00000000533	-	0.0186695	0	0	0
ENSMMUT00000000779	ENSMMUG00000000535	-	0.661163	0.469419	0.487385	0.161855
ENSMMUT00000000786	ENSMMUG00000000537	CTSK	12.4789	11.1242	9.67491	7.10649
ENSMMUT00000000789	ENSMMUG00000000541	ARNT	0.0020235	0.002053	0.0026995	0.005748
ENSMMUT00000000790	ENSMMUG00000000541	ARNT	0.68603	0.200988	0.489154	0.244911
ENSMMUT00000000791	ENSMMUG00000000545	TNN	0	0.0563115	0	0.006771
ENSMMUT00000000794	ENSMMUG00000000546	KIAA0040	82.4084	49.6639	34.7534	25.2444
ENSMMUT00000000795	ENSMMUG00000000544	-	0.0271105	0.0652615	0.113614	0.008251
ENSMMUT00000000796	ENSMMUG00000000547	ZNF566	0.110077	0.0836625	0.0910795	0.046769
ENSMMUT00000000804	ENSMMUG00000000553	BRD1	1.30184	2.84991	1.87269	0.901337
ENSMMUT00000000808	ENSMMUG00000000556	HAPLN3	0.848321	0.630796	0.61063	0.448634
ENSMMUT00000000809	ENSMMUG00000000556	HAPLN3	0.007612	0.000801	0.00223	0
ENSMMUT00000000810	ENSMMUG00000019585	ZNF496	0.011412	0	0	0.0070225
ENSMMUT00000000812	ENSMMUG00000000558	-	32.8513	27.948	26.3034	14.0016
ENSMMUT00000000814	ENSMMUG00000000560	DGCR6	4.72231	3.48725	3.23802	2.46689
ENSMMUT00000000818	ENSMMUG00000000561	XDH	0.0028865	0	0	0
ENSMMUT00000000821	ENSMMUG00000000565	UCK2	5.27278	3.43072	3.14032	2.60671
ENSMMUT00000000822	ENSMMUG00000000566	-	0.088418	0.151742	0.104331	0.0658315
ENSMMUT00000000823	ENSMMUG00000000567	BAMBI	0.194834	0.135266	0.265365	0.200658
ENSMMUT00000000824	ENSMMUG00000000568	SLC46A2	6.11071	9.07216	7.01497	3.66201
ENSMMUT00000000829	ENSMMUG00000000573	PTDSS1	4.911	3.54742	3.10911	2.32895
ENSMMUT00000000830	ENSMMUG00000000572	MITD1	13.2257	8.09406	5.92243	6.93624
ENSMMUT00000000831	ENSMMUG00000000574	LIPT1	1.38614	1.20427	1.26154	1.59482
ENSMMUT00000000833	ENSMMUG00000000576	CDH7	0.008828	0.035446	0.040978	0.008414
ENSMMUT00000000834	ENSMMUG00000000577	AKAP7	2.50685	1.27241	1.50227	1.85612
ENSMMUT00000000835	ENSMMUG00000000577	AKAP7	1.02222	0.990849	0.734855	0.257173
ENSMMUT00000000838	ENSMMUG00000039847	GH1	0.056742	0	0	0
ENSMMUT00000000843	ENSMMUG00000000580	SCN4A	0.166067	0.112833	0.152274	0.069421
ENSMMUT00000000845	ENSMMUG00000000582	NOP58	9.35848	6.21541	5.66727	4.7292
ENSMMUT00000000846	ENSMMUG00000000583	CADM2	0.0438125	0.139005	0.0911275	0.133294
ENSMMUT00000000848	ENSMMUG00000000584	-	0.011093	0.0133855	0.0379125	0
ENSMMUT00000000850	ENSMMUG00000000586	POLR3K	7.26975	5.56008	4.70429	4.14056
ENSMMUT00000000852	ENSMMUG00000000588	RHBDF1	0.0798465	0.099224	0.1566	0.090572
ENSMMUT00000000854	ENSMMUG00000000589	MPG	7.42489	4.62899	4.39303	6.04599
ENSMMUT00000000856	ENSMMUG00000000591	PFKFB4	1.08732	0	0	0
ENSMMUT00000000857	ENSMMUG00000000590	NPRL3	2.89317	2.59594	4.42511	2.4052
ENSMMUT00000000862	ENSMMUG00000000595	PKP2	0.322491	0.307304	0.187611	0.12223
ENSMMUT00000000863	ENSMMUG00000000595	PKP2	0.434032	0	0	0
ENSMMUT00000000867	ENSMMUG00000000599	FAM234A	2.67571	2.56816	2.52788	1.83016
ENSMMUT00000000871	ENSMMUG00000000602	RGS11	0.0337855	0	0.0121705	0
ENSMMUT00000000874	ENSMMUG00000000604	PDIA2	0	0.0305105	0.006247	0.0201455
ENSMMUT00000000876	ENSMMUG00000000605	AXIN1	9.04855	8.07949	7.24388	5.14648
ENSMMUT00000000882	ENSMMUG00000000609	MRPL28	4.27323	3.09184	4.17852	4.0343
ENSMMUT00000000886	ENSMMUG00000000612	NME4	0.5856	0	0.049198	0
ENSMMUT00000000887	ENSMMUG00000000613	RAB11FIP3	4.83916	3.23327	3.47349	3.33235
ENSMMUT00000000890	ENSMMUG00000000615	CAPN15	3.06334	2.57573	2.3309	1.49921
ENSMMUT00000000891	ENSMMUG00000000616	NHLRC4	1.57998	1.08061	0.787521	0.665143
ENSMMUT00000000892	ENSMMUG00000000618	GGNBP2	9.71897	7.86674	6.37345	5.86884
ENSMMUT00000000893	ENSMMUG00000000617	AP3B2	0.0025115	0.014032	0	0.0164555
ENSMMUT00000000896	ENSMMUG00000000620	DHRS11	1.39453	1.98748	1.75367	1.25543
ENSMMUT00000000897	ENSMMUG00000000622	MRM1	3.51298	2.12994	2.25092	1.48309
ENSMMUT00000000898	ENSMMUG00000000623	P3H2	0.0171235	0.0127605	0	0.037479
ENSMMUT00000000903	ENSMMUG00000000628	UBE3A	0.0097245	0.0036375	0.0020795	0.0059095
ENSMMUT00000000904	ENSMMUG00000000629	SERPINC1	0.312735	0.0417455	0.0205135	0.0629985
ENSMMUT00000000906	ENSMMUG00000000630	RC3H1	22.8953	24.5528	17.7649	11.1262
ENSMMUT00000000907	ENSMMUG00000000632	SH3BP5L	3.72876	5.76785	4.80352	4.40724
ENSMMUT00000000908	ENSMMUG00000006891	AKR7A3	0.086865	0.035506	0.115618	0
ENSMMUT00000000911	ENSMMUG00000000634	ZNF692	1.56988	1.98207	1.39608	0.870671
ENSMMUT00000000912	ENSMMUG00000000634	ZNF692	1.90131	1.24155	1.22176	1.04025
ENSMMUT00000000913	ENSMMUG00000000635	RASGEF1C	0.0142905	0	0.0030695	0
ENSMMUT00000000914	ENSMMUG00000005782	EPHX1	0.922199	0.305306	0.541965	0.295297
ENSMMUT00000000921	ENSMMUG00000000641	WDR78	0.205045	0.158399	0.0820735	0.14193
ENSMMUT00000000922	ENSMMUG00000000642	THADA	11.8035	8.13254	6.54473	5.95606
ENSMMUT00000000923	ENSMMUG00000000642	THADA	0	0.0046995	0	0
ENSMMUT00000000924	ENSMMUG00000000643	MIER1	0.127032	0.138099	0.121179	0.0039305
ENSMMUT00000000925	ENSMMUG00000000643	MIER1	1.0852	0.799932	0.970405	0.514294
ENSMMUT00000000926	ENSMMUG00000000643	MIER1	0.651589	0.5322	0.973392	0.41667
ENSMMUT00000000927	ENSMMUG00000000643	MIER1	16.4171	15.5979	10.8807	12.8803
ENSMMUT00000000928	ENSMMUG00000000644	CEP85	2.41885	2.00595	1.92372	1.46639
ENSMMUT00000000931	ENSMMUG00000000645	SLC35D1	3.21523	2.42582	2.03086	1.17362
ENSMMUT00000000934	ENSMMUG00000000646	SH3BGRL3	56.481	61.0578	36.29	35.6227
ENSMMUT00000000935	ENSMMUG00000000648	IL23R	0.677688	0.908528	0.625086	0.367447
ENSMMUT00000000936	ENSMMUG00000000649	UBXN11	0	0.243683	0.286367	0.407988
ENSMMUT00000000937	ENSMMUG00000000648	IL23R	0.0111125	0	0	0
ENSMMUT00000000941	ENSMMUG00000000651	IL12RB2	2.19763	2.77509	2.12525	1.79425
ENSMMUT00000000942	ENSMMUG00000000654	LPAR2	2.05688	2.27731	2.17135	1.30769
ENSMMUT00000000943	ENSMMUG00000000653	STMN1	9.28869	5.23257	4.09155	3.96702
ENSMMUT00000000944	ENSMMUG00000000655	PAFAH2	6.58952	3.52237	3.74944	2.9057
ENSMMUT00000000945	ENSMMUG00000000657	OR5AP2	0	0	0.100942	0
ENSMMUT00000000946	ENSMMUG00000000383	ATXN7L1	2.68903	3.47584	2.83748	1.78595
ENSMMUT00000000947	ENSMMUG00000000652	SERBP1	40.0674	31.233	27.9566	28.9692
ENSMMUT00000000949	ENSMMUG00000000658	CDHR1	0	0.009495	0.0034305	0
ENSMMUT00000000952	ENSMMUG00000000661	RGR	0.0440835	0	0	0
ENSMMUT00000000954	ENSMMUG00000000662	-	11.2375	12.1194	8.64101	7.34057
ENSMMUT00000000956	ENSMMUG00000000664	RRAS2	0.184896	0.240394	0.183082	0.435798
ENSMMUT00000000957	ENSMMUG00000000662	-	44.2573	61.0319	34.0815	29.6138
ENSMMUT00000000959	ENSMMUG00000000665	GBP7	0.048884	0.0177915	0	0
ENSMMUT00000000961	ENSMMUG00000000667	ZMYM3	0.001345	0.072737	0.085241	0.004475
ENSMMUT00000000962	ENSMMUG00000000669	GJB1	0.033231	0	0	0
ENSMMUT00000000964	ENSMMUG00000000671	-	21.9447	22.8725	19.1781	11.6728
ENSMMUT00000000965	ENSMMUG00000000671	-	0.0365915	0.04832	0.0375425	0.013213
ENSMMUT00000000966	ENSMMUG00000000671	-	0.257823	0.262958	0.30338	0.161576
ENSMMUT00000000967	ENSMMUG00000040857	-	0.23455	0.0277275	0.035193	0.067467
ENSMMUT00000000969	ENSMMUG00000000672	HP	1.66724	0.033644	1.03788	15.1222
ENSMMUT00000000972	ENSMMUG00000000676	FBXO28	0.051846	0.0313795	0.027939	0.010991
ENSMMUT00000000973	ENSMMUG00000000678	LDOC1	0.368692	0.229566	0.268717	0.119396
ENSMMUT00000000974	ENSMMUG00000000677	DHX38	9.68085	8.61533	9.52577	7.52486
ENSMMUT00000000979	ENSMMUG00000000681	CLMN	0.141921	0.345127	0.302221	0
ENSMMUT00000000981	ENSMMUG00000000683	KCNG1	0.0113395	0.0210895	0.011688	0.0182395
ENSMMUT00000000982	ENSMMUG00000000684	ACADSB	0.0031865	0.0051445	0.0033195	0.002021
ENSMMUT00000000985	ENSMMUG00000000687	ETV7	1.15185	2.11262	1.91107	0.973059
ENSMMUT00000000987	ENSMMUG00000000688	CD96	5.37103	7.82635	6.12079	6.08184
ENSMMUT00000000988	ENSMMUG00000000689	FAM206A	2.66241	2.31978	2.11951	1.83733
ENSMMUT00000000989	ENSMMUG00000000688	CD96	0.404701	0.201176	0.357677	0.384964
ENSMMUT00000000993	ENSMMUG00000000690	CTNNAL1	0.0630055	0.073865	0.000453	0.0098355
ENSMMUT00000000994	ENSMMUG00000000690	CTNNAL1	0.377653	0.227848	0.176058	0.312499
ENSMMUT00000000995	ENSMMUG00000000695	TMEM245	0.0643205	0.075539	0.0145265	0.0359175
ENSMMUT00000000996	ENSMMUG00000000694	PHLDB2	0.0389945	0.024414	0.049998	0.0619495
ENSMMUT00000000997	ENSMMUG00000000694	PHLDB2	0.005701	0.026765	0	0
ENSMMUT00000000998	ENSMMUG00000000694	PHLDB2	0.236036	0.242229	0.17051	0.132744
ENSMMUT00000000999	ENSMMUG00000000696	ABHD10	3.58721	2.80439	2.19995	1.1759
ENSMMUT00000001001	ENSMMUG00000000697	TAGLN3	0.144912	0.082554	0.033102	0.0228165
ENSMMUT00000001002	ENSMMUG00000000699	CPSF2	9.91847	7.85805	6.81561	6.77315
ENSMMUT00000001007	ENSMMUG00000000700	-	6.34125	6.34039	6.65482	4.60631
ENSMMUT00000001008	ENSMMUG00000000700	-	0.022423	0.089576	0.048857	0.152505
ENSMMUT00000001013	ENSMMUG00000000700	-	0.381766	0.310008	0.533448	0.065294
ENSMMUT00000001018	ENSMMUG00000000707	APOBR	3.27784	4.39093	5.61181	4.77614
ENSMMUT00000001021	ENSMMUG00000000706	FLNB	0.195794	0	0.671661	0
ENSMMUT00000001022	ENSMMUG00000013668	FLNA	0.609676	0.795477	0.813881	0.330795
ENSMMUT00000001023	ENSMMUG00000000706	FLNB	0.002177	0.197006	0.292262	0.120946
ENSMMUT00000001024	ENSMMUG00000000706	FLNB	5.60968	5.14967	4.45864	3.95332
ENSMMUT00000001028	ENSMMUG00000000712	CDH6	0.022249	0.0133795	0.0142145	0.006752
ENSMMUT00000001029	ENSMMUG00000000711	TRPV1	0.16613	0.157339	0.095858	0.0340415
ENSMMUT00000001032	ENSMMUG00000000715	PPP1R13L	0.0080365	0	0	0
ENSMMUT00000001034	ENSMMUG00000000717	-	1.10335	0.837366	0.755522	0.731553
ENSMMUT00000001035	ENSMMUG00000000718	ERCC1	0	0	0.192259	0
ENSMMUT00000001037	ENSMMUG00000006965	YWHAQ	40.9212	30.8646	23.4758	21.3068
ENSMMUT00000001039	ENSMMUG00000000722	RHBDD1	0.300658	0.225267	0.319454	0.275232
ENSMMUT00000001042	ENSMMUG00000000725	-	0.0283715	0	0	0
ENSMMUT00000001046	ENSMMUG00000000729	-	0.304059	0.69601	0.632566	0.697171
ENSMMUT00000001050	ENSMMUG00000000730	SPTA1	0	0.00664	0.019746	0.0184
ENSMMUT00000001054	ENSMMUG00000000729	-	0.090648	0.008999	0.014698	0.0027455
ENSMMUT00000001055	ENSMMUG00000000735	-	4.47014	1.99987	2.91876	2.69465
ENSMMUT00000001057	ENSMMUG00000000737	HAGH	0.34786	0.488637	0.546996	0.384728
ENSMMUT00000001058	ENSMMUG00000000738	FAHD1	0	0.007117	0	0
ENSMMUT00000001059	ENSMMUG00000000739	MEIOB	0.0419575	0.0281325	0	0.0237925
ENSMMUT00000001061	ENSMMUG00000000740	SPATA2	0.676446	0.732785	0.962006	0.44281
ENSMMUT00000001067	ENSMMUG00000000741	DXO	2.29692	1.69441	2.07406	1.13699
ENSMMUT00000001069	ENSMMUG00000000747	STK19	2.90519	2.73069	2.3914	1.9308
ENSMMUT00000001072	ENSMMUG00000000750	RFFL	3.88642	3.1548	2.4102	1.92893
ENSMMUT00000001077	ENSMMUG00000000750	RFFL	0.345639	0.124422	0.116278	0.233254
ENSMMUT00000001080	ENSMMUG00000000752	AHRR	0.0301105	0.0839145	0.108652	0
ENSMMUT00000001081	ENSMMUG00000000751	NLE1	0.298849	0.940662	0.787025	0.6202
ENSMMUT00000001084	ENSMMUG00000000754	DMXL2	12.927	15.2415	10.231	11.2795
ENSMMUT00000001085	ENSMMUG00000000749	-	0.0987365	0.0062	0	0.0083425
ENSMMUT00000001086	ENSMMUG00000000754	DMXL2	0.570167	0.673811	0.317133	0.570808
ENSMMUT00000001088	ENSMMUG00000000757	RNF114	27.5528	26.7562	20.3746	17.3638
ENSMMUT00000001092	ENSMMUG00000000758	-	0.014898	0.0109565	0.024185	0.0097035
ENSMMUT00000001093	ENSMMUG00000000756	TPRA1	4.46865	5.10965	4.03997	3.67348
ENSMMUT00000001095	ENSMMUG00000000759	PDE3B	13.7526	11.9316	10.4109	7.24117
ENSMMUT00000001097	ENSMMUG00000000761	CYP2R1	2.46265	1.59901	1.30315	1.17584
ENSMMUT00000001100	ENSMMUG00000000763	CNR1	0	0.098533	0.037343	0
ENSMMUT00000001102	ENSMMUG00000000765	ZRANB3	0.711938	0.580163	0.603286	0.441494
ENSMMUT00000001103	ENSMMUG00000000767	ZNF282	2.73593	2.22589	2.27509	1.61115
ENSMMUT00000001104	ENSMMUG00000000766	KLHDC3	10.4139	9.1815	6.9414	5.69644
ENSMMUT00000001109	ENSMMUG00000038524	OR2M4	0.0144585	0	0	0
ENSMMUT00000001111	ENSMMUG00000000775	ZNF132	1.29963	0.901199	0.4958	0.538498
ENSMMUT00000001112	ENSMMUG00000000769	NLRC5	7.59452	9.7298	8.04479	5.04784
ENSMMUT00000001115	ENSMMUG00000000776	ZMAT4	0	0	0	0.0115965
ENSMMUT00000001118	ENSMMUG00000000777	DST	5.2e-05	0	0.000582	0.0006315
ENSMMUT00000001120	ENSMMUG00000000779	NUDCD3	14.7609	11.2503	11.0481	7.99898
ENSMMUT00000001126	ENSMMUG00000000782	NPC1L1	0	0.0168835	0	0.01891
ENSMMUT00000001127	ENSMMUG00000000783	CFAP65	0	0.0026275	0.0078255	0
ENSMMUT00000001129	ENSMMUG00000000784	BORA	0.360588	0.140723	0.0868315	0.121912
ENSMMUT00000001130	ENSMMUG00000001587	TPM1	0.025858	0.007512	0.197715	0.025846
ENSMMUT00000001131	ENSMMUG00000000785	IHH	0.0835085	0.115077	0.0718725	0.0397815
ENSMMUT00000001132	ENSMMUG00000000784	BORA	0.769477	0.539708	0.365942	0.562756
ENSMMUT00000001133	ENSMMUG00000000786	NHEJ1	2.52617	2.16031	1.91634	1.23981
ENSMMUT00000001134	ENSMMUG00000000777	DST	7.17753	3.45977	4.03321	1.99692
ENSMMUT00000001135	ENSMMUG00000000789	COX18	2.65621	1.67886	1.45773	1.23792
ENSMMUT00000001137	ENSMMUG00000000788	SLC23A3	0	0.0936625	0	0
ENSMMUT00000001138	ENSMMUG00000000777	DST	0.35605	0.171853	0.0044525	0.002024
ENSMMUT00000001139	ENSMMUG00000000787	DIS3	9.4382	6.86477	5.27768	5.16701
ENSMMUT00000001142	ENSMMUG00000000777	DST	0.315806	0.167851	0.196636	0.127035
ENSMMUT00000001143	ENSMMUG00000000791	CNPPD1	3.43681	2.73461	5.34098	1.80689
ENSMMUT00000001146	ENSMMUG00000000791	CNPPD1	0.424102	0.219048	0.264724	0.513484
ENSMMUT00000001147	ENSMMUG00000000787	DIS3	0.48648	0.436706	0.667566	0.551005
ENSMMUT00000001148	ENSMMUG00000000792	RETREG2	0.21132	0.202316	0.232885	0.200351
ENSMMUT00000001149	ENSMMUG00000000790	-	9.31401	9.37066	8.45223	4.29044
ENSMMUT00000001150	ENSMMUG00000000777	DST	0.149377	0.0348735	0	0
ENSMMUT00000001151	ENSMMUG00000004122	-	0	0.001807	0	0
ENSMMUT00000001152	ENSMMUG00000000795	BEND6	0.52096	0.318175	0.227809	0.181084
ENSMMUT00000001154	ENSMMUG00000002533	PIBF1	4.53807	1.5171	0.062641	1.23973
ENSMMUT00000001155	ENSMMUG00000002533	PIBF1	0.020998	0.36758	0	0.494298
ENSMMUT00000001156	ENSMMUG00000000796	KDELC2	1.35571	0.820769	0.588655	0.290063
ENSMMUT00000001158	ENSMMUG00000000797	EXPH5	0.045713	0.0348815	0.0174465	0.0217275
ENSMMUT00000001159	ENSMMUG00000000798	BAG3	0.223708	0.43738	0.605126	0.204258
ENSMMUT00000001162	ENSMMUG00000000800	PSMD2	12.1624	10.5932	11.0889	8.784
ENSMMUT00000001165	ENSMMUG00000000802	RFX3	1.28537	1.08819	1.27783	0.392582
ENSMMUT00000001167	ENSMMUG00000000803	STAT2	26.4244	37.0262	21.743	17.8367
ENSMMUT00000001170	ENSMMUG00000000807	TRMU	5.45759	4.54104	3.23547	2.1618
ENSMMUT00000001172	ENSMMUG00000000808	MCHR2	0	0.006432	0.0071295	0
ENSMMUT00000001175	ENSMMUG00000000811	CD53	245.493	203.74	140.101	128.645
ENSMMUT00000001177	ENSMMUG00000000812	LRIF1	6.56105	6.70924	5.17586	3.93087
ENSMMUT00000001187	ENSMMUG00000000822	USP4	2.94369	2.24054	2.55456	1.55832
ENSMMUT00000001188	ENSMMUG00000000822	USP4	0.479115	0.6147	0.393962	0.146134
ENSMMUT00000001189	ENSMMUG00000000823	LMNB1	24.6647	30.1131	24.6043	19.6544
ENSMMUT00000001190	ENSMMUG00000000824	ADAMTS18	0.0043145	0	0	0
ENSMMUT00000001191	ENSMMUG00000000825	DGAT1	6.14313	5.89082	5.27829	3.93974
ENSMMUT00000001193	ENSMMUG00000000827	USP38	13.1912	11.3139	8.78292	7.76114
ENSMMUT00000001194	ENSMMUG00000000828	GAB1	1.92525	1.99142	0.762837	1.32221
ENSMMUT00000001195	ENSMMUG00000000828	GAB1	0.530007	0.529841	1.07431	0.408988
ENSMMUT00000001196	ENSMMUG00000000830	DAD1	30.4283	21.2622	9.09702	8.03117
ENSMMUT00000001198	ENSMMUG00000000829	SMARCA5	25.5736	20.6364	16.5226	17.1642
ENSMMUT00000001200	ENSMMUG00000000833	AP2S1	0.266858	0	0	0
ENSMMUT00000001201	ENSMMUG00000017312	ZRANB2	0.100997	0.110955	0.082039	0.0485435
ENSMMUT00000001203	ENSMMUG00000000835	MSLN	0	0.095695	0	0
ENSMMUT00000001204	ENSMMUG00000005456	DBF4B	0.856227	0.6757	0.667721	0.339702
ENSMMUT00000001206	ENSMMUG00000000837	GAPDHS	0.2925	0.406247	0.385333	0.144684
ENSMMUT00000001207	ENSMMUG00000000839	MSLNL	0.005647	0	0	0
ENSMMUT00000001209	ENSMMUG00000000841	TMEM147	10.5767	6.51735	4.65491	5.11435
ENSMMUT00000001211	ENSMMUG00000000843	CHTF18	0.555373	0.629887	0.655644	0.443613
ENSMMUT00000001213	ENSMMUG00000000847	-	0.0538685	0.016666	0.0523775	0
ENSMMUT00000001214	ENSMMUG00000000844	TTC17	6.43438	6.61488	2.35422	1.85427
ENSMMUT00000001215	ENSMMUG00000000844	TTC17	3.87767	10.3472	6.753	6.69825
ENSMMUT00000001216	ENSMMUG00000000845	ATP4A	0	0.001049	0.011352	0
ENSMMUT00000001222	ENSMMUG00000000853	MIOS	7.13166	4.23713	3.73997	3.45107
ENSMMUT00000001223	ENSMMUG00000000854	RPA3	26.3981	19.7931	12.8157	11.7735
ENSMMUT00000001226	ENSMMUG00000000857	ANXA4	0.0025915	0.0041045	0.002846	0
ENSMMUT00000001227	ENSMMUG00000000859	SPRYD4	2.96419	2.13336	1.36994	0.91665
ENSMMUT00000001230	ENSMMUG00000000860	GLS2	0.363135	0.136117	0	0
ENSMMUT00000001232	ENSMMUG00000000862	GNG4	0	0	0.0919335	0
ENSMMUT00000001239	ENSMMUG00000000868	SLC30A1	8.62302	7.66264	7.16042	6.7772
ENSMMUT00000001240	ENSMMUG00000000869	SNRPC	5.59401	3.57312	3.91925	1.83401
ENSMMUT00000001241	ENSMMUG00000000870	TLR5	3.208	3.55851	2.17424	2.48891
ENSMMUT00000001242	ENSMMUG00000000871	MVB12B	0.989806	1.16133	1.00817	0.634854
ENSMMUT00000001244	ENSMMUG00000000873	RABGGTB	3.7583	2.53741	1.9318	2.15859
ENSMMUT00000001246	ENSMMUG00000000874	CHST1	0.021814	0.044762	0.010136	0.098735
ENSMMUT00000001248	ENSMMUG00000000875	MSH4	0.0061145	0	0.0086285	0.0076535
ENSMMUT00000001252	ENSMMUG00000000881	-	3.54602	2.71922	2.02044	1.7842
ENSMMUT00000001254	ENSMMUG00000000881	-	6.35842	4.40811	4.17957	4.43208
ENSMMUT00000001257	ENSMMUG00000000881	-	0.036572	0.009114	0.004771	0.012215
ENSMMUT00000001258	ENSMMUG00000000880	SCIN	0.24914	0.47293	0.334109	0.800859
ENSMMUT00000001260	ENSMMUG00000000882	SPAG6	0	0.0138355	0	0
ENSMMUT00000001264	ENSMMUG00000000885	AKAP17A	0.425518	0.284587	0.454139	0.263894
ENSMMUT00000001265	ENSMMUG00000000886	RRS1	2.63853	2.2621	1.51854	1.28264
ENSMMUT00000001272	ENSMMUG00000000893	EP300	19.2446	22.1211	16.795	8.87205
ENSMMUT00000001276	ENSMMUG00000000896	TGFB1I1	0.134141	0.390582	0.435605	0.633976
ENSMMUT00000001278	ENSMMUG00000000894	CIP2A	1.59792	0.921498	0.820078	0.776164
ENSMMUT00000001279	ENSMMUG00000000894	CIP2A	0.0176755	0	0.0195485	0.016794
ENSMMUT00000001280	ENSMMUG00000000897	SLC5A2	0.0330365	0.083416	0.0724255	0.0255665
ENSMMUT00000001281	ENSMMUG00000000899	C20H16orf58	0.0345715	0.0309295	0.027519	0.0205195
ENSMMUT00000001283	ENSMMUG00000000899	C20H16orf58	3.03068	2.32991	2.30835	1.68588
ENSMMUT00000001285	ENSMMUG00000000898	DZIP3	0.016079	0.0084665	0	0.0127595
ENSMMUT00000001288	ENSMMUG00000000902	PLA1A	0	0.0017865	0	0
ENSMMUT00000001289	ENSMMUG00000000903	LHFPL1	1.32665	0.747791	0.799531	0.795984
ENSMMUT00000001290	ENSMMUG00000032387	-	1.76397	0.737982	0.843919	0.8084
ENSMMUT00000001292	ENSMMUG00000000905	POPDC2	0.099517	0.211281	0.14275	0
ENSMMUT00000001293	ENSMMUG00000000906	COX17	4.08458	3.36447	2.52741	3.06151
ENSMMUT00000001296	ENSMMUG00000000908	SUCLG1	38.8841	29.1252	21.9707	20.4549
ENSMMUT00000001300	ENSMMUG00000000911	ILDR1	0	0.124947	0	0.0196815
ENSMMUT00000001301	ENSMMUG00000000911	ILDR1	0.278256	0.0212605	0.297903	0.140652
ENSMMUT00000001306	ENSMMUG00000000912	CD86	0.037743	0.343154	0.0127445	0.469612
ENSMMUT00000001308	ENSMMUG00000000914	CCNG2	0.0301985	0.0176775	0.015831	0
ENSMMUT00000001309	ENSMMUG00000000915	LRGUK	0.0160045	0	0.0242085	0
ENSMMUT00000001312	ENSMMUG00000000917	AKR1B1	28.3976	19.0447	16.6186	16.9833
ENSMMUT00000001313	ENSMMUG00000000918	ATP9A	1.16909	1.36971	1.14501	1.41766
ENSMMUT00000001317	ENSMMUG00000000921	-	0.183577	0	0	0.091666
ENSMMUT00000001319	ENSMMUG00000029465	-	0.0095595	0	0	0
ENSMMUT00000001324	ENSMMUG00000006010	ZNF805	10.3783	7.82812	5.82566	4.8094
ENSMMUT00000001329	ENSMMUG00000000932	PPP2R3A	0.123953	0.121962	0.12862	0.114742
ENSMMUT00000001331	ENSMMUG00000000933	MSL2	22.5691	22.9407	16.9787	10.952
ENSMMUT00000001334	ENSMMUG00000000935	REXO4	0	0.0449755	0.0905925	0.0554925
ENSMMUT00000001335	ENSMMUG00000000935	REXO4	5.54501	4.5315	4.41259	2.85753
ENSMMUT00000001336	ENSMMUG00000000938	LRRN1	0.734383	0.922589	0.994061	0.415731
ENSMMUT00000001337	ENSMMUG00000002467	CCL23	0	0.0992485	0.050697	6.17213
ENSMMUT00000001339	ENSMMUG00000000937	ADAMTS13	0.363219	0.328736	0.388282	0.098372
ENSMMUT00000001342	ENSMMUG00000000937	ADAMTS13	0.0578955	0.0020265	0.0010305	0.0330595
ENSMMUT00000001348	ENSMMUG00000000943	ERLIN2	4.48515	3.95843	3.86604	4.06463
ENSMMUT00000001349	ENSMMUG00000000943	ERLIN2	0.060164	0.029428	0.019939	0
ENSMMUT00000001352	ENSMMUG00000000946	CPM	0.941364	1.072	0.855108	0.95555
ENSMMUT00000001354	ENSMMUG00000000947	MSC	0.475001	0.449356	0.413372	0.442374
ENSMMUT00000001356	ENSMMUG00000000949	FGF12	0.037934	0	0	0
ENSMMUT00000001357	ENSMMUG00000046352	PTTG1IP	0.153548	0.066394	0.110917	0.105688
ENSMMUT00000001358	ENSMMUG00000000951	ITGB2	77.2887	78.8609	99.1105	79.5421
ENSMMUT00000001361	ENSMMUG00000000953	FAM207A	0.0358435	0.0351355	0.0064435	0.004714
ENSMMUT00000001365	ENSMMUG00000000955	USP15	15.052	13.7311	11.7896	15.0084
ENSMMUT00000001366	ENSMMUG00000000955	USP15	49.768	45.2102	39.5402	46.7713
ENSMMUT00000001368	ENSMMUG00000000956	MON2	0.030067	0.009933	0.020328	0.0043155
ENSMMUT00000001372	ENSMMUG00000000960	WDR1	49.5903	45.2165	37.3964	39.4673
ENSMMUT00000001374	ENSMMUG00000000962	H2AFV	18.7966	11.8514	13.776	12.0916
ENSMMUT00000001375	ENSMMUG00000000963	SDC2	0.115619	0.072863	0.056062	0.106971
ENSMMUT00000001377	ENSMMUG00000000965	TNKS	14.5513	12.2186	10.0038	7.34551
ENSMMUT00000001379	ENSMMUG00000000966	TPX2	0.000382	0	0	0
ENSMMUT00000001382	ENSMMUG00000000968	MYLK2	0.0134805	0	0	0.016353
ENSMMUT00000001383	ENSMMUG00000000969	FOXS1	0	0	0	0.026066
ENSMMUT00000001389	ENSMMUG00000000973	PDRG1	9.82819	7.94799	9.13715	9.24357
ENSMMUT00000001390	ENSMMUG00000000972	TNK2	0.54842	1.22715	1.93507	0.806619
ENSMMUT00000001392	ENSMMUG00000000975	PKHD1L1	5.31432	5.38532	7.74472	6.62652
ENSMMUT00000001393	ENSMMUG00000000974	MSH2	8.51454	5.91896	4.19935	3.87591
ENSMMUT00000001397	ENSMMUG00000000978	CRAMP1	1.85627	1.81798	1.68069	0.790664
ENSMMUT00000001398	ENSMMUG00000000979	JPT2	8.31734	6.40112	5.51724	5.23241
ENSMMUT00000001399	ENSMMUG00000000980	YPEL3	35.7045	39.7638	43.6587	37.9576
ENSMMUT00000001400	ENSMMUG00000000981	TBX6	0.022535	0.0245565	0.0258385	0.0647905
ENSMMUT00000001401	ENSMMUG00000000982	PPP4C	14.6723	13.3234	15.6486	13.3574
ENSMMUT00000001403	ENSMMUG00000000984	VILL	0.0093655	0.003791	0	0
ENSMMUT00000001405	ENSMMUG00000000985	PLCD1	1.89102	2.06772	1.715	1.0384
ENSMMUT00000001409	ENSMMUG00000000988	IL36A	0.261411	0.0554605	0.028473	0.05695
ENSMMUT00000001412	ENSMMUG00000000987	DLEC1	0.026908	0.011737	0.041219	0.0323145
ENSMMUT00000001419	ENSMMUG00000000990	ACAA1	0.498154	0.434527	0.403648	0.370976
ENSMMUT00000001420	ENSMMUG00000000990	ACAA1	5.55321	4.44101	3.9332	4.57607
ENSMMUT00000001421	ENSMMUG00000000994	EPS15L1	1.25288	1.47575	0.147817	1.09677
ENSMMUT00000001422	ENSMMUG00000000995	MYD88	10.3396	11.4906	11.0595	9.62452
ENSMMUT00000001423	ENSMMUG00000000996	OXSR1	0.545146	0.177374	0.207594	0.142706
ENSMMUT00000001425	ENSMMUG00000000997	PERP	0.488509	0.946754	0.582207	0.726187
ENSMMUT00000001433	ENSMMUG00000001005	DDX21	12.1814	8.84565	7.43497	6.55437
ENSMMUT00000001435	ENSMMUG00000001006	DDX50	19.9004	14.5394	11.7194	10.7814
ENSMMUT00000001438	ENSMMUG00000001008	SYNE2	0.116576	0.0140465	0.014797	0.0034435
ENSMMUT00000001439	ENSMMUG00000001010	TAF13	0.0205405	0.189579	0.0127585	0.0504165
ENSMMUT00000001449	ENSMMUG00000001016	APOBEC3H	0.929659	1.64021	1.46145	1.57242
ENSMMUT00000001450	ENSMMUG00000001017	-	0.021406	0	0.0451525	0.0352535
ENSMMUT00000001451	ENSMMUG00000001018	MRS2	3.43493	2.07854	2.61658	1.94345
ENSMMUT00000001452	ENSMMUG00000001019	-	0.208681	0.0886315	0.102047	0.156862
ENSMMUT00000001453	ENSMMUG00000001021	MIA3	0.178084	0.146698	0.0095115	0.0819615
ENSMMUT00000001454	ENSMMUG00000001021	MIA3	5.73385	5.33575	4.56069	4.02166
ENSMMUT00000001458	ENSMMUG00000030930	-	1.0741	0.901005	1.26859	0.260514
ENSMMUT00000001460	ENSMMUG00000048749	KIAA1586	1.76323	0.851151	1.01729	0.967283
ENSMMUT00000001461	ENSMMUG00000001024	ELK4	0.0286115	0.215135	0.0596545	0
ENSMMUT00000001463	ENSMMUG00000001026	BLMH	0.103944	0.030626	0.0288495	0.038856
ENSMMUT00000001464	ENSMMUG00000001027	ATP5F1B	96.4219	73.4082	55.1989	50.4179
ENSMMUT00000001465	ENSMMUG00000001028	SNRK	34.0868	32.9113	25.6568	21.4526
ENSMMUT00000001467	ENSMMUG00000001029	ANO10	8.16966	9.95887	7.56293	6.43463
ENSMMUT00000001469	ENSMMUG00000001031	ABHD5	23.1427	27.4725	18.8155	13.8458
ENSMMUT00000001470	ENSMMUG00000048566	MCF2L	0.006092	0.0336795	0.0367825	0.545021
ENSMMUT00000001474	ENSMMUG00000001034	ZMYND12	0.0406695	0.0305415	0.0744855	0.025667
ENSMMUT00000001475	ENSMMUG00000001034	ZMYND12	0.242208	0.231362	0.214476	0.085634
ENSMMUT00000001476	ENSMMUG00000001037	RHOH	15.3989	9.9511	9.53349	5.59298
ENSMMUT00000001479	ENSMMUG00000001035	PRMT5	0	0	0.16815	0
ENSMMUT00000001481	ENSMMUG00000001040	NUGGC	1.27611	0.717249	0.547856	0.325229
ENSMMUT00000001482	ENSMMUG00000001039	PROZ	0.053867	0	0.169549	0.077736
ENSMMUT00000001485	ENSMMUG00000001043	PRUNE2	0.015781	0.0033105	0.0070375	0
ENSMMUT00000001486	ENSMMUG00000001041	PCID2	0.0048005	0.005278	0.0064995	0.00201
ENSMMUT00000001487	ENSMMUG00000001041	PCID2	0.027377	0.0123315	0.015624	0.013103
ENSMMUT00000001490	ENSMMUG00000001041	PCID2	0.020403	0.013754	0.0345535	0.007092
ENSMMUT00000001491	ENSMMUG00000001047	ZBTB42	2.28784	1.94026	1.94602	1.31434
ENSMMUT00000001492	ENSMMUG00000001045	IQCB1	4.47368	2.31314	2.04007	1.74327
ENSMMUT00000001495	ENSMMUG00000001048	EAF2	29.0015	14.9043	10.8559	9.07031
ENSMMUT00000001496	ENSMMUG00000001049	SLC15A2	14.4196	9.8776	6.82902	3.77692
ENSMMUT00000001498	ENSMMUG00000001051	MAP2K6	5.03179	3.82354	3.62812	3.36654
ENSMMUT00000001500	ENSMMUG00000001053	-	11.7358	9.06833	7.16676	5.42965
ENSMMUT00000001501	ENSMMUG00000001054	EEF1B2	99.1565	68.4986	40.7811	41.8563
ENSMMUT00000001506	ENSMMUG00000001058	TTC28	0.503277	0.461473	0.438169	0.248157
ENSMMUT00000001508	ENSMMUG00000001061	BICD2	9.45664	8.5217	8.1799	5.34676
ENSMMUT00000001510	ENSMMUG00000001060	RYR2	0.0015755	0.009764	0.005805	0.0020095
ENSMMUT00000001511	ENSMMUG00000001062	EIF4B	96.237	74.987	60.2656	54.5588
ENSMMUT00000001513	ENSMMUG00000001063	ICE1	0.228981	0.10747	0.994651	0.371325
ENSMMUT00000001526	ENSMMUG00000020746	PRR14L	3.2459	2.58346	2.76203	2.15119
ENSMMUT00000001527	ENSMMUG00000001075	TRAK1	0.063539	0.0376975	0.0127995	0.002889
ENSMMUT00000001528	ENSMMUG00000001075	TRAK1	0	0	0.0965005	0
ENSMMUT00000001529	ENSMMUG00000001077	CCK	0.0314145	0.0523555	0.0322725	0.0266565
ENSMMUT00000001531	ENSMMUG00000001078	ATP6V1C1	3.4501	2.89127	2.27662	2.26666
ENSMMUT00000001533	ENSMMUG00000001081	HELT	0.0182875	0	0	0
ENSMMUT00000001537	ENSMMUG00000001083	GLYATL1	0.018087	0	0	0
ENSMMUT00000001539	ENSMMUG00000001087	-	0	0	0.0528325	0
ENSMMUT00000001541	ENSMMUG00000001084	KIAA0586	2.10181	0.704141	1.26553	0.303685
ENSMMUT00000001542	ENSMMUG00000001088	PTCHD1	0.0278175	0.0269925	0	0.0498325
ENSMMUT00000001543	ENSMMUG00000001084	KIAA0586	0.029535	0	0.0022055	0.0021655
ENSMMUT00000001544	ENSMMUG00000001089	-	2.68212	1.68509	2.07925	1.73187
ENSMMUT00000001545	ENSMMUG00000001090	DACT1	1.80864	1.08214	0.843627	0.541216
ENSMMUT00000001546	ENSMMUG00000001091	NSD3	0.341479	0.353074	0.454477	0.161735
ENSMMUT00000001547	ENSMMUG00000001091	NSD3	12.6336	11.3184	10.0134	7.35818
ENSMMUT00000001549	ENSMMUG00000001091	NSD3	11.0955	11.9069	9.64318	5.76367
ENSMMUT00000001552	ENSMMUG00000001095	POMT2	0.71497	0.457219	0.396419	0.24786
ENSMMUT00000001553	ENSMMUG00000001096	TCAIM	3.63871	2.89465	2.05385	2.13328
ENSMMUT00000001554	ENSMMUG00000001097	GSTZ1	3.75761	2.84727	2.40622	2.44214
ENSMMUT00000001557	ENSMMUG00000001099	SAMD15	0.052017	0.0275985	0.0299305	0.018072
ENSMMUT00000001558	ENSMMUG00000001100	UBXN2B	1.48434	0.894639	2.36864	1.50508
ENSMMUT00000001560	ENSMMUG00000001102	KCNE4	0.315993	0.255721	0.08591	0.072016
ENSMMUT00000001561	ENSMMUG00000001103	GPR87	0.190375	0.134814	0.053517	0.0835505
ENSMMUT00000001563	ENSMMUG00000001105	P2RY12	1.16404	1.09069	0.872107	1.50579
ENSMMUT00000001564	ENSMMUG00000001106	ZNF160	0.722466	0.964676	1.17398	0.390099
ENSMMUT00000001565	ENSMMUG00000001106	ZNF160	0.0148255	0.125701	0.0635665	0.001477
ENSMMUT00000001566	ENSMMUG00000001107	IGSF10	0.0068255	0.003363	0.0113555	0.0061165
ENSMMUT00000001570	ENSMMUG00000001111	METRNL	13.0634	11.9774	12.0312	11.4154
ENSMMUT00000001571	ENSMMUG00000001108	PTPRT	0	0.000747	0.01806	0.0183045
ENSMMUT00000001577	ENSMMUG00000001116	SUZ12	9.25858	6.44448	4.69659	5.12288
ENSMMUT00000001579	ENSMMUG00000001118	WDR11	0.24456	0.155859	0.102087	0.0598645
ENSMMUT00000001580	ENSMMUG00000001119	UTS2R	0	0	0	0.020943
ENSMMUT00000001581	ENSMMUG00000001121	ZNF689	2.63394	2.48144	1.81332	1.74623
ENSMMUT00000001582	ENSMMUG00000001122	ZNF688	0.452927	0.0667165	0.036946	0.168044
ENSMMUT00000001583	ENSMMUG00000001122	ZNF688	0	0	0.010289	0
ENSMMUT00000001585	ENSMMUG00000001124	INHBE	0.036974	0.061621	0	0.0149955
ENSMMUT00000001586	ENSMMUG00000001120	SYN2	0	0.124339	0.117114	0
ENSMMUT00000001588	ENSMMUG00000001125	SETD4	1.41145	0.547384	0.222711	0.0603655
ENSMMUT00000001589	ENSMMUG00000001126	TIA1	8.50294	6.36558	5.17637	3.10304
ENSMMUT00000001591	ENSMMUG00000001125	SETD4	1.49584	1.25716	1.28168	0.889498
ENSMMUT00000001592	ENSMMUG00000001127	TIMP4	0.021993	0.076827	0.0919415	0
ENSMMUT00000001594	ENSMMUG00000001129	RITA1	1.34089	1.4213	1.03169	0.905235
ENSMMUT00000001596	ENSMMUG00000001131	DAP	4.25154	3.22912	4.33095	3.94438
ENSMMUT00000001597	ENSMMUG00000001131	DAP	1.29328	1.31656	1.74432	1.55031
ENSMMUT00000001598	ENSMMUG00000001132	CDKN2B	0.436941	0.544195	0.527751	0.791229
ENSMMUT00000001599	ENSMMUG00000001133	-	0.115115	0.112567	0.124954	0.0652785
ENSMMUT00000001601	ENSMMUG00000001134	CDKN2A	0	0	0.029768	0
ENSMMUT00000001604	ENSMMUG00000001137	MTAP	11.4012	7.7363	6.14057	5.58471
ENSMMUT00000001605	ENSMMUG00000001137	MTAP	0	0.004861	0	0
ENSMMUT00000001610	ENSMMUG00000001141	BNC2	0	0.035086	0.034804	0.043387
ENSMMUT00000001611	ENSMMUG00000001141	BNC2	0.0301165	0.052472	0.0686475	0.0654385
ENSMMUT00000001612	ENSMMUG00000001143	CLDN3	0.103944	0	0	0
ENSMMUT00000001617	ENSMMUG00000001147	CNOT11	6.21692	4.90525	5.69484	4.14157
ENSMMUT00000001618	ENSMMUG00000048966	-	6.14547	4.01154	3.68695	2.5835
ENSMMUT00000001619	ENSMMUG00000001150	PRIM2	12.4945	9.79149	6.33791	6.58156
ENSMMUT00000001625	ENSMMUG00000001154	NUDT16	3.43918	2.83703	1.47677	1.35026
ENSMMUT00000001627	ENSMMUG00000001152	NUF2	0.650845	0.239479	0.224738	0.160792
ENSMMUT00000001628	ENSMMUG00000001155	ACSL5	16.8982	15.8206	11.3518	9.30195
ENSMMUT00000001629	ENSMMUG00000001156	POLN	0.158019	0.096477	0.080891	0.151395
ENSMMUT00000001630	ENSMMUG00000001155	ACSL5	0.0464175	0.09555	0.0693215	0.038246
ENSMMUT00000001631	ENSMMUG00000001155	ACSL5	0	0.244338	0	0
ENSMMUT00000001633	ENSMMUG00000001158	HAUS3	2.42193	2.19127	1.52232	1.24441
ENSMMUT00000001635	ENSMMUG00000001157	ZDHHC6	0	0.0084265	0.200711	0.006385
ENSMMUT00000001640	ENSMMUG00000032306	-	0.169459	0.220342	0.764624	0.203804
ENSMMUT00000001643	ENSMMUG00000001166	LYL1	1.66192	1.84994	1.01407	1.3909
ENSMMUT00000001644	ENSMMUG00000001167	TRMT1	0.98433	1.0883	1.6898	0.445688
ENSMMUT00000001645	ENSMMUG00000001167	TRMT1	1.8325	0.877963	0.679426	1.29884
ENSMMUT00000001647	ENSMMUG00000032005	HEG1	0.161072	0.223395	0.318005	0.255321
ENSMMUT00000001649	ENSMMUG00000032005	HEG1	5.25683	8.94964	7.15204	4.69674
ENSMMUT00000001652	ENSMMUG00000048732	SLC12A8	0.0605495	0.084935	0.0500565	0.064778
ENSMMUT00000001654	ENSMMUG00000001163	PDE1A	0	0	0	0.006965
ENSMMUT00000001656	ENSMMUG00000001169	ZNF148	14.1057	11.5441	8.90746	8.86232
ENSMMUT00000001658	ENSMMUG00000001172	-	0.0208375	0.0085185	0	0
ENSMMUT00000001661	ENSMMUG00000001172	-	0	0	0.0220045	0
ENSMMUT00000001663	ENSMMUG00000001176	SPART	0.0528305	0.123296	0.0564775	0.0493685
ENSMMUT00000001667	ENSMMUG00000001179	PIP4K2C	7.30724	7.43396	7.21917	4.35198
ENSMMUT00000001668	ENSMMUG00000001180	DTX3	0.772455	0.56024	0.627717	0.281772
ENSMMUT00000001671	ENSMMUG00000031819	ARHGEF25	0	0.0439665	0.022389	0
ENSMMUT00000001674	ENSMMUG00000001181	SLC26A10	0	0	0.011988	0
ENSMMUT00000001675	ENSMMUG00000001182	B4GALNT1	0.0272035	0	0	0
ENSMMUT00000001677	ENSMMUG00000001183	NOLC1	0.008886	0.0106695	0.034676	0.0066125
ENSMMUT00000001680	ENSMMUG00000001185	TRA2B	7.43912	6.78794	2.68771	4.38733
ENSMMUT00000001682	ENSMMUG00000001186	PPRC1	1.96293	1.49803	0.23572	0.797862
ENSMMUT00000001683	ENSMMUG00000001186	PPRC1	0.296806	0.459174	1.63366	0.207631
ENSMMUT00000001684	ENSMMUG00000001187	MAPK15	0.007476	0.0575695	0	0.0230315
ENSMMUT00000001689	ENSMMUG00000001190	TMPRSS9	0.556125	0.637151	0.63476	0.812295
ENSMMUT00000001691	ENSMMUG00000001192	LMNB2	3.14753	2.65282	2.89176	2.05562
ENSMMUT00000001692	ENSMMUG00000001193	ZNF180	1.55755	1.16622	0.829156	0.895687
ENSMMUT00000001693	ENSMMUG00000001194	DYNLL1	63.8117	56.47	51.3691	57.9897
ENSMMUT00000001694	ENSMMUG00000001195	-	0.411022	0.362849	1.15783	0.716123
ENSMMUT00000001695	ENSMMUG00000001196	CYP2F1	0	0	0	0.009164
ENSMMUT00000001696	ENSMMUG00000001197	EGLN2	13.8002	10.416	9.05102	6.9717
ENSMMUT00000001698	ENSMMUG00000001199	SETD3	11.7256	10.5218	7.94902	8.16128
ENSMMUT00000001699	ENSMMUG00000001200	-	44.3792	25.5492	25.2044	22.6641
ENSMMUT00000001700	ENSMMUG00000001199	SETD3	0.334574	0.104665	0.0805685	0.047985
ENSMMUT00000001701	ENSMMUG00000001199	SETD3	0.0446675	0.048662	0.037842	0.02335
ENSMMUT00000001709	ENSMMUG00000001205	TTC37	13.0437	8.73077	6.68881	6.30465
ENSMMUT00000001711	ENSMMUG00000001209	ARSK	1.07415	0.691407	0.657061	0.471224
ENSMMUT00000001712	ENSMMUG00000001210	-	0.321149	0.252192	0.221294	0.328276
ENSMMUT00000001713	ENSMMUG00000001211	GPR150	0.108721	0	0	0.019789
ENSMMUT00000001714	ENSMMUG00000001212	RFESD	1.75148	1.47793	1.19222	1.38582
ENSMMUT00000001718	ENSMMUG00000001214	-	6.41599	4.15342	2.91295	3.10753
ENSMMUT00000001720	ENSMMUG00000001213	SPATA9	0.47455	0.814932	0.675836	0.649163
ENSMMUT00000001723	ENSMMUG00000001208	NRAP	0	0	0	0.001995
ENSMMUT00000001725	ENSMMUG00000001217	CASP7	0.172557	0.201	0.252399	0.169853
ENSMMUT00000001726	ENSMMUG00000001217	CASP7	0.09419	0.107192	0.0670935	0.0471415
ENSMMUT00000001727	ENSMMUG00000001216	MPZ	1.57419	1.16354	1.09643	1.27859
ENSMMUT00000001730	ENSMMUG00000001218	PLEKHS1	0.011781	0	0.0493755	0.0092395
ENSMMUT00000001732	ENSMMUG00000001219	MRPL4	0.025883	0	0.0223135	0
ENSMMUT00000001738	ENSMMUG00000001224	NIM1K	0.0493105	0.145565	0.150812	0.139082
ENSMMUT00000001742	ENSMMUG00000001228	LLGL2	0.0016275	0.0009945	0.004583	0.000399
ENSMMUT00000001745	ENSMMUG00000001233	IPO11	0.52114	0.560199	0.538475	0.470917
ENSMMUT00000001747	ENSMMUG00000037585	LRRC70	0.979346	0.569345	0.494932	0.575491
ENSMMUT00000001756	ENSMMUG00000001239	-	7.16201	5.68307	4.88879	3.80451
ENSMMUT00000001759	ENSMMUG00000001238	RNFT2	0.228696	0.0447325	0.101139	0.066061
ENSMMUT00000001761	ENSMMUG00000001242	WDR72	0.0036895	0.0062905	0	0.0031625
ENSMMUT00000001765	ENSMMUG00000001244	EPB41L5	0	0	0.0015675	0
ENSMMUT00000001767	ENSMMUG00000001245	-	2.37906	1.56	1.04746	0.789839
ENSMMUT00000001768	ENSMMUG00000001246	OAZ2	0.101961	0.150926	0.0803595	0.025674
ENSMMUT00000001769	ENSMMUG00000001247	ZNF609	0.081373	0.007162	0.007659	0.001016
ENSMMUT00000001770	ENSMMUG00000001248	F13A1	16.8117	20.2389	16.2288	22.8033
ENSMMUT00000001777	ENSMMUG00000001254	TICRR	0.140163	0.130525	0.0862245	0.14065
ENSMMUT00000001778	ENSMMUG00000001255	-	0.657821	0.790296	0.735541	0.547285
ENSMMUT00000001779	ENSMMUG00000001256	TSGA10IP	0	0	0.0069975	0
ENSMMUT00000001782	ENSMMUG00000001258	ZNF182	0.206183	0.0148855	0.038453	0
ENSMMUT00000001784	ENSMMUG00000001260	MS4A1	1.13912	0.872366	0.484088	0.273116
ENSMMUT00000001787	ENSMMUG00000020947	SSTR2	0.007948	0.03465	0.028772	0.0065445
ENSMMUT00000001789	ENSMMUG00000001264	BSDC1	10.0986	10.7294	14.0843	19.4759
ENSMMUT00000001790	ENSMMUG00000001264	BSDC1	3.40492	4.34165	4.24576	4.74642
ENSMMUT00000001792	ENSMMUG00000001264	BSDC1	0.593654	1.36079	1.27571	1.9043
ENSMMUT00000001793	ENSMMUG00000001268	FAM104A	13.3924	11.617	14.0288	16.2601
ENSMMUT00000001794	ENSMMUG00000001269	C17orf80	10.6145	8.09807	7.81725	7.11939
ENSMMUT00000001795	ENSMMUG00000001270	-	61.968	48.3234	43.8483	35.6706
ENSMMUT00000001796	ENSMMUG00000001269	C17orf80	0.184883	0.701364	0.466326	0.324222
ENSMMUT00000001798	ENSMMUG00000001271	CPSF4L	0.0168385	0.039844	0.042	0.014722
ENSMMUT00000001799	ENSMMUG00000001267	GTF3C5	1.30246	0.913795	0.978571	0.723186
ENSMMUT00000001808	ENSMMUG00000001273	CLBA1	0.238756	0.237072	0.18268	0.152095
ENSMMUT00000001809	ENSMMUG00000001278	VIT	0	0	0.019303	0
ENSMMUT00000001810	ENSMMUG00000001278	VIT	0.0168465	0.0393065	0	0.065296
ENSMMUT00000001812	ENSMMUG00000001276	JAG2	0.276087	0.161613	0.252725	0.248218
ENSMMUT00000001815	ENSMMUG00000001276	JAG2	0.0051445	0	0	0
ENSMMUT00000001818	ENSMMUG00000001282	SF3B6	0.0590895	0.0472	0.0581445	0.0232505
ENSMMUT00000001819	ENSMMUG00000001283	TP53I3	0.202648	0.216178	0.285071	0.0620115
ENSMMUT00000001822	ENSMMUG00000001285	ENDOV	0.351008	0.532813	0.509969	0.460793
ENSMMUT00000001823	ENSMMUG00000001285	ENDOV	0.101436	0	0.040289	0
ENSMMUT00000001824	ENSMMUG00000001285	ENDOV	0.0495655	0	0	0
ENSMMUT00000001825	ENSMMUG00000001286	NPTX1	0	0.0052695	0	0
ENSMMUT00000001826	ENSMMUG00000001287	RNF8	0.006949	0.0045665	0.445323	0.131695
ENSMMUT00000001827	ENSMMUG00000001287	RNF8	5.83491	4.8065	4.45085	4.33116
ENSMMUT00000001830	ENSMMUG00000001290	ASB13	0.248736	0.131577	0.104586	0.442824
ENSMMUT00000001831	ENSMMUG00000001291	SGCG	0.0611765	0.0290075	0.0653645	0.016899
ENSMMUT00000001833	ENSMMUG00000001293	ATG16L2	1.92176	2.67587	2.08716	0.891014
ENSMMUT00000001834	ENSMMUG00000001294	FCHSD2	7.72115	6.0901	4.49907	3.17377
ENSMMUT00000001835	ENSMMUG00000001295	PF4V1	15.1477	21.2905	14.3227	18.4027
ENSMMUT00000001837	ENSMMUG00000028753	ZNF283	0.530106	0.141958	0.311949	0.329328
ENSMMUT00000001838	ENSMMUG00000001297	CADM3	0.065671	0.055058	0.110237	0.045414
ENSMMUT00000001841	ENSMMUG00000001300	ACKR1	0.962987	1.04756	1.3043	1.8026
ENSMMUT00000001844	ENSMMUG00000001304	TGFBR1	6.38001	3.5543	0.101346	5.04172
ENSMMUT00000001845	ENSMMUG00000001305	TBCC	25.1283	18.8514	16.9125	10.9294
ENSMMUT00000001846	ENSMMUG00000001306	ORAI1	5.65896	6.15638	6.36738	4.82861
ENSMMUT00000001847	ENSMMUG00000001307	RTL9	0.003322	0.0034815	0	0
ENSMMUT00000001850	ENSMMUG00000018814	DGKA	11.7758	6.91778	7.02546	4.08255
ENSMMUT00000001852	ENSMMUG00000001311	-	0.5019	0.308289	0.200659	0.195061
ENSMMUT00000001853	ENSMMUG00000001312	LMO7	0.136786	0.260435	0.215914	0.248367
ENSMMUT00000001854	ENSMMUG00000001312	LMO7	0.0394905	0.0134435	0.142459	0.00372
ENSMMUT00000001856	ENSMMUG00000001313	FARP2	1.30942	1.29201	1.17771	0.702524
ENSMMUT00000001857	ENSMMUG00000001312	LMO7	0.328564	0.283618	0.230739	0.149514
ENSMMUT00000001859	ENSMMUG00000001316	ZNF766	0	0.148919	0.141326	0
ENSMMUT00000001860	ENSMMUG00000001314	STK25	10.8016	9.31515	8.95224	6.03912
ENSMMUT00000001861	ENSMMUG00000009173	STK24	1.02061	0.928253	1.07081	0.379982
ENSMMUT00000001864	ENSMMUG00000001319	-	0.0044965	0	0	0.0032345
ENSMMUT00000001867	ENSMMUG00000001322	ASCL2	0.916643	1.24135	0.520924	0.410354
ENSMMUT00000001870	ENSMMUG00000015139	2019-09-03	0.686732	0.364474	0.730286	0.307385
ENSMMUT00000001873	ENSMMUG00000001324	TSPAN32	0	0	0	0.165835
ENSMMUT00000001875	ENSMMUG00000021574	TTC22	0.453555	0.433659	0.411411	0.221184
ENSMMUT00000001882	ENSMMUG00000001329	BRCA1	2.08717	1.64993	1.34767	1.13475
ENSMMUT00000001883	ENSMMUG00000001329	BRCA1	0	0.375132	0	0.172099
ENSMMUT00000001885	ENSMMUG00000001329	BRCA1	0.0012425	0	0.0006715	0.006299
ENSMMUT00000001886	ENSMMUG00000001332	UBE2L6	35.8113	34.3256	25.2786	21.4081
ENSMMUT00000001888	ENSMMUG00000001334	-	0	0.152369	0.085135	0
ENSMMUT00000001894	ENSMMUG00000001338	AZIN1	25.3069	19.3551	15.063	15.6455
ENSMMUT00000001895	ENSMMUG00000001339	CAND2	0.0365685	0.0430475	0.0850405	0.0237665
ENSMMUT00000001896	ENSMMUG00000001340	RPL32	535.265	337.525	251.175	234.954
ENSMMUT00000001897	ENSMMUG00000001341	HS3ST1	1.64737	0.610612	0.49619	0.396759
ENSMMUT00000001898	ENSMMUG00000001342	IQSEC1	5.81912	6.10824	3.71849	2.41458
ENSMMUT00000001899	ENSMMUG00000001342	IQSEC1	17.2079	8.78898	6.14621	6.21418
ENSMMUT00000001900	ENSMMUG00000001343	STARD3	0.250623	0.264929	0.23038	0.092645
ENSMMUT00000001901	ENSMMUG00000001343	STARD3	5.66513	5.0808	5.25667	3.60969
ENSMMUT00000001902	ENSMMUG00000001344	SPOCK1	0	0	0.040214	0
ENSMMUT00000001904	ENSMMUG00000001347	PGAP3	0.278672	0.117492	0.240679	0.0560245
ENSMMUT00000001905	ENSMMUG00000001347	PGAP3	3.23982	2.84629	3.01374	2.26685
ENSMMUT00000001921	ENSMMUG00000001359	CAPRIN2	2.37969	2.82272	1.52326	0.663031
ENSMMUT00000001922	ENSMMUG00000001359	CAPRIN2	1.21348	1.56806	1.31402	1.80344
ENSMMUT00000001924	ENSMMUG00000001359	CAPRIN2	0.0059665	0.112832	0.0104545	0.053811
ENSMMUT00000001925	ENSMMUG00000001361	IPO8	0.703161	0.581596	0.38258	0.318711
ENSMMUT00000001926	ENSMMUG00000001362	VPS13C	14.5193	13.8637	11.9342	14.7898
ENSMMUT00000001927	ENSMMUG00000001362	VPS13C	16.3261	11.8542	9.95643	4.03318
ENSMMUT00000001928	ENSMMUG00000001363	C2CD4A	0	0	0	0.0098685
ENSMMUT00000001935	ENSMMUG00000001369	HDAC11	10.797	14.2167	19.7397	33.2184
ENSMMUT00000001940	ENSMMUG00000001375	RETREG1	5.23548	1.99667	1.51371	1.38431
ENSMMUT00000001941	ENSMMUG00000001375	RETREG1	6.09755	5.39486	3.21488	1.75253
ENSMMUT00000001944	ENSMMUG00000001379	FOXB1	0.055351	0	0.093354	0
ENSMMUT00000001945	ENSMMUG00000001377	ASXL2	12.7975	12.4791	8.54959	6.57504
ENSMMUT00000001947	ENSMMUG00000001376	-	9.15795	6.86965	6.27904	5.08513
ENSMMUT00000001950	ENSMMUG00000001380	ODF2L	0.028165	0.018278	0.009216	0.0213895
ENSMMUT00000001951	ENSMMUG00000001380	ODF2L	1.21822	1.11017	0.736156	0.796727
ENSMMUT00000001952	ENSMMUG00000001374	-	0.972079	1.27199	1.25991	0.843769
ENSMMUT00000001953	ENSMMUG00000001380	ODF2L	0	0.000687	0	0
ENSMMUT00000001954	ENSMMUG00000001374	-	9.15891	10.8786	11.5488	8.1174
ENSMMUT00000001955	ENSMMUG00000001382	GJA8	0	0	0	0.018212
ENSMMUT00000001956	ENSMMUG00000001381	CLCA2	0	0	0.0084295	0.018664
ENSMMUT00000001959	ENSMMUG00000001384	CPEB2	1.28045	0.216723	1.30868	1.02408
ENSMMUT00000001960	ENSMMUG00000001384	CPEB2	0.40467	0.566574	0.36614	0.519876
ENSMMUT00000001966	ENSMMUG00000001387	PAK1	3.60712	5.51893	5.71301	2.82042
ENSMMUT00000001967	ENSMMUG00000001387	PAK1	3.09476	3.82595	2.54664	2.34232
ENSMMUT00000001968	ENSMMUG00000001388	TNFAIP8L3	0.529339	0.237651	0.451447	0.307652
ENSMMUT00000001969	ENSMMUG00000001389	IRX3	0.0346105	0	0.011733	0.101049
ENSMMUT00000001973	ENSMMUG00000001393	GNMT	0.866818	1.07853	0.281922	0.379756
ENSMMUT00000001974	ENSMMUG00000001392	SLF1	4.20046	2.72788	2.49557	2.14002
ENSMMUT00000001975	ENSMMUG00000001394	PEX6	7.0173	5.7992	4.3434	3.36233
ENSMMUT00000001977	ENSMMUG00000001394	PEX6	0.0853685	0.195532	0.358598	0.0474885
ENSMMUT00000001982	ENSMMUG00000001400	ZNF20	1.86104	1.36639	0.960012	1.02693
ENSMMUT00000001986	ENSMMUG00000001397	MCTP1	1.26641	0.131091	0	0
ENSMMUT00000001987	ENSMMUG00000001397	MCTP1	0.22246	0.0095235	0.115895	0
ENSMMUT00000001988	ENSMMUG00000001397	MCTP1	0.003915	0.0072785	0.010212	0.013511
ENSMMUT00000001989	ENSMMUG00000001403	YIF1A	0.179896	0	0	0.151352
ENSMMUT00000001992	ENSMMUG00000001404	NEUROD2	0.0148475	0	0	0
ENSMMUT00000001995	ENSMMUG00000001405	PPP1R1B	0.0784655	0.137662	0.0773255	0.068265
ENSMMUT00000001997	ENSMMUG00000001408	-	6.35683	5.24152	4.1935	2.69841
ENSMMUT00000002000	ENSMMUG00000001409	CCDC187	0.268346	0.320517	0.0295075	0.264002
ENSMMUT00000002001	ENSMMUG00000029176	ARHGAP17	0.0288245	0.0168795	0.0176625	0.0179045
ENSMMUT00000002002	ENSMMUG00000001409	CCDC187	1.94128	1.66282	1.39928	0.377052
ENSMMUT00000002003	ENSMMUG00000001411	-	0.383144	0.303687	0.11551	0.302773
ENSMMUT00000002005	ENSMMUG00000003546	NDC1	0.705967	0.536137	1.19511	0.996254
ENSMMUT00000002006	ENSMMUG00000001415	DIO1	0	0.028919	0	0
ENSMMUT00000002007	ENSMMUG00000001414	KCMF1	18.8173	17.4767	12.7884	12.805
ENSMMUT00000002009	ENSMMUG00000001415	DIO1	0.0083185	0.0287005	0.099024	0.120258
ENSMMUT00000002010	ENSMMUG00000001415	DIO1	0.0024895	0.001804	0.001532	0.004459
ENSMMUT00000002014	ENSMMUG00000040338	-	0.597442	0.41425	0.512599	0.200965
ENSMMUT00000002015	ENSMMUG00000001418	KLRG1	0.090904	0.0980895	0.0735495	0.0502955
ENSMMUT00000002021	ENSMMUG00000001420	MFAP2	0	0	0.0329145	0
ENSMMUT00000002022	ENSMMUG00000001423	FAM214A	10.7927	6.31198	6.24898	5.16145
ENSMMUT00000002028	ENSMMUG00000023157	SNX18	3.36412	1.84936	2.2889	2.37704
ENSMMUT00000002032	ENSMMUG00000001432	TSNARE1	1.16327	0.949638	0.95858	0.48893
ENSMMUT00000002035	ENSMMUG00000045827	ZNF347	2.79997	1.23222	0.84316	1.22403
ENSMMUT00000002036	ENSMMUG00000001434	ZYG11B	0	0	0	0.001269
ENSMMUT00000002042	ENSMMUG00000040447	-	51.741	42.3775	22.7121	22.5758
ENSMMUT00000002044	ENSMMUG00000001443	CMTM6	87.9467	68.7642	46.7788	55.659
ENSMMUT00000002045	ENSMMUG00000047851	-	59.8624	47.9236	24.7147	32.5885
ENSMMUT00000002051	ENSMMUG00000042727	HIST3H2BB	4.86513	2.71201	2.85883	2.154
ENSMMUT00000002052	ENSMMUG00000037540	HIST2H2AC	252.55	180.086	128.039	121.384
ENSMMUT00000002056	ENSMMUG00000001457	ZNF605	0.021454	0.009894	0.0117045	0.009347
ENSMMUT00000002057	ENSMMUG00000001454	ACO2	8.89428	8.02073	8.15254	4.70147
ENSMMUT00000002058	ENSMMUG00000001458	-	134.257	119.925	115.182	111.12
ENSMMUT00000002059	ENSMMUG00000001460	PDAP1	6.7112	6.74281	11.0906	8.56548
ENSMMUT00000002060	ENSMMUG00000001459	POLR3H	6.58269	3.58087	3.48387	2.87883
ENSMMUT00000002063	ENSMMUG00000001456	MCF2L2	0.0102045	0.0215465	0.0230055	0.0034915
ENSMMUT00000002065	ENSMMUG00000009861	IPCEF1	0.0987895	0.040243	0	0.011435
ENSMMUT00000002071	ENSMMUG00000001467	COL1A1	0.021487	0.006453	0	0.0063765
ENSMMUT00000002074	ENSMMUG00000048152	-	0.559823	0.700084	0.693623	0.325269
ENSMMUT00000002076	ENSMMUG00000001476	ELOF1	8.28646	6.41625	7.00631	8.61643
ENSMMUT00000002078	ENSMMUG00000001472	TIAL1	4.41185	5.87841	5.822	3.6034
ENSMMUT00000002085	ENSMMUG00000001479	LAMC2	0.013971	0.0044995	0.0036075	0.043023
ENSMMUT00000002086	ENSMMUG00000001480	FAM124A	0.111002	0.020967	0.042303	0.010738
ENSMMUT00000002089	ENSMMUG00000001482	CCDC32	18.9135	12.7047	11.5214	11.879
ENSMMUT00000002091	ENSMMUG00000001483	RPUSD2	1.67312	0.879772	0.792273	0.588356
ENSMMUT00000002095	ENSMMUG00000001484	LAMP2	33.3691	41.6582	37.8559	31.2335
ENSMMUT00000002111	ENSMMUG00000001500	KRT10	0.613255	0.372571	0.52079	0.466631
ENSMMUT00000002114	ENSMMUG00000001502	KRT12	0.0342775	0.037913	0.045405	0.0208635
ENSMMUT00000002115	ENSMMUG00000001503	KRT20	0.0076625	0	0	0.005315
ENSMMUT00000002119	ENSMMUG00000001505	KRT23	0.123126	0.282162	0.195825	0.221858
ENSMMUT00000002120	ENSMMUG00000001508	-	10.8256	12.502	10.0528	6.98336
ENSMMUT00000002123	ENSMMUG00000001507	BRD8	1.57044	1.48259	1.06101	1.60953
ENSMMUT00000002124	ENSMMUG00000001507	BRD8	3.03042	2.49526	1.603	1.87868
ENSMMUT00000002126	ENSMMUG00000001509	PSMD6	27.6008	17.047	13.7197	16.9126
ENSMMUT00000002132	ENSMMUG00000001515	CDC23	8.38458	6.19854	4.98884	4.46602
ENSMMUT00000002133	ENSMMUG00000001516	TRAM1	67.5038	58.965	44.9865	50.8414
ENSMMUT00000002135	ENSMMUG00000001518	ZNF518A	7.31895	4.45878	3.22405	3.64551
ENSMMUT00000002136	ENSMMUG00000029392	-	0.0279535	0.043795	0.0333185	0.021021
ENSMMUT00000002139	ENSMMUG00000021882	KIR3DL21	0.337542	0.386692	0.390634	0.198535
ENSMMUT00000002142	ENSMMUG00000009456	-	0.0402505	0	0.0336665	0.030703
ENSMMUT00000002145	ENSMMUG00000010125	MAMU-KIR	0.015629	0.0135385	0	0
ENSMMUT00000002146	ENSMMUG00000001522	-	0.0388465	0	0	0.0238865
ENSMMUT00000002147	ENSMMUG00000010125	MAMU-KIR	0.353932	0.120947	0.558435	0.178361
ENSMMUT00000002150	ENSMMUG00000001524	INVS	4.6662	3.19067	2.3818	1.6148
ENSMMUT00000002152	ENSMMUG00000001524	INVS	0.09668	0.0377155	0.099245	0.0222945
ENSMMUT00000002154	ENSMMUG00000047956	CDC42SE2	0.337244	0.511829	0.554115	0.207998
ENSMMUT00000002157	ENSMMUG00000001529	SLC25A26	0.034286	0.026151	0.012352	0.0092285
ENSMMUT00000002158	ENSMMUG00000001529	SLC25A26	1.20218	1.18856	0.80768	0.556145
ENSMMUT00000002160	ENSMMUG00000001532	GANC	10.5875	7.54809	6.13767	4.61811
ENSMMUT00000002161	ENSMMUG00000001530	TAF1B	5.98032	4.53243	3.23455	3.5264
ENSMMUT00000002162	ENSMMUG00000001533	C17orf97	0.0232815	0.027248	0.108106	0.043212
ENSMMUT00000002164	ENSMMUG00000001531	LRIG1	1.91977	4.75652	1.70856	1.00404
ENSMMUT00000002165	ENSMMUG00000001537	APOL2	0.066706	0.0884255	0.068957	0.0426505
ENSMMUT00000002166	ENSMMUG00000001535	GRHL1	0.400284	0.0857395	0	0
ENSMMUT00000002168	ENSMMUG00000001536	QSER1	4.32848	3.53029	2.52671	2.44115
ENSMMUT00000002170	ENSMMUG00000001534	CAPN3	0	0.116817	0.0537345	0
ENSMMUT00000002171	ENSMMUG00000001535	GRHL1	0.328029	0.164638	0.213492	0.068984
ENSMMUT00000002172	ENSMMUG00000001538	GRAMD1A	0.0973415	0.601476	0.281517	0.248261
ENSMMUT00000002173	ENSMMUG00000001538	GRAMD1A	2.5677	4.62869	2.27029	3.8577
ENSMMUT00000002174	ENSMMUG00000001534	CAPN3	1.87156	1.44026	1.38094	1.11277
ENSMMUT00000002175	ENSMMUG00000001539	ARMH3	0.222175	0.192603	0.15906	0.0728215
ENSMMUT00000002181	ENSMMUG00000010948	PLEKHO2	13.0259	13.2541	13.0462	10.5821
ENSMMUT00000002183	ENSMMUG00000001544	LRRC57	4.59336	4.27036	4.58809	3.90444
ENSMMUT00000002185	ENSMMUG00000001547	ZNF106	0.0594745	0.149223	0.0272345	0.0159325
ENSMMUT00000002187	ENSMMUG00000001547	ZNF106	0.629854	0.665671	0.43957	0.492503
ENSMMUT00000002189	ENSMMUG00000001549	ATAD3A	0.040317	0.116279	0.0265745	0.014013
ENSMMUT00000002191	ENSMMUG00000001553	NDUFV3	9.0434	7.09403	5.3867	4.66451
ENSMMUT00000002192	ENSMMUG00000001551	SSU72	16.9109	13.1497	13.492	13.9944
ENSMMUT00000002196	ENSMMUG00000001551	SSU72	5.03297	6.18516	4.05602	2.41389
ENSMMUT00000002203	ENSMMUG00000001558	OLIG1	1.53464	1.11331	1.71475	0.759152
ENSMMUT00000002204	ENSMMUG00000001559	TMEM170A	8.80205	6.62233	5.27041	3.62254
ENSMMUT00000002205	ENSMMUG00000001560	NUPL2	0.0154205	0.0146395	0.00527	0.00424
ENSMMUT00000002206	ENSMMUG00000001560	NUPL2	3.6867	2.71093	1.84979	2.63926
ENSMMUT00000002207	ENSMMUG00000001561	CFDP1	6.68981	6.30191	5.44496	7.32188
ENSMMUT00000002208	ENSMMUG00000001563	CHST6	2.61991	2.55263	2.85039	1.58995
ENSMMUT00000002209	ENSMMUG00000001562	KLHL7	1.52005	1.72207	1.14317	1.41004
ENSMMUT00000002210	ENSMMUG00000001564	TMEM231	0.0926025	0	0.127349	0
ENSMMUT00000002211	ENSMMUG00000001562	KLHL7	0.438939	0.012892	0.448134	0.026402
ENSMMUT00000002212	ENSMMUG00000001562	KLHL7	0.250248	0.197827	0.229688	0.243227
ENSMMUT00000002215	ENSMMUG00000001565	RABGAP1L	55.4357	47.4132	49.7844	41.159
ENSMMUT00000002216	ENSMMUG00000001568	ARID3B	3.20722	4.14012	4.70146	2.24959
ENSMMUT00000002217	ENSMMUG00000001569	IFI44L	6.91743	12.3519	4.27806	8.44771
ENSMMUT00000002219	ENSMMUG00000001565	RABGAP1L	0.721721	0.597944	0.861335	0.86219
ENSMMUT00000002220	ENSMMUG00000001565	RABGAP1L	1.05255	0.522982	0.929122	1.1565
ENSMMUT00000002223	ENSMMUG00000001571	CACYBP	22.0325	22.4343	16.7187	12.3281
ENSMMUT00000002224	ENSMMUG00000001570	-	1.99802	1.42809	1.75748	0.99576
ENSMMUT00000002225	ENSMMUG00000001572	PTRH2	3.23195	1.52858	0.463907	0.526929
ENSMMUT00000002226	ENSMMUG00000001573	MRPS14	6.23387	4.49351	2.96644	3.00379
ENSMMUT00000002229	ENSMMUG00000001575	WDR35	0	0	0.0126865	0.014162
ENSMMUT00000002232	ENSMMUG00000001579	MATN3	0.052	0.0569925	0.0680885	0.05385
ENSMMUT00000002233	ENSMMUG00000001582	LAPTM4A	32.2845	28.5941	22.9028	22.9015
ENSMMUT00000002236	ENSMMUG00000001583	FSCN2	0	0.0079215	0.0448135	0.0299705
ENSMMUT00000002239	ENSMMUG00000001585	FAAP100	3.26175	2.90508	2.65535	1.87501
ENSMMUT00000002240	ENSMMUG00000001585	FAAP100	0.548571	0.488411	0.652658	0.412558
ENSMMUT00000002241	ENSMMUG00000001586	NPLOC4	7.39608	6.56443	6.92647	5.21061
ENSMMUT00000002243	ENSMMUG00000001589	TSPAN10	0.028896	0	0	0.007016
ENSMMUT00000002245	ENSMMUG00000001587	TPM1	0	0.0016095	0	1.05e-05
ENSMMUT00000002246	ENSMMUG00000001587	TPM1	0	0	0	0.006401
ENSMMUT00000002247	ENSMMUG00000001587	TPM1	0	0	0	0.272319
ENSMMUT00000002252	ENSMMUG00000001592	NDUFB4	40.4103	31.5924	21.1688	23.0522
ENSMMUT00000002253	ENSMMUG00000001593	HGD	0.0003585	0	0	0
ENSMMUT00000002254	ENSMMUG00000001594	RABL3	4.36918	2.97226	2.78744	3.42913
ENSMMUT00000002255	ENSMMUG00000001596	GTF2E1	8.73958	6.62375	6.36239	5.68847
ENSMMUT00000002260	ENSMMUG00000001597	GZMA	11.0625	6.80285	4.67882	5.96962
ENSMMUT00000002265	ENSMMUG00000001600	CDC20B	0	0.0031045	0.005598	0.0047425
ENSMMUT00000002269	ENSMMUG00000001604	GPX8	0.002584	0	0	0
ENSMMUT00000002274	ENSMMUG00000001609	OSMR	0.0100155	0	0.021218	0.0259955
ENSMMUT00000002275	ENSMMUG00000001612	PQLC1	0.175137	0.0644295	0.035527	0.007355
ENSMMUT00000002277	ENSMMUG00000001610	ATP13A2	0.030761	0.0119305	0.901127	0.0149065
ENSMMUT00000002279	ENSMMUG00000001613	TXNL4A	25.5542	20.536	14.4494	14.4651
ENSMMUT00000002281	ENSMMUG00000001611	RICTOR	38.4124	37.6535	25.4116	19.7225
ENSMMUT00000002282	ENSMMUG00000001611	RICTOR	0.0143765	0.005192	0.0036555	0.008674
ENSMMUT00000002283	ENSMMUG00000001610	ATP13A2	4.5844	4.38015	4.14816	3.049
ENSMMUT00000002285	ENSMMUG00000001614	SDHB	35.2892	28.9884	21.3128	23.4242
ENSMMUT00000002289	ENSMMUG00000016918	ZNF708	2.52146	1.49199	1.16843	1.16197
ENSMMUT00000002291	ENSMMUG00000001618	ATP6V0D2	1.1997	1.00384	0.995146	0.733462
ENSMMUT00000002293	ENSMMUG00000001616	PADI2	6.20028	4.41284	3.63761	2.10675
ENSMMUT00000002296	ENSMMUG00000001619	NOC3L	11.0801	6.64575	4.91441	4.63555
ENSMMUT00000002299	ENSMMUG00000001623	VPS37D	0.14001	0.130635	0.11939	0.052061
ENSMMUT00000002306	ENSMMUG00000001625	PDE1C	0	0.014339	0.042794	0.008772
ENSMMUT00000002307	ENSMMUG00000001630	DKK2	0.0415745	0.0698735	0.069987	0.0485455
ENSMMUT00000002309	ENSMMUG00000001008	SYNE2	0.022777	0.0081135	0.000855	0
ENSMMUT00000002310	ENSMMUG00000001632	ZFAND3	3.94761	3.42936	5.75314	4.62495
ENSMMUT00000002311	ENSMMUG00000001634	BTBD9	0.692365	0.377725	0.736207	0.465143
ENSMMUT00000002312	ENSMMUG00000001635	ZNF703	0.797578	1.04978	0.656029	0.47515
ENSMMUT00000002313	ENSMMUG00000001633	GSDMD	15.832	15.0422	14.0043	11.8752
ENSMMUT00000002315	ENSMMUG00000001639	MROH6	0.107966	0.0544855	0.170649	0.04676
ENSMMUT00000002318	ENSMMUG00000001640	-	0.003325	0	0.008335	0.0037825
ENSMMUT00000002319	ENSMMUG00000001642	MNAT1	3.91067	1.89954	3.47798	2.0591
ENSMMUT00000002321	ENSMMUG00000001641	NAPRT	1.01965	0.883004	0.901367	0.81856
ENSMMUT00000002323	ENSMMUG00000002986	KRBOX4	0.373844	0.375918	0.144847	0.405276
ENSMMUT00000002324	ENSMMUG00000001645	EEF1D	15.6251	28.6459	26.4755	13.5488
ENSMMUT00000002325	ENSMMUG00000001645	EEF1D	17.1878	3.55617	2.53247	6.39942
ENSMMUT00000002326	ENSMMUG00000001645	EEF1D	5.63536	0	0	0.499327
ENSMMUT00000002327	ENSMMUG00000001646	FBXW2	29.326	31.0293	40.7907	39.1685
ENSMMUT00000002328	ENSMMUG00000001646	FBXW2	0.706849	0.786594	1.2099	0.923456
ENSMMUT00000002329	ENSMMUG00000001647	-	0	0	0.05911	0.1748
ENSMMUT00000002330	ENSMMUG00000001648	B3GNT10	0.229866	0.105633	0.0921805	0.0805335
ENSMMUT00000002334	ENSMMUG00000001649	RUNX1	0.1867	0.095454	0.132346	0.024801
ENSMMUT00000002336	ENSMMUG00000001649	RUNX1	1.27374	1.47307	1.32558	0.702932
ENSMMUT00000002344	ENSMMUG00000001649	RUNX1	0.145321	0.131753	0.0728	0.043807
ENSMMUT00000002346	ENSMMUG00000001653	ZC2HC1A	0.0174925	0.0787135	0.546853	0
ENSMMUT00000002348	ENSMMUG00000001655	IL7	0.685535	0.379144	0.348137	0
ENSMMUT00000002350	ENSMMUG00000001655	IL7	0	0	0	0.450866
ENSMMUT00000002351	ENSMMUG00000001656	EDDM3B	0.0809605	0.19911	0.045971	0.05768
ENSMMUT00000002352	ENSMMUG00000001657	RNASE6	102.662	103.605	46.7884	65.0861
ENSMMUT00000002355	ENSMMUG00000001659	FBXL4	24.2341	18.6397	15.5491	12.8482
ENSMMUT00000002358	ENSMMUG00000001664	AADAC	0.0368255	0	0	0
ENSMMUT00000002360	ENSMMUG00000001661	GRIN1	0.040261	0.087955	0.080233	0.058557
ENSMMUT00000002364	ENSMMUG00000001667	TMEM210	0	0	0	0.090483
ENSMMUT00000002367	ENSMMUG00000001671	CHCHD3	2.88937	2.45264	2.04717	2.67794
ENSMMUT00000002368	ENSMMUG00000001672	RGS13	0.110465	0.0136	0	0
ENSMMUT00000002370	ENSMMUG00000001669	ANAPC2	1.86519	1.73141	1.91513	1.26521
ENSMMUT00000002373	ENSMMUG00000001677	TPRN	0.064975	0.0212575	0.085052	0.0232155
ENSMMUT00000002375	ENSMMUG00000001676	IL7R	0.475357	0.769805	0.642804	0.400989
ENSMMUT00000002379	ENSMMUG00000001675	ASCC2	7.54465	9.29086	14.4527	15.3033
ENSMMUT00000002381	ENSMMUG00000029700	-	0.677951	0.413027	0.371206	0.407928
ENSMMUT00000002382	ENSMMUG00000001680	TANK	0.182294	0.163856	0.111667	0.125732
ENSMMUT00000002385	ENSMMUG00000001683	ELL3	5.23245	3.01604	1.84976	1.28144
ENSMMUT00000002391	ENSMMUG00000001690	CNN3	1.22591	1.24925	1.11293	0.578751
ENSMMUT00000002392	ENSMMUG00000001689	SH3BGRL	0.0507795	0.0491815	0.0400135	0.045332
ENSMMUT00000002395	ENSMMUG00000001694	FZD8	0.0717205	0.023372	0.000557	0.0121345
ENSMMUT00000002398	ENSMMUG00000001693	UXS1	4.43404	7.92055	2.44066	4.48071
ENSMMUT00000002399	ENSMMUG00000001697	C2orf40	0.0623635	0	0.193121	0.0271605
ENSMMUT00000002402	ENSMMUG00000001701	MPLKIP	7.14255	5.53614	3.74693	3.33502
ENSMMUT00000002403	ENSMMUG00000001700	STAM	5.5499	3.89087	3.39058	3.08526
ENSMMUT00000002405	ENSMMUG00000001702	SUGCT	0.679174	0.372024	0.301009	0.236751
ENSMMUT00000002409	ENSMMUG00000001706	SRA1	11.6468	10.7285	10.3994	8.13177
ENSMMUT00000002414	ENSMMUG00000001710	SPATA19	0	0	0	0.020807
ENSMMUT00000002415	ENSMMUG00000001711	SOD1	55.3813	46.434	49.818	40.5378
ENSMMUT00000002416	ENSMMUG00000001712	SCAF4	0.005115	0.0047195	0.0040955	0.001261
ENSMMUT00000002417	ENSMMUG00000001713	CDH20	0.18028	0.123174	0.111283	0.083607
ENSMMUT00000002418	ENSMMUG00000001714	TXNRD3	0.45598	0.335618	0.234387	0.349992
ENSMMUT00000002419	ENSMMUG00000001715	ZNF627	3.21721	1.94701	1.20322	1.12624
ENSMMUT00000002421	ENSMMUG00000001717	NAF1	1.74706	1.33784	1.66287	1.14363
ENSMMUT00000002424	ENSMMUG00000001707	APBB3	2.44071	1.40515	1.89201	1.07289
ENSMMUT00000002426	ENSMMUG00000001707	APBB3	0.66136	1.81982	1.2498	0.977153
ENSMMUT00000002427	ENSMMUG00000001721	ANO7	0	0	0.0148495	0
ENSMMUT00000002430	ENSMMUG00000001722	FAM172A	9.90905	6.60213	6.46397	7.11339
ENSMMUT00000002432	ENSMMUG00000001707	APBB3	0.307676	0.47618	0.121107	0
ENSMMUT00000002434	ENSMMUG00000001725	SLC35A4	2.74314	2.3824	3.10551	1.87839
ENSMMUT00000002437	ENSMMUG00000001727	MED27	2.82481	2.25437	2.9098	1.70626
ENSMMUT00000002440	ENSMMUG00000001728	MAPK9	0.675277	0.749753	0.506937	0.551512
ENSMMUT00000002443	ENSMMUG00000001731	GFPT2	0.03801	0.0824735	0.0590685	0.0555715
ENSMMUT00000002459	ENSMMUG00000001737	INO80	8.23149	7.52105	6.35021	4.78599
ENSMMUT00000002460	ENSMMUG00000001740	SLCO3A1	1.68771	0.259486	2.38551	3.00176
ENSMMUT00000002461	ENSMMUG00000001740	SLCO3A1	4.29589	7.03507	6.14499	3.04699
ENSMMUT00000002462	ENSMMUG00000001741	-	9.1733	7.52079	5.34634	5.48095
ENSMMUT00000002463	ENSMMUG00000001743	CEP44	6.62057	5.11418	4.3425	4.66186
ENSMMUT00000002464	ENSMMUG00000001742	TGFBR3	7.79092	9.28067	12.0336	7.20916
ENSMMUT00000002465	ENSMMUG00000001744	TPST1	0.0089275	0.084677	0.012223	0.00299
ENSMMUT00000002466	ENSMMUG00000001745	OSBP	10.5898	9.82825	9.20365	6.51607
ENSMMUT00000002468	ENSMMUG00000001747	TAPT1	8.62775	6.99096	5.0229	4.30912
ENSMMUT00000002471	ENSMMUG00000001748	SYK	68.5813	28.0034	47.5666	0.542386
ENSMMUT00000002472	ENSMMUG00000001748	SYK	6.76467	12.8172	4.06603	11.9264
ENSMMUT00000002474	ENSMMUG00000001752	TMEM155	0.455797	0.279216	0.243093	0.133674
ENSMMUT00000002475	ENSMMUG00000001753	ITGA1	5.91792	3.79073	2.84713	2.20214
ENSMMUT00000002479	ENSMMUG00000039101	PELO	4.87717	3.17274	3.56607	2.99481
ENSMMUT00000002482	ENSMMUG00000001758	CSNK1A1	10.8656	10.7199	5.92764	7.79855
ENSMMUT00000002483	ENSMMUG00000001759	-	4.15076	3.81912	1.71352	1.73298
ENSMMUT00000002484	ENSMMUG00000001760	DYM	12.9146	11.0024	9.1441	7.72258
ENSMMUT00000002486	ENSMMUG00000001763	NCAPH2	1.57465	1.77618	2.01153	1.88643
ENSMMUT00000002487	ENSMMUG00000001764	-	2.45368	2.90433	2.31839	1.42992
ENSMMUT00000002488	ENSMMUG00000001765	TYMP	4.5778	6.41324	5.43466	5.43859
ENSMMUT00000002489	ENSMMUG00000001765	TYMP	10.8479	15.8989	13.2484	13.5892
ENSMMUT00000002491	ENSMMUG00000001767	-	0.143258	0.0379775	0	0
ENSMMUT00000002492	ENSMMUG00000001768	ZNF616	5.90788	4.4338	3.13394	3.44454
ENSMMUT00000002496	ENSMMUG00000001761	MYO1B	0.0398895	0.0205735	0	0.147061
ENSMMUT00000002500	ENSMMUG00000001773	TRIM14	4.29388	5.24999	3.83868	2.0025
ENSMMUT00000002504	ENSMMUG00000001776	GNAZ	1.33168	1.25807	1.27479	1.11129
ENSMMUT00000002508	ENSMMUG00000001780	CPT1A	4.88393	4.24341	4.12269	3.35441
ENSMMUT00000002510	ENSMMUG00000001782	LINGO1	0	0	0.024362	0
ENSMMUT00000002518	ENSMMUG00000001791	GRWD1	2.48069	2.20771	1.98459	1.59051
ENSMMUT00000002519	ENSMMUG00000001792	KCNJ14	0.281148	0.268109	0.252056	0.141956
ENSMMUT00000002520	ENSMMUG00000001790	EVPL	0.0722395	0.0258405	0.055607	0.0354475
ENSMMUT00000002522	ENSMMUG00000001793	CYTH2	1.46342	1.37952	1.56762	1.22673
ENSMMUT00000002525	ENSMMUG00000001795	SRP68	0.0024415	0.000885	0	7.6e-05
ENSMMUT00000002529	ENSMMUG00000001799	CCM2	44.6563	43.1677	35.784	25.3373
ENSMMUT00000002530	ENSMMUG00000001800	CUL5	8.8711	6.04161	4.80591	5.71732
ENSMMUT00000002537	ENSMMUG00000001803	GJA5	0.0149335	0.0059405	0.0065845	0
ENSMMUT00000002539	ENSMMUG00000001805	RSPH4A	0.005181	0.004463	0.0207655	0
ENSMMUT00000002541	ENSMMUG00000001806	ZUP1	5.36701	3.78583	2.9708	2.80411
ENSMMUT00000002542	ENSMMUG00000001806	ZUP1	0	0.206	0	0
ENSMMUT00000002545	ENSMMUG00000001809	GPCPD1	83.8263	82.4768	76.1245	77.1279
ENSMMUT00000002546	ENSMMUG00000001810	GREM1	0.0144875	0.012752	0	0.0061465
ENSMMUT00000002550	ENSMMUG00000029785	-	0.0157395	0.0277525	0.082624	0.0855195
ENSMMUT00000002551	ENSMMUG00000001811	FMN1	0.11194	0.0812945	0.07339	0.065218
ENSMMUT00000002559	ENSMMUG00000001819	ISG15	0.0071865	0.005086	0	0.002957
ENSMMUT00000002561	ENSMMUG00000001821	USP54	1.53828	1.38217	1.17719	0.768563
ENSMMUT00000002564	ENSMMUG00000001820	RGS6	0	0	0.0262145	0
ENSMMUT00000002568	ENSMMUG00000001824	FRG1	0.115619	0.0854715	0.014869	0.0249105
ENSMMUT00000002570	ENSMMUG00000041590	-	0.504604	0.44857	0.26494	0.167106
ENSMMUT00000002576	ENSMMUG00000001831	IPP	1.3413	0.109343	0.937231	0.0956405
ENSMMUT00000002577	ENSMMUG00000001831	IPP	3.12422	3.33013	2.31009	2.64278
ENSMMUT00000002581	ENSMMUG00000001833	STX16	14.3024	15.2821	13.2593	8.35218
ENSMMUT00000002582	ENSMMUG00000001833	STX16	1.48623	1.16244	1.05986	0.342114
ENSMMUT00000002584	ENSMMUG00000001835	ISLR2	0	0	0	0.0101595
ENSMMUT00000002586	ENSMMUG00000001836	ISLR	0	0	0.013455	0
ENSMMUT00000002588	ENSMMUG00000001837	STRA6	0	0	0	0.002026
ENSMMUT00000002595	ENSMMUG00000001841	SETD7	2.3861	2.09605	2.3224	1.43392
ENSMMUT00000002598	ENSMMUG00000001844	PPARGC1A	0.029218	0	0	0.0040225
ENSMMUT00000002599	ENSMMUG00000001845	POLE4	4.48086	3.71262	3.43661	2.69636
ENSMMUT00000002600	ENSMMUG00000001846	TACR1	0	0	0.0059865	0
ENSMMUT00000002601	ENSMMUG00000001848	SPRY1	0.344098	0.22941	0.202769	0.167989
ENSMMUT00000002604	ENSMMUG00000001850	SPARC	0.0993145	0.084101	0.086205	0.202206
ENSMMUT00000002607	ENSMMUG00000001852	CSDC2	0	0	0.0871415	0
ENSMMUT00000002608	ENSMMUG00000001853	PMM1	1.04116	1.05956	1.36478	1.0771
ENSMMUT00000002609	ENSMMUG00000001854	-	0	0.112413	0	0
ENSMMUT00000002612	ENSMMUG00000001855	DESI1	11.0825	11.1757	9.26683	7.36681
ENSMMUT00000002615	ENSMMUG00000001856	XRCC6	62.0516	44.1397	38.8184	35.3289
ENSMMUT00000002617	ENSMMUG00000001859	GJB5	0	0	0	0.0190745
ENSMMUT00000002619	ENSMMUG00000001858	HNRNPA3	0.66352	0.551968	0.436296	0.264741
ENSMMUT00000002623	ENSMMUG00000001861	NFE2L2	4.088	4.68277	3.49358	3.80006
ENSMMUT00000002625	ENSMMUG00000001861	NFE2L2	0.464014	0.321087	0.220297	0.117036
ENSMMUT00000002631	ENSMMUG00000001869	SNAP47	5.60066	4.17078	3.72091	2.32154
ENSMMUT00000002633	ENSMMUG00000001870	AOC2	0.495035	0.348006	0.292226	0.130906
ENSMMUT00000002634	ENSMMUG00000001871	AOC3	0	0	0.0137	0
ENSMMUT00000002639	ENSMMUG00000001872	ZDHHC2	0.738596	0.520442	1.23932	0.80419
ENSMMUT00000002640	ENSMMUG00000001868	GLI2	0	0	0.003447	0
ENSMMUT00000002641	ENSMMUG00000001873	CNOT7	6.95811	4.37688	4.22367	3.20754
ENSMMUT00000002642	ENSMMUG00000001873	CNOT7	20.2575	14.033	9.86954	10.2003
ENSMMUT00000002643	ENSMMUG00000001874	TM9SF3	27.4006	21.6673	16.7417	17.2736
ENSMMUT00000002646	ENSMMUG00000001878	MTMR7	0.035306	0.0150285	0.0522235	0.031649
ENSMMUT00000002647	ENSMMUG00000001876	PIK3AP1	46.156	40.4152	27.425	27.9132
ENSMMUT00000002649	ENSMMUG00000001876	PIK3AP1	0.887886	0.933486	0.56733	0.31313
ENSMMUT00000002650	ENSMMUG00000001881	-	0.016524	0.0465545	0	0
ENSMMUT00000002652	ENSMMUG00000001883	KIAA2012	0.012998	0	0.0232925	0.0092275
ENSMMUT00000002653	ENSMMUG00000001884	-	52.3841	52.8488	35.0321	29.3412
ENSMMUT00000002654	ENSMMUG00000001880	DDX60	10.498	11.2454	6.65999	8.55386
ENSMMUT00000002659	ENSMMUG00000001888	MGRN1	2.41297	2.822	2.77417	1.22457
ENSMMUT00000002660	ENSMMUG00000001890	NUDT16L1	0.716654	0.920393	0.886366	0.142486
ENSMMUT00000002661	ENSMMUG00000001886	ABCF1	6.86611	5.9427	7.14635	5.67216
ENSMMUT00000002664	ENSMMUG00000001891	MMP23B	0.0727275	0.0751835	0.0577995	0
ENSMMUT00000002667	ENSMMUG00000001894	-	0	0.01091	0.0226795	0.042566
ENSMMUT00000002668	ENSMMUG00000001894	-	0.774895	0.123784	0.216129	0.199513
ENSMMUT00000002670	ENSMMUG00000001893	IL6ST	0.034402	0.024776	0.016004	0.008476
ENSMMUT00000002671	ENSMMUG00000001894	-	0.081126	0.098133	0.16929	0.407624
ENSMMUT00000002672	ENSMMUG00000001893	IL6ST	31.1791	18.9596	9.95879	9.17059
ENSMMUT00000002674	ENSMMUG00000001896	GNB1	10.4467	11.2479	10.4992	7.45634
ENSMMUT00000002679	ENSMMUG00000001893	IL6ST	0.28756	0.282465	0.243408	0.068746
ENSMMUT00000002680	ENSMMUG00000001893	IL6ST	0.0832385	0.0752955	0.095932	0
ENSMMUT00000002682	ENSMMUG00000001898	NAA35	6.96248	4.79041	4.48958	3.51522
ENSMMUT00000002683	ENSMMUG00000001899	MRPS31	10.0834	7.84229	6.47502	5.15016
ENSMMUT00000002684	ENSMMUG00000001898	NAA35	0.0102435	0.871938	0.0065825	0.005622
ENSMMUT00000002686	ENSMMUG00000001900	GOLM1	0	0.0052915	0	0
ENSMMUT00000002687	ENSMMUG00000001903	-	0	0	0	0.05352
ENSMMUT00000002688	ENSMMUG00000001901	TMX1	33.5271	27.5051	19.8548	21.4394
ENSMMUT00000002689	ENSMMUG00000001902	TRUB1	8.63592	5.85931	4.21609	3.85171
ENSMMUT00000002692	ENSMMUG00000001905	ATRNL1	0.209813	0	0.193574	0.264524
ENSMMUT00000002693	ENSMMUG00000001905	ATRNL1	4.63618	2.59298	2.14286	2.40994
ENSMMUT00000002694	ENSMMUG00000001906	MED13L	22.4552	23.5128	18.361	12.1261
ENSMMUT00000002695	ENSMMUG00000001907	DYNLRB2	2.69485	2.55927	2.12634	1.38565
ENSMMUT00000002698	ENSMMUG00000001909	CUX2	0.043021	0.065903	0.0516795	0.0158725
ENSMMUT00000002703	ENSMMUG00000001913	MRPS23	7.02097	6.01255	4.61056	4.50052
ENSMMUT00000002705	ENSMMUG00000001908	NAV1	0.0101195	0.0020965	0.021872	0.0020675
ENSMMUT00000002708	ENSMMUG00000001908	NAV1	0.040777	0.0168	0.004477	0.013756
ENSMMUT00000002710	ENSMMUG00000001915	CLDN1	0.014892	0.0153985	0.0263215	0
ENSMMUT00000002713	ENSMMUG00000001918	TMEM165	24.2222	24.3166	15.4312	17.8061
ENSMMUT00000002714	ENSMMUG00000001916	IPO9	10.2153	8.60312	6.84838	4.30927
ENSMMUT00000002720	ENSMMUG00000001923	LMOD1	0.0051505	0.008121	0	0.0078645
ENSMMUT00000002730	ENSMMUG00000021686	ZFP14	1.07752	0.61435	0.877341	0.519564
ENSMMUT00000002731	ENSMMUG00000001929	ELF3	0.008169	0.0068075	0.066344	0.0358
ENSMMUT00000002733	ENSMMUG00000001927	XRCC5	77.5482	60.7111	45.4218	43.8228
ENSMMUT00000002742	ENSMMUG00000001938	CTC1	4.56359	3.78188	3.60516	1.8308
ENSMMUT00000002743	ENSMMUG00000001938	CTC1	0.0040785	0.0235005	0.009465	0.013176
ENSMMUT00000002744	ENSMMUG00000001939	SIL1	2.06762	2.12922	1.02589	0.259819
ENSMMUT00000002745	ENSMMUG00000001940	NME2	0.673844	0.208622	0.204733	0.129521
ENSMMUT00000002747	ENSMMUG00000001941	CXXC5	3.23485	1.99783	1.16157	1.0814
ENSMMUT00000002748	ENSMMUG00000001940	NME2	0.0954825	0	0	0
ENSMMUT00000002749	ENSMMUG00000001942	MBTD1	5.12879	3.49365	1.6389	2.17266
ENSMMUT00000002750	ENSMMUG00000001944	C20H16orf72	56.0511	56.239	49.9776	39.5163
ENSMMUT00000002752	ENSMMUG00000001943	GRAMD1C	0.612321	0.911505	0.698415	1.19586
ENSMMUT00000002755	ENSMMUG00000001947	LECT2	0.0227285	0	0	0
ENSMMUT00000002758	ENSMMUG00000001948	-	0.020438	0	0	0.0086715
ENSMMUT00000002761	ENSMMUG00000001949	CCDC191	0.273577	0.21154	0.102468	0.085876
ENSMMUT00000002767	ENSMMUG00000001955	C11H12orf66	1.89985	1.05046	1.22512	1.04356
ENSMMUT00000002774	ENSMMUG00000001960	GPBP1L1	25.6193	23.643	20.7684	15.8726
ENSMMUT00000002788	ENSMMUG00000001974	CSDE1	17.0325	17.7762	3.0097	14.3622
ENSMMUT00000002789	ENSMMUG00000001974	CSDE1	35.8328	30.5158	58.0653	37.4896
ENSMMUT00000002790	ENSMMUG00000001974	CSDE1	3.87051	2.30654	0	2.1912
ENSMMUT00000002794	ENSMMUG00000001976	NR1I2	0.0445415	0	0	0.0245
ENSMMUT00000002795	ENSMMUG00000031438	CLASP2	0.782802	0.541767	0.460797	0.467344
ENSMMUT00000002797	ENSMMUG00000031438	CLASP2	0.436172	0.274418	0.297828	0.103578
ENSMMUT00000002799	ENSMMUG00000014599	GSK3A	0.849859	1.22673	1.34215	0.661803
ENSMMUT00000002800	ENSMMUG00000001980	GSK3B	6.53307	6.62602	6.83241	4.73824
ENSMMUT00000002801	ENSMMUG00000007499	CLASP1	0.0391015	0.428391	0.153138	0.320853
ENSMMUT00000002803	ENSMMUG00000031438	CLASP2	0.0296375	0.006073	0	0
ENSMMUT00000002805	ENSMMUG00000001981	GPR156	0.0139445	0	0	0
ENSMMUT00000002806	ENSMMUG00000031438	CLASP2	0.077023	0.05224	0.0271255	0.128953
ENSMMUT00000002807	ENSMMUG00000001982	RHBDL1	0.0409975	0.0755365	0.0326615	0
ENSMMUT00000002808	ENSMMUG00000001982	RHBDL1	0.114724	0.0199395	0	0.04212
ENSMMUT00000002809	ENSMMUG00000001983	-	1.92274	1.78492	1.36214	1.25654
ENSMMUT00000002810	ENSMMUG00000001984	JMJD8	2.2474	0.749034	0.959771	1.7147
ENSMMUT00000002811	ENSMMUG00000001985	TNFSF9	0.130638	0.040788	0.093319	0.0458355
ENSMMUT00000002812	ENSMMUG00000001986	WDR24	0.60177	0.445079	0.32704	0.225399
ENSMMUT00000002813	ENSMMUG00000001986	WDR24	2.04183	1.91215	1.80464	1.32712
ENSMMUT00000002816	ENSMMUG00000001989	POLR2D	14.28	13.519	10.6377	8.66269
ENSMMUT00000002820	ENSMMUG00000001992	FAM8A1	7.8792	7.85027	6.25732	4.91535
ENSMMUT00000002821	ENSMMUG00000001994	AKIP1	4.25476	3.58493	1.70423	1.88553
ENSMMUT00000002822	ENSMMUG00000001994	AKIP1	0.164439	0	0	0.13605
ENSMMUT00000002823	ENSMMUG00000001993	NUP153	1.29955	1.3383	4.21297	1.22474
ENSMMUT00000002825	ENSMMUG00000001993	NUP153	14.3117	12.7352	8.64567	8.76829
ENSMMUT00000002829	ENSMMUG00000001999	ZNF836	5.59566	4.81915	3.04205	3.11676
ENSMMUT00000002831	ENSMMUG00000001996	F11R	2.74458	0.159577	0	0
ENSMMUT00000002832	ENSMMUG00000009789	ZNF268	1.19572	0.7108	0.541539	0.597217
ENSMMUT00000002835	ENSMMUG00000001996	F11R	0.056119	0	0	0
ENSMMUT00000002838	ENSMMUG00000002001	TSTD1	0	0	0.0062755	0
ENSMMUT00000002839	ENSMMUG00000002003	USF1	31.408	27.9406	23.0074	19.2244
ENSMMUT00000002840	ENSMMUG00000002004	CDKN2AIP	8.77777	7.87777	6.96332	5.78588
ENSMMUT00000002843	ENSMMUG00000002007	KLHDC9	0.137985	0.046931	0.193774	0.0267565
ENSMMUT00000002845	ENSMMUG00000002009	NIT1	0.085059	0.373827	0.171026	0.0099515
ENSMMUT00000002847	ENSMMUG00000002010	DEDD	0.094987	0.0923885	0.168239	0.028404
ENSMMUT00000002848	ENSMMUG00000002010	DEDD	2.2969	2.43698	2.41165	1.79467
ENSMMUT00000002849	ENSMMUG00000002011	-	0.0528935	0	0	0
ENSMMUT00000002852	ENSMMUG00000002013	RBM45	4.37958	2.43778	1.82588	2.38903
ENSMMUT00000002854	ENSMMUG00000002015	VAMP7	0.0399535	0.42096	0.299032	0.246102
ENSMMUT00000002855	ENSMMUG00000002015	VAMP7	5.8138	5.62713	4.15289	4.39486
ENSMMUT00000002856	ENSMMUG00000002016	-	0.096853	0.152814	0.111773	0.189038
ENSMMUT00000002859	ENSMMUG00000002018	TAT	0.067391	0	0	0.0054795
ENSMMUT00000002861	ENSMMUG00000002020	PNPLA5	0.013733	0	0	0
ENSMMUT00000002862	ENSMMUG00000002021	BDH1	0.019275	0	0.013441	0.001686
ENSMMUT00000002865	ENSMMUG00000002024	-	0.779049	0.160256	0.591944	0.526624
ENSMMUT00000002866	ENSMMUG00000002025	VRK2	0.015979	0.0113105	0.006055	0.011458
ENSMMUT00000002870	ENSMMUG00000019689	-	1.78233	0.858032	0.581507	0.393547
ENSMMUT00000002871	ENSMMUG00000009272	-	2.80512	0.0117425	0.704021	0.04066
ENSMMUT00000002872	ENSMMUG00000002030	KAT8	0.203019	0.0306735	0.0215565	0.043484
ENSMMUT00000002873	ENSMMUG00000002031	PRSS8	0.811262	0.679244	0.578703	0.334541
ENSMMUT00000002875	ENSMMUG00000002032	XPO7	25.2262	26.7374	32.5349	33.9797
ENSMMUT00000002877	ENSMMUG00000002033	PRSS36	0.454694	0.405641	0.338808	0.133759
ENSMMUT00000002882	ENSMMUG00000002037	MMP1	0.0967945	0.083667	0.0270295	0.031966
ENSMMUT00000002884	ENSMMUG00000002038	CEMIP	0.022899	0.026871	0.0385555	0.017474
ENSMMUT00000002888	ENSMMUG00000002042	ZNF107	0.0014435	0.003353	0.0017555	0.0007745
ENSMMUT00000002892	ENSMMUG00000002043	CD81	33.9279	34.6537	31.7811	25.2075
ENSMMUT00000002896	ENSMMUG00000002047	THAP3	5.44229	4.87995	3.23738	2.66589
ENSMMUT00000002897	ENSMMUG00000002047	THAP3	0.10785	0.40821	0.153676	0.15889
ENSMMUT00000002899	ENSMMUG00000002045	PFKM	0.015673	0.022383	0.292075	0
ENSMMUT00000002900	ENSMMUG00000002045	PFKM	0	0	0	0.24375
ENSMMUT00000002901	ENSMMUG00000002048	ASB8	0.262487	0.17519	0.198647	0.070849
ENSMMUT00000002903	ENSMMUG00000002050	PAFAH1B2	17.1841	13.9265	10.6303	10.2072
ENSMMUT00000002905	ENSMMUG00000002052	SPSB1	0.0229985	0	0.017564	0.0093585
ENSMMUT00000002906	ENSMMUG00000002054	KLF11	0.966619	1.014	0.157781	0.370987
ENSMMUT00000002909	ENSMMUG00000002057	-	2.23959	1.72973	2.25521	1.59824
ENSMMUT00000002910	ENSMMUG00000002053	SIDT2	2.76624	1.12836	1.84732	0.978186
ENSMMUT00000002911	ENSMMUG00000002053	SIDT2	0.237147	0.822967	0.383765	0.081124
ENSMMUT00000002912	ENSMMUG00000002058	TAGLN	0.344258	0.262597	0.509787	0.26593
ENSMMUT00000002914	ENSMMUG00000002060	KIZ	1.38825	0.243382	0	0.844223
ENSMMUT00000002917	ENSMMUG00000002060	KIZ	5.08281	6.13207	7.42467	4.68437
ENSMMUT00000002918	ENSMMUG00000002065	SLC7A6OS	7.69514	6.82672	5.00845	4.41017
ENSMMUT00000002921	ENSMMUG00000002061	PCSK7	2.20822	2.18546	2.14222	1.40376
ENSMMUT00000002922	ENSMMUG00000002066	PRMT7	2.08688	1.68112	1.67383	1.08438
ENSMMUT00000002923	ENSMMUG00000002067	RNF214	3.20013	1.59798	0	0
ENSMMUT00000002924	ENSMMUG00000002066	PRMT7	5.02039	3.78303	2.28914	1.38641
ENSMMUT00000002926	ENSMMUG00000002069	MSI2	3.50139	3.77059	3.88948	2.93522
ENSMMUT00000002927	ENSMMUG00000002069	MSI2	2.48528	2.32485	3.50497	2.57486
ENSMMUT00000002929	ENSMMUG00000042870	-	0.504954	0.21298	0.313709	0.160147
ENSMMUT00000002940	ENSMMUG00000002079	ZFP37	1.01136	0.787164	0.605445	0.567429
ENSMMUT00000002943	ENSMMUG00000002081	BEND7	1.99776	2.40961	2.96076	1.75054
ENSMMUT00000002950	ENSMMUG00000002089	TLDC2	0	0	0.0514085	0
ENSMMUT00000002951	ENSMMUG00000002090	ATP6V1B1	0	0	0.0117245	0
ENSMMUT00000002952	ENSMMUG00000002088	SMU1	0.017189	0.0079015	0.0073825	0.002658
ENSMMUT00000002954	ENSMMUG00000002091	SAMHD1	74.3536	61.6645	44.8546	41.9152
ENSMMUT00000002956	ENSMMUG00000002093	TEX261	6.16412	5.08053	3.76851	3.34527
ENSMMUT00000002961	ENSMMUG00000002096	NAGK	0.737926	0.654651	0.44265	0.700869
ENSMMUT00000002963	ENSMMUG00000002102	CCR7	0.327877	0.66852	0.115052	0.0517855
ENSMMUT00000002964	ENSMMUG00000002100	MITF	0.206249	0.139697	0.054793	0.098104
ENSMMUT00000002969	ENSMMUG00000002100	MITF	0	0.0149915	0.0182405	0.0141535
ENSMMUT00000002970	ENSMMUG00000002105	ZP4	0.008704	0	0	0
ENSMMUT00000002973	ENSMMUG00000002107	STOML3	0	0	0.0153445	0
ENSMMUT00000002976	ENSMMUG00000002109	PROSER1	0.299303	0.231419	0.588702	0.033832
ENSMMUT00000002978	ENSMMUG00000002109	PROSER1	2.89573	2.55932	1.38736	1.40269
ENSMMUT00000002980	ENSMMUG00000002113	NHLRC3	8.14401	6.03397	4.4998	5.25723
ENSMMUT00000002982	ENSMMUG00000002114	TFRC	8.82282	8.36849	6.8628	7.08503
ENSMMUT00000002983	ENSMMUG00000002116	BTG3	0.026368	0.050027	0.0475035	0.0007595
ENSMMUT00000002984	ENSMMUG00000002116	BTG3	2.37384	2.08147	2.01157	1.53594
ENSMMUT00000002990	ENSMMUG00000002121	ARMH4	0.240809	0.286786	0.164729	0.216479
ENSMMUT00000002991	ENSMMUG00000002122	SPOCK2	2.05759	1.34954	0.68061	0.689539
ENSMMUT00000002993	ENSMMUG00000002124	B4GALT5	3.47364	4.16771	3.75691	4.29367
ENSMMUT00000002994	ENSMMUG00000002123	TTC31	0.0788885	0.087985	0.082508	0.0318035
ENSMMUT00000002995	ENSMMUG00000002123	TTC31	2.6244	2.26088	1.85304	1.38821
ENSMMUT00000002996	ENSMMUG00000002125	LBX2	0.0910085	0	0.0018075	0.071371
ENSMMUT00000002998	ENSMMUG00000002127	PCGF1	2.54664	1.82645	1.38589	1.72769
ENSMMUT00000003001	ENSMMUG00000002130	SACM1L	1.04843	0.660463	0.015789	0.073535
ENSMMUT00000003002	ENSMMUG00000002129	DQX1	0.334342	0.431611	0.308544	0.171248
ENSMMUT00000003005	ENSMMUG00000002132	PSMD12	7.32846	5.61153	4.51703	4.80783
ENSMMUT00000003007	ENSMMUG00000002133	-	0.00536	0.019998	0.013945	0
ENSMMUT00000003008	ENSMMUG00000002133	-	7.78159	7.04076	8.42566	5.8959
ENSMMUT00000003010	ENSMMUG00000002131	AUP1	18.6615	16.7344	13.509	11.6235
ENSMMUT00000003011	ENSMMUG00000048528	-	0.013126	0.0333035	0.0270645	0.014043
ENSMMUT00000003012	ENSMMUG00000002134	RPS6KA3	0.0408905	0.016937	0.004884	0.0059705
ENSMMUT00000003015	ENSMMUG00000002136	HTRA2	0.870794	0.509148	0.498691	0.725323
ENSMMUT00000003016	ENSMMUG00000002136	HTRA2	11.0162	11.4631	9.19804	6.4791
ENSMMUT00000003017	ENSMMUG00000002135	CEP350	15.5927	16.0603	12.9373	9.49488
ENSMMUT00000003018	ENSMMUG00000002138	LOXL3	0.254178	0.256719	0.268468	0.248161
ENSMMUT00000003019	ENSMMUG00000002135	CEP350	0.239099	0	0	0.420888
ENSMMUT00000003020	ENSMMUG00000002139	DOK1	5.94889	5.47546	5.88168	5.29831
ENSMMUT00000003024	ENSMMUG00000002141	TMEM206	0.0576755	0.080606	0.070538	0.0300815
ENSMMUT00000003026	ENSMMUG00000002142	NENF	1.70661	1.47638	1.11809	1.69358
ENSMMUT00000003029	ENSMMUG00000002145	JADE1	7.43389	6.3489	6.35574	4.34354
ENSMMUT00000003030	ENSMMUG00000002146	SCLT1	3.73267	3.13551	2.56113	2.29347
ENSMMUT00000003033	ENSMMUG00000002147	SSR1	14.9011	11.1829	11.296	8.3192
ENSMMUT00000003034	ENSMMUG00000002147	SSR1	0.447713	0.268952	0.218526	0.146934
ENSMMUT00000003035	ENSMMUG00000002149	VPS25	6.25768	4.22285	3.60079	3.62136
ENSMMUT00000003036	ENSMMUG00000002150	RAMP2	0.223816	0.169452	0.196854	0.095585
ENSMMUT00000003038	ENSMMUG00000002151	ZMAT1	0	0	0.054454	0
ENSMMUT00000003039	ENSMMUG00000002152	-	0.803547	0.591793	0.575453	0.347584
ENSMMUT00000003043	ENSMMUG00000002153	-	24.9514	20.2579	19.0195	18.2955
ENSMMUT00000003047	ENSMMUG00000002158	SPINT2	9.87056	9.02002	7.9731	7.28621
ENSMMUT00000003053	ENSMMUG00000002163	KRT8	0	0	0.018301	0
ENSMMUT00000003054	ENSMMUG00000020758	RPS26	4.63904	3.28334	2.56937	2.61134
ENSMMUT00000003056	ENSMMUG00000002166	TLK2	0.099109	0.055869	0.0632465	0.101018
ENSMMUT00000003057	ENSMMUG00000002167	MRC2	0.552597	0.56645	0.615715	0.212428
ENSMMUT00000003066	ENSMMUG00000002173	BEX1	3.37775	2.46882	1.4214	0.94974
ENSMMUT00000003067	ENSMMUG00000002174	TRAF3IP2	0.0072295	0.0071295	0	0.0009255
ENSMMUT00000003068	ENSMMUG00000002174	TRAF3IP2	0.751935	0.578427	0.820709	0.270411
ENSMMUT00000003071	ENSMMUG00000002176	UHRF2	28.5517	22.1905	18.3401	13.6685
ENSMMUT00000003074	ENSMMUG00000002178	FAM71C	0	0.007037	0	0
ENSMMUT00000003076	ENSMMUG00000002180	-	8.60756	5.90658	4.07713	5.39652
ENSMMUT00000003078	ENSMMUG00000002181	SFI1	2.82022	0.286888	1.23377	1.03588
ENSMMUT00000003079	ENSMMUG00000002182	PISD	4.99529	4.86938	4.41223	3.54241
ENSMMUT00000003081	ENSMMUG00000002184	-	0.640827	0.333402	0.367266	0.138482
ENSMMUT00000003086	ENSMMUG00000002185	PRKRA	5.12188	3.71865	2.7722	1.92482
ENSMMUT00000003089	ENSMMUG00000002187	FKBP7	0.023463	0	0	0
ENSMMUT00000003093	ENSMMUG00000002189	PLEKHA3	7.85265	6.17862	5.57564	4.5226
ENSMMUT00000003094	ENSMMUG00000002191	OLR1	0.283428	0.810193	0.547399	0.462625
ENSMMUT00000003095	ENSMMUG00000002193	-	0.0381045	0.0655005	0.02163	0
ENSMMUT00000003099	ENSMMUG00000002192	CLEC7A	19.7028	15.6887	13.9333	16.124
ENSMMUT00000003100	ENSMMUG00000002194	-	2.37468	2.74987	3.88255	2.92543
ENSMMUT00000003103	ENSMMUG00000002194	-	64.5407	53.4284	43.4314	41.9798
ENSMMUT00000003105	ENSMMUG00000002192	CLEC7A	5.21836	10.4584	4.03568	3.8174
ENSMMUT00000003107	ENSMMUG00000043369	PGAP1	0	0	0.197239	0
ENSMMUT00000003108	ENSMMUG00000002195	-	0.0150435	0.07868	0.210527	0.116291
ENSMMUT00000003109	ENSMMUG00000002197	GABARAPL1	45.6602	53.1233	57.499	65.7527
ENSMMUT00000003114	ENSMMUG00000002200	-	3.7975	1.81522	1.48398	0.605889
ENSMMUT00000003116	ENSMMUG00000002201	ABCC12	0.012983	0.0103195	0.0061725	0.0144575
ENSMMUT00000003120	ENSMMUG00000002203	PCED1B	9.6752	11.0073	10.1161	5.35086
ENSMMUT00000003122	ENSMMUG00000002204	PIGN	0.0182245	0.0175985	0.0163405	0.015785
ENSMMUT00000003126	ENSMMUG00000002209	RELCH	0.0521885	0.046412	0.0443885	0.0236735
ENSMMUT00000003127	ENSMMUG00000002209	RELCH	17.4831	12.9675	11.0847	9.27051
ENSMMUT00000003130	ENSMMUG00000002211	DCLK2	0.057562	0.0743955	0.0652325	0.0052215
ENSMMUT00000003131	ENSMMUG00000002213	PSMD5	0.0310915	0	0	0.016762
ENSMMUT00000003132	ENSMMUG00000002213	PSMD5	6.69949	4.94933	5.92983	4.51966
ENSMMUT00000003133	ENSMMUG00000002214	ADRB2	10.854	12.0519	10.9972	6.22358
ENSMMUT00000003138	ENSMMUG00000002212	-	10.3961	9.76536	7.00084	5.90367
ENSMMUT00000003139	ENSMMUG00000002219	RBP7	0	0	0.070664	0.0553525
ENSMMUT00000003148	ENSMMUG00000002223	SH2B3	13.5989	15.5989	12.5753	7.81782
ENSMMUT00000003150	ENSMMUG00000002224	PSIP1	0.364823	0.074621	0.026058	0.0393845
ENSMMUT00000003152	ENSMMUG00000002226	ATXN2	3.34876	5.66237	3.0129	0.232749
ENSMMUT00000003155	ENSMMUG00000002229	ARFGAP3	2.02058	2.07332	2.22349	1.76271
ENSMMUT00000003156	ENSMMUG00000002227	ENAH	0.0174625	0	0	0.0235765
ENSMMUT00000003159	ENSMMUG00000002232	HACD2	4.07269	2.82573	2.83481	2.3231
ENSMMUT00000003162	ENSMMUG00000002231	TMEM87B	9.21234	9.19029	7.02055	6.22543
ENSMMUT00000003166	ENSMMUG00000002235	IGF1	0	0	0.060605	0
ENSMMUT00000003168	ENSMMUG00000002237	-	15.3173	12.7983	6.67745	7.12394
ENSMMUT00000003174	ENSMMUG00000002242	MECOM	0	0.010898	0.0212285	0.013251
ENSMMUT00000003179	ENSMMUG00000002244	EEA1	0.007739	0.016341	0.0017875	0.0045915
ENSMMUT00000003181	ENSMMUG00000002247	-	15.1992	12.6201	12.6477	13.3438
ENSMMUT00000003182	ENSMMUG00000002247	-	0.274284	0.268952	0.132293	0.055654
ENSMMUT00000003185	ENSMMUG00000002248	ENG	0.06205	0.027488	0.186146	0.0534785
ENSMMUT00000003190	ENSMMUG00000002255	AVPR1B	0	0.004259	0.0053725	0
ENSMMUT00000003195	ENSMMUG00000002259	SENP5	21.2643	17.6847	14.5278	10.102
ENSMMUT00000003196	ENSMMUG00000002260	-	0.412183	0.492698	0.482249	0.384266
ENSMMUT00000003197	ENSMMUG00000032251	FBXO44	0.112754	0	0	0
ENSMMUT00000003198	ENSMMUG00000002261	FBXO2	0.034351	0.033539	0.177554	0
ENSMMUT00000003200	ENSMMUG00000002263	ACTR2	0.793198	0.731158	0.681422	0.741807
ENSMMUT00000003203	ENSMMUG00000002266	MPO	0.204521	0.341797	0.376475	0.626842
ENSMMUT00000003205	ENSMMUG00000002265	YTHDC1	19.6301	15.607	14.0798	12.6178
ENSMMUT00000003211	ENSMMUG00000002269	-	10.9917	8.89747	5.24468	5.28009
ENSMMUT00000003213	ENSMMUG00000002267	LAMC3	0.0310405	0	0	0.02102
ENSMMUT00000003215	ENSMMUG00000002271	PDSS2	3.5744	2.06313	1.79805	1.54357
ENSMMUT00000003216	ENSMMUG00000002270	ARID1B	3.07486	3.05539	2.17113	1.40621
ENSMMUT00000003217	ENSMMUG00000002270	ARID1B	4.77603	4.20122	4.45183	2.28204
ENSMMUT00000003221	ENSMMUG00000002272	CLINT1	41.9606	38.329	37.2859	31.696
ENSMMUT00000003228	ENSMMUG00000002278	ARID3A	3.12248	3.23776	3.81566	2.45752
ENSMMUT00000003229	ENSMMUG00000002277	UBN2	6.06865	5.29997	4.76349	2.95844
ENSMMUT00000003230	ENSMMUG00000002279	GZMH	79.6954	93.8589	123.809	133.417
ENSMMUT00000003236	ENSMMUG00000002285	GALNT2	0.004816	0.003852	0.0102165	0.0032475
ENSMMUT00000003239	ENSMMUG00000020999	-	0.771487	0.794256	0.818824	0.901654
ENSMMUT00000003241	ENSMMUG00000002290	-	0.0800825	0	0.055565	0.0314885
ENSMMUT00000003244	ENSMMUG00000002292	ZNF674	2.17258	1.50427	1.43731	1.28587
ENSMMUT00000003245	ENSMMUG00000030424	-	2.14657	1.58205	1.76147	1.21213
ENSMMUT00000003247	ENSMMUG00000005337	-	0.105441	0.0843665	0.0828565	0.0578045
ENSMMUT00000003250	ENSMMUG00000002294	-	0.053367	0.010256	0.0492995	0
ENSMMUT00000003252	ENSMMUG00000002295	CRABP2	0	0.0267005	0	0
ENSMMUT00000003253	ENSMMUG00000002296	MSR1	0	0	0	0.0582885
ENSMMUT00000003254	ENSMMUG00000002296	MSR1	0.214413	0.271045	0.12814	0.426998
ENSMMUT00000003258	ENSMMUG00000002300	SFXN5	0	0	0.0039035	0
ENSMMUT00000003259	ENSMMUG00000002301	-	0.580905	0.581742	0.615906	0.436688
ENSMMUT00000003261	ENSMMUG00000002302	STAU1	10.5618	10.5402	10.4731	7.64463
ENSMMUT00000003262	ENSMMUG00000002302	STAU1	0.595622	0.789625	1.00557	0.672671
ENSMMUT00000003266	ENSMMUG00000002306	-	0.022518	0	0	0
ENSMMUT00000003268	ENSMMUG00000002308	FPR3	4.14884	4.84026	3.39625	3.60972
ENSMMUT00000003269	ENSMMUG00000002309	-	136.702	142.446	93.625	96.4458
ENSMMUT00000003270	ENSMMUG00000002310	ZNF577	2.92275	2.69463	0.271231	1.85076
ENSMMUT00000003271	ENSMMUG00000023136	ZNF613	3.15578	2.22154	1.90658	1.7821
ENSMMUT00000003274	ENSMMUG00000002314	AREG	0	0	0	0.0431425
ENSMMUT00000003275	ENSMMUG00000002315	MYT1	0.011381	0	0	0
ENSMMUT00000003277	ENSMMUG00000002316	PCMTD2	17.5781	11.6631	9.15289	7.80164
ENSMMUT00000003279	ENSMMUG00000002317	WDR91	0.002998	0.0025885	0.003843	0
ENSMMUT00000003281	ENSMMUG00000002317	WDR91	2.94447	2.82227	2.608	1.94793
ENSMMUT00000003282	ENSMMUG00000002318	STRA8	0	0	0	0.0087085
ENSMMUT00000003284	ENSMMUG00000002320	UBC	8.01341	6.67492	6.22975	6.7625
ENSMMUT00000003285	ENSMMUG00000002321	SLC24A3	0.232117	0.48159	0.286768	0.31197
ENSMMUT00000003288	ENSMMUG00000015901	RPL28	67.5123	41.4001	39.2568	33.4381
ENSMMUT00000003300	ENSMMUG00000002328	PRKCSH	20.1126	16.6649	18.3659	13.6525
ENSMMUT00000003304	ENSMMUG00000002330	ENOX1	0.0368665	0	0.0142265	0.0199345
ENSMMUT00000003305	ENSMMUG00000002331	FBXO8	13.7738	10.7586	9.05746	9.31159
ENSMMUT00000003306	ENSMMUG00000002332	RBM25	0.157966	0.247321	0.265955	0.238989
ENSMMUT00000003313	ENSMMUG00000002339	USP1	15.591	11.8436	10.6774	12.2698
ENSMMUT00000003314	ENSMMUG00000002338	HNRNPLL	3.31705	3.39359	2.67364	2.26966
ENSMMUT00000003316	ENSMMUG00000002338	HNRNPLL	3.62055	3.47286	2.7465	2.79268
ENSMMUT00000003320	ENSMMUG00000002340	DOCK7	0.010153	0	0.010149	0
ENSMMUT00000003321	ENSMMUG00000002340	DOCK7	0.0004385	0.105496	0.003449	0.0889125
ENSMMUT00000003323	ENSMMUG00000038480	EIF4EBP1	0.0261475	0.174001	0.038418	0.072908
ENSMMUT00000003326	ENSMMUG00000002345	TMOD3	34.3112	34.2079	27.2372	23.7106
ENSMMUT00000003327	ENSMMUG00000002346	LEO1	7.98088	6.47487	5.77152	4.48467
ENSMMUT00000003333	ENSMMUG00000002350	IFI44	5.83943	9.78118	3.67706	5.92437
ENSMMUT00000003334	ENSMMUG00000002351	DUSP3	1.9577	3.88084	2.77492	2.73189
ENSMMUT00000003337	ENSMMUG00000002354	-	1.47775	0.869376	1.17194	0.561976
ENSMMUT00000003338	ENSMMUG00000040768	-	0.967472	16.6992	0.310595	6.01897
ENSMMUT00000003339	ENSMMUG00000031497	-	1.07901	0.471386	0.429856	0.385656
ENSMMUT00000003340	ENSMMUG00000002357	CEMIP2	3.87759	2.90935	1.84665	2.66181
ENSMMUT00000003342	ENSMMUG00000005532	MAK	0.0133405	0	0	0
ENSMMUT00000003343	ENSMMUG00000002359	MGST1	0.07738	0.165252	0.106482	0.320846
ENSMMUT00000003346	ENSMMUG00000002361	PALM2	0	0	0	0.046514
ENSMMUT00000003347	ENSMMUG00000002361	PALM2	0.415305	0.214762	0.002742	1.06793
ENSMMUT00000003348	ENSMMUG00000002362	PUM3	7.08988	4.41957	3.72047	3.16261
ENSMMUT00000003349	ENSMMUG00000002363	-	0.036151	0.0259545	0	0
ENSMMUT00000003350	ENSMMUG00000002365	TMEM216	5.2742	4.39616	3.47066	2.24498
ENSMMUT00000003351	ENSMMUG00000002366	GRID2	0.0081105	0	0	0
ENSMMUT00000003353	ENSMMUG00000002368	CCND1	0.847133	0.67187	0.804903	0.613104
ENSMMUT00000003354	ENSMMUG00000002369	LTO1	3.36292	2.98839	2.47253	1.71607
ENSMMUT00000003357	ENSMMUG00000002364	AKAP9	0.665323	0.19604	0.439022	0.453382
ENSMMUT00000003359	ENSMMUG00000002364	AKAP9	1.23826	1.76459	1.50851	0.871403
ENSMMUT00000003360	ENSMMUG00000002370	ITGA6	12.4356	6.9732	5.53064	3.70322
ENSMMUT00000003364	ENSMMUG00000002371	MYO1C	0	0.724161	0	0
ENSMMUT00000003366	ENSMMUG00000002373	INPP5K	0.068572	0.197534	0.066861	0.0695905
ENSMMUT00000003368	ENSMMUG00000002374	-	8.85059	10.9277	11.3929	7.69384
ENSMMUT00000003369	ENSMMUG00000002376	SCARF1	0.438871	0.434356	0.568446	0.307802
ENSMMUT00000003370	ENSMMUG00000002375	ZBTB32	6.50072	4.40499	4.93705	2.83318
ENSMMUT00000003371	ENSMMUG00000002377	RILP	0.540993	1.15832	0.835063	0.94481
ENSMMUT00000003376	ENSMMUG00000002380	-	3.04117	3.00367	2.80836	1.97609
ENSMMUT00000003379	ENSMMUG00000002382	SERPINF2	0.0886495	0.0689245	0.125966	0.0705995
ENSMMUT00000003381	ENSMMUG00000002383	IFI27L1	0.491988	0	0.0299975	0.0256235
ENSMMUT00000003382	ENSMMUG00000002381	KMT2B	2.21575	2.70264	2.73454	1.01313
ENSMMUT00000003384	ENSMMUG00000002384	IGFLR1	12.9307	8.53895	10.5755	6.72687
ENSMMUT00000003385	ENSMMUG00000002384	IGFLR1	0	0.370542	0	0
ENSMMUT00000003386	ENSMMUG00000022769	-	7.72943	5.40539	5.97436	4.76179
ENSMMUT00000003389	ENSMMUG00000002387	FGGY	0.158059	0.195232	0.106479	0.136712
ENSMMUT00000003390	ENSMMUG00000002387	FGGY	0	0.0041195	0	0
ENSMMUT00000003392	ENSMMUG00000002386	LIN37	0.889286	1.12452	1.21859	0.626115
ENSMMUT00000003393	ENSMMUG00000002386	LIN37	0.0098915	0.0165175	0.0335345	0.009786
ENSMMUT00000003394	ENSMMUG00000002388	ABHD1	0.080665	0.192521	0.155516	0.0523595
ENSMMUT00000003395	ENSMMUG00000002388	ABHD1	0	0.017483	0	0.0460885
ENSMMUT00000003396	ENSMMUG00000002389	HSPB6	0.018566	0.034423	0	0.0458635
ENSMMUT00000003397	ENSMMUG00000002390	PREB	7.48213	6.68796	7.37764	5.44165
ENSMMUT00000003399	ENSMMUG00000002393	PRR30	0	0	0.0155565	0
ENSMMUT00000003400	ENSMMUG00000002392	PROSER3	0.169367	0.194951	0.501754	0.078214
ENSMMUT00000003402	ENSMMUG00000002396	ZNF484	0.75029	0.312661	0.171036	0.346583
ENSMMUT00000003403	ENSMMUG00000002394	ARHGAP33	0	0	0.009309	0.033032
ENSMMUT00000003404	ENSMMUG00000002394	ARHGAP33	0.132179	0.1371	0.158366	0.0451385
ENSMMUT00000003407	ENSMMUG00000002397	GINS1	2.72695	1.49527	1.16381	1.5905
ENSMMUT00000003409	ENSMMUG00000002399	SCRG1	0.0503255	0	0	0
ENSMMUT00000003410	ENSMMUG00000002400	DEGS1	10.241	10.1546	9.35408	8.5797
ENSMMUT00000003411	ENSMMUG00000002401	SAP30	2.55349	1.86461	1.35435	1.59665
ENSMMUT00000003414	ENSMMUG00000002403	WDR73	3.03546	2.3721	1.57013	1.34274
ENSMMUT00000003417	ENSMMUG00000002407	CLEC11A	0.0188225	0.044987	0.021841	0.01788
ENSMMUT00000003419	ENSMMUG00000002404	MINK1	4.12545	5.31901	4.94993	2.89249
ENSMMUT00000003420	ENSMMUG00000002404	MINK1	0.893935	1.0333	1.106	0.0208755
ENSMMUT00000003422	ENSMMUG00000002408	URGCP	2.01226	0.87409	1.78096	1.38757
ENSMMUT00000003424	ENSMMUG00000002409	CHRNE	0.222805	0.23237	0.332199	0.181615
ENSMMUT00000003426	ENSMMUG00000002412	SOX9	0	0	0	0.0155235
ENSMMUT00000003427	ENSMMUG00000002413	PLVAP	1.92085	3.26238	3.8626	6.2901
ENSMMUT00000003429	ENSMMUG00000002411	-	1.18709	0.945024	0.698905	0.84167
ENSMMUT00000003430	ENSMMUG00000002414	NOL11	11.79	7.33297	5.50724	5.21211
ENSMMUT00000003431	ENSMMUG00000002416	CLIC4	13.596	8.21611	5.76773	6.57882
ENSMMUT00000003432	ENSMMUG00000002418	TLR6	22.4046	20.7715	15.0984	14.8887
ENSMMUT00000003436	ENSMMUG00000002419	TMEM156	4.00159	3.89036	3.25058	2.36721
ENSMMUT00000003437	ENSMMUG00000001649	RUNX1	4.35069	4.26181	4.91047	2.54883
ENSMMUT00000003438	ENSMMUG00000002421	POLM	0.0366995	0.0206325	0.016052	0.0261335
ENSMMUT00000003439	ENSMMUG00000002420	RUNX3	0.44774	0.582354	0.0093835	0
ENSMMUT00000003442	ENSMMUG00000002422	-	1.22676	0.902618	0.873888	0.475749
ENSMMUT00000003444	ENSMMUG00000002423	POLD2	3.29479	2.85399	3.01897	1.91552
ENSMMUT00000003447	ENSMMUG00000002424	FBLN1	0	0	0.045942	0.008826
ENSMMUT00000003448	ENSMMUG00000002428	ZNF800	17.165	12.8246	10.393	9.24733
ENSMMUT00000003453	ENSMMUG00000002431	RNF152	0.980383	1.43146	2.01508	1.97009
ENSMMUT00000003454	ENSMMUG00000002429	CAT	90.0276	73.9872	60.677	66.2647
ENSMMUT00000003455	ENSMMUG00000002430	YKT6	6.74659	5.42185	5.16133	4.70712
ENSMMUT00000003457	ENSMMUG00000002432	ELF5	0.014312	0.0073135	0	0.013636
ENSMMUT00000003458	ENSMMUG00000002434	ING3	10.1705	7.46343	5.85168	5.5246
ENSMMUT00000003461	ENSMMUG00000002436	PHOSPHO1	11.0494	12.4904	23.2602	30.8914
ENSMMUT00000003462	ENSMMUG00000002433	CAMK2B	0.0132225	0	0	0
ENSMMUT00000003463	ENSMMUG00000002437	ABI3	5.99629	5.91524	5.41504	3.90547
ENSMMUT00000003465	ENSMMUG00000021393	CAMK2G	0	0	0	0.0024275
ENSMMUT00000003467	ENSMMUG00000002435	CPED1	0.75332	1.04275	0.473588	0.233421
ENSMMUT00000003469	ENSMMUG00000002435	CPED1	0.025227	0.0511945	0.0537945	0.0116905
ENSMMUT00000003471	ENSMMUG00000002435	CPED1	0.007719	0.003766	0	0
ENSMMUT00000003475	ENSMMUG00000002439	WNT16	0.187805	0.109052	0.168718	0.050147
ENSMMUT00000003478	ENSMMUG00000002440	FAM3C	3.00232	1.88103	1.34913	2.05156
ENSMMUT00000003479	ENSMMUG00000029695	-	0.170823	0.28614	0	0.0185875
ENSMMUT00000003482	ENSMMUG00000002442	-	0.0247265	0.02829	0	0
ENSMMUT00000003486	ENSMMUG00000002445	RPL11	218.912	133.514	95.3827	101.447
ENSMMUT00000003494	ENSMMUG00000002453	CRY2	2.02656	2.01809	2.08636	1.26378
ENSMMUT00000003496	ENSMMUG00000002451	CUL7	4.13025	3.3774	3.33254	2.1652
ENSMMUT00000003497	ENSMMUG00000002455	CHI3L2	2.85872	1.4598	1.17215	1.22167
ENSMMUT00000003501	ENSMMUG00000002458	MUT	0.0152065	0.006927	0.0051985	0.0043525
ENSMMUT00000003505	ENSMMUG00000002461	CEPT1	22.6678	14.0372	11.0678	9.9012
ENSMMUT00000003506	ENSMMUG00000002463	DRAM2	20.343	12.9633	7.04926	7.55169
ENSMMUT00000003510	ENSMMUG00000039864	-	0.248823	0.121683	0.196204	0.100867
ENSMMUT00000003511	ENSMMUG00000002468	KRT5	0.023645	0.0111235	0	0.235386
ENSMMUT00000003512	ENSMMUG00000002470	FAM120AOS	0.763698	0.43885	1.90858	0.774936
ENSMMUT00000003513	ENSMMUG00000002469	CUL2	0.005972	0.00427	0.0029355	0.0011825
ENSMMUT00000003515	ENSMMUG00000002469	CUL2	0	0	0.330361	0
ENSMMUT00000003516	ENSMMUG00000002472	CLPTM1	4.47981	4.67477	5.57885	2.09397
ENSMMUT00000003517	ENSMMUG00000002472	CLPTM1	0.047766	0	0	0.997069
ENSMMUT00000003519	ENSMMUG00000002473	AKR1E2	0.0506235	0.031694	0	0
ENSMMUT00000003525	ENSMMUG00000030878	-	0.136788	0.172647	0.085328	0.270535
ENSMMUT00000003529	ENSMMUG00000002481	HIPK2	2.98877	2.83499	2.52522	1.43625
ENSMMUT00000003530	ENSMMUG00000002481	HIPK2	0.0567835	0.303509	0.375047	0
ENSMMUT00000003531	ENSMMUG00000002483	CS	19.4246	13.5506	13.5298	7.65281
ENSMMUT00000003534	ENSMMUG00000002485	ZNF354C	4.75057	2.59292	2.2939	2.04637
ENSMMUT00000003540	ENSMMUG00000002489	-	0.980487	0.748457	0.642381	0.667029
ENSMMUT00000003541	ENSMMUG00000002488	ADAMTS2	0	0	0	0.012519
ENSMMUT00000003546	ENSMMUG00000002492	TMCO4	1.83695	1.60244	1.56687	0.783571
ENSMMUT00000003548	ENSMMUG00000002493	-	0.0308905	0.0078405	0.0086925	0.014626
ENSMMUT00000003551	ENSMMUG00000002496	CTSF	1.10161	1.18316	1.47032	0.905956
ENSMMUT00000003552	ENSMMUG00000002497	ZNF777	1.05098	0	1.23525	0
ENSMMUT00000003553	ENSMMUG00000002497	ZNF777	0.691047	1.35359	0.258864	0.767327
ENSMMUT00000003554	ENSMMUG00000018710	ZNF746	5.2729	5.48609	5.6393	4.16728
ENSMMUT00000003559	ENSMMUG00000002502	-	6.52031	6.32591	5.27443	4.24662
ENSMMUT00000003560	ENSMMUG00000022772	-	1.47127	2.67956	2.78497	1.31983
ENSMMUT00000003562	ENSMMUG00000002503	CDK10	0.0118635	0.024473	0.0239645	0.0185975
ENSMMUT00000003564	ENSMMUG00000002504	SPATA2L	1.61013	1.52456	1.09665	0.832618
ENSMMUT00000003565	ENSMMUG00000002505	VPS9D1	0.0916535	0.292648	0.177283	0.062659
ENSMMUT00000003566	ENSMMUG00000002508	-	0.260089	0.203552	0.175478	0.0985845
ENSMMUT00000003567	ENSMMUG00000002506	ZNF276	6.54404	5.8014	5.66353	3.5646
ENSMMUT00000003570	ENSMMUG00000002508	-	0	0	0.151632	0
ENSMMUT00000003571	ENSMMUG00000002508	-	0.613862	0.353512	0.178611	0.250377
ENSMMUT00000003573	ENSMMUG00000002513	-	1.66475	1.0272	0.936213	1.46724
ENSMMUT00000003574	ENSMMUG00000002514	METTL25	4.9542	2.85677	2.3422	2.20734
ENSMMUT00000003575	ENSMMUG00000002515	PTPA	0.430515	0.140672	0.134288	0.270506
ENSMMUT00000003576	ENSMMUG00000002515	PTPA	0.01338	0.0085325	0.0138355	0.0078835
ENSMMUT00000003577	ENSMMUG00000002515	PTPA	5.54598	6.39882	8.29209	6.86624
ENSMMUT00000003579	ENSMMUG00000002516	ADGRL2	0.021582	0	0	0
ENSMMUT00000003580	ENSMMUG00000002516	ADGRL2	0.176714	0.0610525	0.045961	0.025037
ENSMMUT00000003581	ENSMMUG00000002517	PTPDC1	1.15877	0.941758	0.713816	0.440437
ENSMMUT00000003584	ENSMMUG00000002519	STK11IP	1.88979	1.73773	1.88658	1.13116
ENSMMUT00000003587	ENSMMUG00000002521	STRN	0.125944	0.0612195	0.102283	0.045392
ENSMMUT00000003591	ENSMMUG00000045607	RASSF5	0	0.0745805	0	0
ENSMMUT00000003593	ENSMMUG00000045607	RASSF5	1.57506	1.68876	1.70896	0.63509
ENSMMUT00000003594	ENSMMUG00000045607	RASSF5	70.0595	72.2997	62.5958	47.1299
ENSMMUT00000003596	ENSMMUG00000002528	EIF2D	18.1343	11.9131	9.93242	7.1318
ENSMMUT00000003598	ENSMMUG00000002529	ADA2	2.78048	3.61069	2.31122	1.69274
ENSMMUT00000003599	ENSMMUG00000002523	NCOR1	0	0	0.0358705	0
ENSMMUT00000003604	ENSMMUG00000002532	ZSWIM6	3.46693	3.43036	2.52759	2.19243
ENSMMUT00000003605	ENSMMUG00000002533	PIBF1	0.277983	0.340941	0.03706	0.132136
ENSMMUT00000003608	ENSMMUG00000002535	DEPDC7	0.189837	0.130218	0.0682355	0.0637875
ENSMMUT00000003609	ENSMMUG00000002537	ZSCAN9	0	0.105976	0	0.017602
ENSMMUT00000003613	ENSMMUG00000002536	-	0	0.018969	0	0
ENSMMUT00000003615	ENSMMUG00000002541	-	2.21769	1.71664	1.48263	1.90679
ENSMMUT00000003616	ENSMMUG00000002540	DHRS7	53.3015	62.0242	54.6648	62.6939
ENSMMUT00000003619	ENSMMUG00000002543	ARCN1	0	0.322312	0	0.39219
ENSMMUT00000003620	ENSMMUG00000002543	ARCN1	12.3319	5.81327	10.2331	2.39543
ENSMMUT00000003621	ENSMMUG00000002542	CSTF3	6.29637	3.70315	3.53187	3.93948
ENSMMUT00000003627	ENSMMUG00000046655	PHLDB1	0.0330805	0	0.0361785	0
ENSMMUT00000003634	ENSMMUG00000002554	TOB2	6.66784	7.39671	7.85741	4.00366
ENSMMUT00000003635	ENSMMUG00000002555	KDF1	0.007726	0.048365	0.018305	0.036819
ENSMMUT00000003641	ENSMMUG00000002560	SPOPL	11.5978	9.72541	6.39707	6.63772
ENSMMUT00000003644	ENSMMUG00000002562	MED19	0.147746	0.012232	0.0162555	0.009693
ENSMMUT00000003648	ENSMMUG00000002566	SELENOH	36.5454	21.6672	16.2542	13.4946
ENSMMUT00000003650	ENSMMUG00000002568	STOML1	0.204729	0.843457	0.585133	0.354273
ENSMMUT00000003651	ENSMMUG00000002568	STOML1	0.585221	0.219866	0.248662	0.159424
ENSMMUT00000003652	ENSMMUG00000002568	STOML1	0.538998	0.0418845	0.0091305	0.255014
ENSMMUT00000003653	ENSMMUG00000002564	FRAS1	0.0101035	0.0008835	0.0013985	0
ENSMMUT00000003656	ENSMMUG00000002569	PML	0.426586	0.461675	0.268666	0.152157
ENSMMUT00000003658	ENSMMUG00000002569	PML	1.87454	2.993	2.22758	1.05944
ENSMMUT00000003659	ENSMMUG00000002569	PML	0.496723	0.497593	0.421542	0.0757585
ENSMMUT00000003661	ENSMMUG00000002564	FRAS1	0.0525235	0.0179095	0.02371	0.01972
ENSMMUT00000003662	ENSMMUG00000041144	-	35.1175	85.181	100.368	61.1919
ENSMMUT00000003665	ENSMMUG00000002573	CARMIL1	1.00179	0.550353	0.501916	0.409382
ENSMMUT00000003666	ENSMMUG00000002573	CARMIL1	0.000361	0	0	0
ENSMMUT00000003667	ENSMMUG00000002574	SCGN	0	0	0	0.0244545
ENSMMUT00000003669	ENSMMUG00000038618	HIST2H2AB	34.0275	29.2902	16.4397	18.8068
ENSMMUT00000003671	ENSMMUG00000040348	HIST1H2BJ	68.7815	72.6633	45.8199	50.6295
ENSMMUT00000003674	ENSMMUG00000002579	SLC17A4	0	0.0198125	0.015212	0.0123555
ENSMMUT00000003684	ENSMMUG00000002586	SLC17A2	0	0	0.0221635	0
ENSMMUT00000003692	ENSMMUG00000002592	GPR173	0.0053575	0.0056145	0	0.0051405
ENSMMUT00000003693	ENSMMUG00000002593	TSPYL2	3.02567	2.96631	3.21989	2.0209
ENSMMUT00000003694	ENSMMUG00000002594	DEPTOR	0.317138	0.113466	0.267402	0
ENSMMUT00000003697	ENSMMUG00000002595	COL14A1	0	0	0.011922	0
ENSMMUT00000003700	ENSMMUG00000002599	MRPL13	5.06936	3.60891	2.71193	3.35892
ENSMMUT00000003708	ENSMMUG00000002601	MTBP	2.33407	1.58296	1.41447	1.22785
ENSMMUT00000003709	ENSMMUG00000002607	SNTB1	5.41066	6.88323	6.64992	5.03578
ENSMMUT00000003711	ENSMMUG00000002608	-	0	0	0	0.0287595
ENSMMUT00000003713	ENSMMUG00000002610	MARCO	0	0	0	0.115017
ENSMMUT00000003716	ENSMMUG00000002611	LARGE2	0.298028	0.126523	0.152217	0.0290025
ENSMMUT00000003717	ENSMMUG00000002614	SLIT2	0	0	0	0.0042485
ENSMMUT00000003719	ENSMMUG00000002615	ATP5S	1.04042	0.296637	0.308409	0.332968
ENSMMUT00000003720	ENSMMUG00000002616	CDKL1	0	0.005583	0	0.0091305
ENSMMUT00000003723	ENSMMUG00000002618	-	0.050604	0.020261	0.062697	0.075004
ENSMMUT00000003724	ENSMMUG00000002617	PHF21A	0.059771	0.040476	0.146798	1.86494
ENSMMUT00000003726	ENSMMUG00000029421	PTPRK	0.121459	0.0753905	0.095359	0.151173
ENSMMUT00000003728	ENSMMUG00000002617	PHF21A	0.709261	0.696591	0.406415	0.216804
ENSMMUT00000003729	ENSMMUG00000002617	PHF21A	0.486514	0.190316	0.281427	0.167703
ENSMMUT00000003731	ENSMMUG00000002621	IQGAP3	0.000327	0	0	0
ENSMMUT00000003732	ENSMMUG00000002621	IQGAP3	0.332307	0.23156	0.157742	0.103597
ENSMMUT00000003733	ENSMMUG00000002622	TTC24	0.841952	0.382761	0.304474	0.107555
ENSMMUT00000003734	ENSMMUG00000002623	NAXE	0.009693	0.010707	0.007669	0.001812
ENSMMUT00000003735	ENSMMUG00000002625	CHMP4C	0	0	0.102676	0
ENSMMUT00000003736	ENSMMUG00000002626	ZFAND1	5.76583	2.83805	2.89108	2.92053
ENSMMUT00000003738	ENSMMUG00000002628	IMPA1	9.03585	7.00988	5.82448	5.03641
ENSMMUT00000003744	ENSMMUG00000002624	GPATCH4	0.55324	0.536229	0.479207	0.141704
ENSMMUT00000003754	ENSMMUG00000002634	PTCH1	0	0	0	0.003167
ENSMMUT00000003755	ENSMMUG00000002636	-	0.383544	0.527919	1.0367	0.348554
ENSMMUT00000003759	ENSMMUG00000002637	MLLT6	6.42186	7.81657	9.40245	5.3866
ENSMMUT00000003763	ENSMMUG00000002638	WDR18	2.15636	1.55827	1.45705	1.37288
ENSMMUT00000003764	ENSMMUG00000002640	EBNA1BP2	3.00242	1.78835	1.59592	1.55892
ENSMMUT00000003766	ENSMMUG00000002642	CFAP57	0	0.007236	0	0
ENSMMUT00000003771	ENSMMUG00000002645	DDX56	11.7601	8.06888	9.06283	7.20674
ENSMMUT00000003775	ENSMMUG00000002650	TMED4	18.089	16.349	15.7702	14.0448
ENSMMUT00000003777	ENSMMUG00000002651	OGDH	4.78885	6.91906	5.65442	5.66217
ENSMMUT00000003780	ENSMMUG00000002652	ZMIZ2	0.954967	0.687775	0.763278	0.0539175
ENSMMUT00000003781	ENSMMUG00000002653	HK3	6.66009	8.24739	8.48648	9.39247
ENSMMUT00000003782	ENSMMUG00000002654	CYP2D6	0	0	0.342286	0.103342
ENSMMUT00000003783	ENSMMUG00000002657	OLFM4	0.719611	1.00338	0.704232	5.45136
ENSMMUT00000003784	ENSMMUG00000002656	TCF20	0.282874	0.56235	0.0451465	0.271054
ENSMMUT00000003785	ENSMMUG00000002655	TONSL	0.81831	0.893664	0.806011	0.384947
ENSMMUT00000003786	ENSMMUG00000002656	TCF20	3.26023	3.03277	2.59805	2.62881
ENSMMUT00000003787	ENSMMUG00000002655	TONSL	0.179314	0.155473	0.345391	0.0068805
ENSMMUT00000003788	ENSMMUG00000002658	-	0.0651315	0.0481825	0.049553	0.108321
ENSMMUT00000003789	ENSMMUG00000002659	CYHR1	1.73357	1.47581	0.968855	0.709872
ENSMMUT00000003791	ENSMMUG00000002661	KIFC2	1.16635	0.992753	1.00647	0.636654
ENSMMUT00000003793	ENSMMUG00000046615	HMGB1	0.060516	0.046833	0.034315	0.0155165
ENSMMUT00000003796	ENSMMUG00000002663	FOXH1	0.0105575	0	0.033374	0.0090185
ENSMMUT00000003798	ENSMMUG00000002667	N4BP2	8.05922	5.39535	4.14116	4.17644
ENSMMUT00000003799	ENSMMUG00000002665	FSD1L	0.296177	0	0.0113955	0.732932
ENSMMUT00000003802	ENSMMUG00000002669	FKTN	4.58834	1.58341	0	0.773393
ENSMMUT00000003803	ENSMMUG00000002671	TAL2	1.22918	0.362388	0.20157	0.243486
ENSMMUT00000003805	ENSMMUG00000002672	TMEM38B	12.4361	8.973	7.12424	6.48086
ENSMMUT00000003807	ENSMMUG00000002673	ELMOD3	2.35254	1.68454	1.52143	0.705028
ENSMMUT00000003808	ENSMMUG00000002668	HAUS4	8.92665	6.0073	5.19096	3.90238
ENSMMUT00000003809	ENSMMUG00000002675	CAPG	133.871	99.7151	88.8104	90.7481
ENSMMUT00000003815	ENSMMUG00000002676	-	146.645	95.7834	56.3271	65.7175
ENSMMUT00000003816	ENSMMUG00000002678	ITGB6	0.011465	0.023661	0.005416	0.0280235
ENSMMUT00000003817	ENSMMUG00000002679	LDHB	42.5773	30.6508	27.7184	24.5875
ENSMMUT00000003818	ENSMMUG00000002680	CSF1	0.561842	1.96695	2.93928	1.18235
ENSMMUT00000003822	ENSMMUG00000002682	C4H6orf62	79.9815	85.387	83.985	77.2519
ENSMMUT00000003826	ENSMMUG00000002686	TOPORS	0.007326	0.0058245	0.0028675	0.0051595
ENSMMUT00000003827	ENSMMUG00000002687	-	0.0644445	0.352874	0.195801	0.0768155
ENSMMUT00000003828	ENSMMUG00000002688	VWCE	0.0751125	0.06572	0.0877095	0.115489
ENSMMUT00000003830	ENSMMUG00000002688	VWCE	0.0001005	0	0	0
ENSMMUT00000003831	ENSMMUG00000002689	MSL3	16.6313	14.3986	8.90372	8.24527
ENSMMUT00000003832	ENSMMUG00000002691	DDB1	15.9302	14.608	19.3743	25.9814
ENSMMUT00000003834	ENSMMUG00000002692	TKFC	0.0078635	0.0030855	0.005578	0.0051505
ENSMMUT00000003836	ENSMMUG00000002695	FFAR2	2.95145	3.27324	1.78565	2.12917
ENSMMUT00000003838	ENSMMUG00000002696	GATAD2B	0.16947	0.190734	0.160284	0.11199
ENSMMUT00000003839	ENSMMUG00000002697	PICK1	0.537165	0.428165	0.308077	0.326468
ENSMMUT00000003842	ENSMMUG00000002700	SLC47A1	0.125221	0.105152	0.749596	0.225058
ENSMMUT00000003843	ENSMMUG00000002701	PLA2G6	0.188661	0.546749	0.084639	0.307067
ENSMMUT00000003845	ENSMMUG00000002701	PLA2G6	1.25776	1.26688	1.17535	0.546589
ENSMMUT00000003846	ENSMMUG00000002702	FREM2	0.0058825	0	0.0032955	0.005514
ENSMMUT00000003849	ENSMMUG00000002707	KNOP1	2.15979	1.81294	1.43227	1.6773
ENSMMUT00000003851	ENSMMUG00000002708	IQCK	0.096821	0	0.0333705	0.009982
ENSMMUT00000003853	ENSMMUG00000002709	GPRC5B	0.0203395	0.004775	0	0.0267445
ENSMMUT00000003857	ENSMMUG00000002711	-	0.548859	0.275951	0.123481	0.104806
ENSMMUT00000003861	ENSMMUG00000002714	FAAH	0.940414	0.935608	1.47891	1.01815
ENSMMUT00000003864	ENSMMUG00000002715	SLC9A8	4.26096	3.89649	2.56145	3.45354
ENSMMUT00000003867	ENSMMUG00000002717	NSUN4	0.0064395	0.007676	0.0143125	0.014048
ENSMMUT00000003869	ENSMMUG00000002719	WDR54	2.09383	1.02806	1.92977	0.809627
ENSMMUT00000003878	ENSMMUG00000002721	RTKN	0.028289	0.03738	0.044296	0.013004
ENSMMUT00000003881	ENSMMUG00000002726	-	5.0987	3.51281	3.36035	2.2929
ENSMMUT00000003882	ENSMMUG00000002727	WBP1	0.418706	0.539701	0.367784	0.158464
ENSMMUT00000003883	ENSMMUG00000002728	-	5.81656	4.46001	5.11485	4.11174
ENSMMUT00000003893	ENSMMUG00000002737	FGL2	215.723	220.761	165.047	179.749
ENSMMUT00000003895	ENSMMUG00000002739	PDGFB	0.126537	0.112976	0.190734	0.149269
ENSMMUT00000003898	ENSMMUG00000002741	CSMD2	0.003604	0.0192225	0.002743	0.0099575
ENSMMUT00000003906	ENSMMUG00000002750	VSIG4	0.039258	0.19215	0.203662	0.162493
ENSMMUT00000003907	ENSMMUG00000002751	WFDC2	0.0338755	0	0	0.030439
ENSMMUT00000003910	ENSMMUG00000002752	RPE65	0	0	0.0018485	0
ENSMMUT00000003914	ENSMMUG00000002755	KLHL5	2.03309	1.77317	1.51238	1.41641
ENSMMUT00000003915	ENSMMUG00000002755	KLHL5	5.7574	4.73637	3.92992	4.29363
ENSMMUT00000003916	ENSMMUG00000002753	SOX6	0.905946	0.712346	0.782567	0.255477
ENSMMUT00000003918	ENSMMUG00000002758	MOCS3	4.91631	3.8552	2.9577	2.49248
ENSMMUT00000003920	ENSMMUG00000002759	DPM1	7.95156	3.78392	4.51004	4.04249
ENSMMUT00000003921	ENSMMUG00000002759	DPM1	3.83871	4.17867	2.39878	2.38701
ENSMMUT00000003922	ENSMMUG00000002756	WDR19	3.6359	3.20628	2.32272	2.02068
ENSMMUT00000003923	ENSMMUG00000002760	-	0.297246	0.387468	0.335193	0.15279
ENSMMUT00000003924	ENSMMUG00000002761	ADNP	24.914	20.5999	16.225	10.5351
ENSMMUT00000003926	ENSMMUG00000002763	GP1BA	0.091565	0.236917	0.31146	0.201935
ENSMMUT00000003927	ENSMMUG00000002764	-	44.4965	50.1874	32.8489	27.4804
ENSMMUT00000003930	ENSMMUG00000002765	SLC25A11	10.0141	10.0995	9.46917	14.0582
ENSMMUT00000003931	ENSMMUG00000002768	NREP	0.006153	0.0028865	0	0
ENSMMUT00000003934	ENSMMUG00000002769	RNF167	0.329633	0.230397	0.295056	0.232048
ENSMMUT00000003935	ENSMMUG00000002772	PFN1	168.481	139.246	115.494	108.068
ENSMMUT00000003939	ENSMMUG00000002776	ERAL1	1.19411	0.979544	1.14043	0.730931
ENSMMUT00000003940	ENSMMUG00000002777	PTP4A1	9.11767	7.31013	5.83284	5.34688
ENSMMUT00000003941	ENSMMUG00000002775	U2SURP	0.0490155	0.0225665	0.02252	0.020242
ENSMMUT00000003942	ENSMMUG00000002775	U2SURP	2.56942	0.944231	1.14176	0.366932
ENSMMUT00000003943	ENSMMUG00000002779	CHST2	9.98104	12.6975	8.99486	4.43703
ENSMMUT00000003950	ENSMMUG00000002783	DRD5	0.131997	0.118022	0	0.039708
ENSMMUT00000003952	ENSMMUG00000002785	SLC2A9	0	0.0041195	0	0
ENSMMUT00000003953	ENSMMUG00000002785	SLC2A9	0.401832	0.448369	0.516065	0.218083
ENSMMUT00000003954	ENSMMUG00000002786	-	0.0612375	0.026554	0.0939275	0.025037
ENSMMUT00000003956	ENSMMUG00000002788	DSCC1	0.105297	0.220728	0.0634285	0.180707
ENSMMUT00000003957	ENSMMUG00000002789	SLC25A24	14.4418	12.2153	9.96109	10.6126
ENSMMUT00000003958	ENSMMUG00000002789	SLC25A24	0.508598	0.415704	0.203699	0.466624
ENSMMUT00000003959	ENSMMUG00000002790	MRPL55	0.714776	0.210454	0.377157	0.113421
ENSMMUT00000003963	ENSMMUG00000021285	ARMC8	0.574546	0.44964	0.294283	0.267918
ENSMMUT00000003964	ENSMMUG00000002794	GTF2B	24.9353	24.1787	15.9751	14.874
ENSMMUT00000003968	ENSMMUG00000002799	IWS1	6.84644	4.86449	4.84098	4.34829
ENSMMUT00000003971	ENSMMUG00000002802	AGMAT	0.183672	0.212049	0.078094	0
ENSMMUT00000003974	ENSMMUG00000002805	HEPH	0	0.070904	0.020587	0
ENSMMUT00000003977	ENSMMUG00000002807	NTHL1	4.67403	2.26095	2.34369	1.62611
ENSMMUT00000003979	ENSMMUG00000002810	TOX2	0.980931	0.181039	1.15118	1.14703
ENSMMUT00000003981	ENSMMUG00000002810	TOX2	0	0.000228	0	0
ENSMMUT00000003984	ENSMMUG00000002809	UNC80	0	0	0	0.0075695
ENSMMUT00000003989	ENSMMUG00000002811	SNTG1	0.0103485	0	0	0
ENSMMUT00000003991	ENSMMUG00000002818	CCDC66	0.0365335	0.059406	0.0193105	0.018078
ENSMMUT00000003993	ENSMMUG00000002820	FAM208A	25.5358	20.3532	17.9137	15.0424
ENSMMUT00000003995	ENSMMUG00000002819	ALMS1	4.74364	4.17319	3.3145	2.38894
ENSMMUT00000003996	ENSMMUG00000002821	ORC3	4.08684	2.66317	2.45427	2.15417
ENSMMUT00000003997	ENSMMUG00000044909	TVP23A	0	0	0.056739	0
ENSMMUT00000003998	ENSMMUG00000002824	AKIRIN2	5.56088	4.61802	6.2114	5.37403
ENSMMUT00000004001	ENSMMUG00000002822	UNC13D	9.89614	9.77893	10.3453	7.76804
ENSMMUT00000004004	ENSMMUG00000002828	C14orf39	0.004487	0	0	0
ENSMMUT00000004007	ENSMMUG00000002808	TSC2	0	3.5e-06	9.5e-06	0
ENSMMUT00000004013	ENSMMUG00000002808	TSC2	0.0190985	0.0060545	0.0071875	0.00608
ENSMMUT00000004016	ENSMMUG00000002836	CCDC71	6.41584	3.88957	3.28684	2.90627
ENSMMUT00000004019	ENSMMUG00000002838	OSER1	21.027	17.1137	14.0838	12.401
ENSMMUT00000004020	ENSMMUG00000002839	GDAP1L1	0.0301415	0	0.0312885	0
ENSMMUT00000004027	ENSMMUG00000002841	RPP14	8.06201	6.7623	5.95101	4.55063
ENSMMUT00000004028	ENSMMUG00000029263	PKD1	1.26819	1.25108	1.3765	0.635574
ENSMMUT00000004031	ENSMMUG00000002846	ATP8B3	0.154003	0.067326	0.0227135	0.0435155
ENSMMUT00000004033	ENSMMUG00000002843	RAB26	0.226833	0.227846	0.361146	0.179344
ENSMMUT00000004034	ENSMMUG00000002848	RPS14	0	0	0.0009075	0
ENSMMUT00000004036	ENSMMUG00000002847	REXO1	1.47755	1.74632	1.5368	0.648712
ENSMMUT00000004037	ENSMMUG00000002849	-	1.80855	3.87084	3.64415	2.64409
ENSMMUT00000004039	ENSMMUG00000002850	SLC26A11	0.032971	0	0	0
ENSMMUT00000004043	ENSMMUG00000002853	CORO2A	1.21059	1.64153	1.09797	1.31703
ENSMMUT00000004045	ENSMMUG00000002854	SLITRK5	0.0258245	0.0536975	0.036398	0.038591
ENSMMUT00000004055	ENSMMUG00000002863	TFG	14.1401	10.4043	9.65606	9.86847
ENSMMUT00000004059	ENSMMUG00000002868	-	0	0	0.0091605	0
ENSMMUT00000004060	ENSMMUG00000002865	ABI3BP	0.0054555	0.002859	0.003443	0.0021125
ENSMMUT00000004068	ENSMMUG00000008140	SGK1	0	0	0.0639175	0.0557415
ENSMMUT00000004073	ENSMMUG00000002876	SLC27A2	0.942005	0.940681	0.956103	0.526038
ENSMMUT00000004074	ENSMMUG00000002878	XRCC2	1.84368	1.11919	1.35855	1.99907
ENSMMUT00000004075	ENSMMUG00000013871	WDR25	1.97952	1.53391	1.43793	1.0391
ENSMMUT00000004079	ENSMMUG00000002880	-	1.89483	1.29689	1.45432	0.89925
ENSMMUT00000004086	ENSMMUG00000002888	TMEM185A	1.85384	1.7004	1.56328	1.27397
ENSMMUT00000004090	ENSMMUG00000002889	FOXP1	0.295088	0.546563	0.266592	0
ENSMMUT00000004091	ENSMMUG00000002889	FOXP1	0.288594	0.218469	0.156663	0.094648
ENSMMUT00000004092	ENSMMUG00000002890	TRIM15	0.060415	0.126678	0.09032	0.168493
ENSMMUT00000004094	ENSMMUG00000002889	FOXP1	0.125889	0.0911105	0.0511955	0.043854
ENSMMUT00000004096	ENSMMUG00000002886	BBS9	8.54896	6.13165	5.59949	3.76924
ENSMMUT00000004097	ENSMMUG00000002889	FOXP1	5.25026	3.78227	3.96151	3.40177
ENSMMUT00000004098	ENSMMUG00000002886	BBS9	0.708008	0	0	0.406446
ENSMMUT00000004102	ENSMMUG00000002892	RXRG	0.203542	0.404421	0.524323	0.171517
ENSMMUT00000004104	ENSMMUG00000002894	DOCK4	0.0003565	0	0	0
ENSMMUT00000004108	ENSMMUG00000002894	DOCK4	1.8504	2.60513	2.38278	1.36594
ENSMMUT00000004109	ENSMMUG00000002894	DOCK4	1.49013	1.48081	0.449384	0.468059
ENSMMUT00000004113	ENSMMUG00000002897	RYR1	0.334606	0.22825	0.227646	0.099578
ENSMMUT00000004114	ENSMMUG00000002899	FUBP1	3.63131	2.73125	2.59652	1.63781
ENSMMUT00000004117	ENSMMUG00000002899	FUBP1	0.253225	0	0.148192	0.116044
ENSMMUT00000004124	ENSMMUG00000002907	CTDSPL	0.0585205	0.176005	0	0.0193725
ENSMMUT00000004126	ENSMMUG00000002909	PGF	0.040418	0.0731205	0.03371	0.0272525
ENSMMUT00000004128	ENSMMUG00000002910	EIF2B2	5.64835	4.40099	4.29576	3.5409
ENSMMUT00000004131	ENSMMUG00000002912	TLE6	0.046196	0.008983	0.062828	0.018693
ENSMMUT00000004134	ENSMMUG00000002911	MLH3	4.66057	3.55904	3.15123	2.97769
ENSMMUT00000004138	ENSMMUG00000002916	FLRT3	0	0	0.0064215	0.022561
ENSMMUT00000004140	ENSMMUG00000002917	SIGIRR	15.1581	12.7558	13.6992	9.00686
ENSMMUT00000004142	ENSMMUG00000002919	UBASH3B	0.0272505	0.012362	0.02658	0.0126445
ENSMMUT00000004143	ENSMMUG00000002920	-	0.244856	0.102478	0.315574	0.115763
ENSMMUT00000004144	ENSMMUG00000002922	-	2.11299	1.55024	1.5591	1.58901
ENSMMUT00000004145	ENSMMUG00000002921	CPSF6	0.624877	0.45014	0.256827	0.219147
ENSMMUT00000004146	ENSMMUG00000002921	CPSF6	19.6395	10.646	8.66537	9.1291
ENSMMUT00000004147	ENSMMUG00000002924	RHOU	4.58451	4.0701	2.89724	4.224
ENSMMUT00000004149	ENSMMUG00000002925	FSTL1	0.0558355	0	0.0112785	0
ENSMMUT00000004150	ENSMMUG00000002923	CSF3	0.0327785	0.0385925	0	0
ENSMMUT00000004152	ENSMMUG00000028943	-	0.103307	0.0870505	0	0
ENSMMUT00000004155	ENSMMUG00000002931	THRA	1.1506	1.13397	1.14522	0.734449
ENSMMUT00000004156	ENSMMUG00000002930	-	0	0	0.0043935	0.0034045
ENSMMUT00000004158	ENSMMUG00000002933	NR1D1	0.0015585	0.0101345	0.0018845	0.0224315
ENSMMUT00000004160	ENSMMUG00000002935	COL8A1	0.0104385	0	0	0
ENSMMUT00000004164	ENSMMUG00000002936	GMPR	7.10979	8.43725	13.0107	14.9682
ENSMMUT00000004165	ENSMMUG00000002940	ATXN1	4.52439	5.45176	5.49537	3.71836
ENSMMUT00000004167	ENSMMUG00000002942	DRC3	0	0	0.010048	0.007061
ENSMMUT00000004169	ENSMMUG00000002944	CWC25	5.55707	5.59622	4.83812	4.67649
ENSMMUT00000004170	ENSMMUG00000002945	FILIP1L	0.0819975	0.102311	0.0603985	0.07126
ENSMMUT00000004173	ENSMMUG00000002946	-	0.033539	0.0556135	0.036728	0
ENSMMUT00000004174	ENSMMUG00000002947	PCOLCE	0.053169	0.131548	0.169099	0
ENSMMUT00000004175	ENSMMUG00000002949	MOSPD3	1.1441	1.07442	0.910756	0.511045
ENSMMUT00000004176	ENSMMUG00000002948	USP19	1.93973	1.82105	1.99552	1.46744
ENSMMUT00000004177	ENSMMUG00000002948	USP19	1.74113	1.51005	1.59067	0.698813
ENSMMUT00000004179	ENSMMUG00000002950	TFR2	0	0.0309565	0	0
ENSMMUT00000004181	ENSMMUG00000002953	MAGEF1	4.21141	3.16695	2.64025	1.85131
ENSMMUT00000004183	ENSMMUG00000002954	CLEC12B	0.0064955	0.0116025	0	0.005494
ENSMMUT00000004185	ENSMMUG00000002955	CLEC1B	1.33486	1.3598	1.26187	3.06658
ENSMMUT00000004188	ENSMMUG00000002956	CLEC12A	4.88508	5.49513	5.57843	4.26901
ENSMMUT00000004190	ENSMMUG00000002958	CACNG1	0	0	0	0.0121395
ENSMMUT00000004192	ENSMMUG00000002952	LAMB2	0.000524	0	0	0
ENSMMUT00000004193	ENSMMUG00000002959	HELZ	0.988642	0.703705	0.578724	0.304648
ENSMMUT00000004197	ENSMMUG00000002963	ARHGAP32	0.854406	1.02481	0.773194	0.71566
ENSMMUT00000004200	ENSMMUG00000002963	ARHGAP32	0	0.0761185	0.0297745	0.02934
ENSMMUT00000004205	ENSMMUG00000002968	SYF2	10.4671	9.05647	9.00645	10.3516
ENSMMUT00000004208	ENSMMUG00000002971	NFAM1	19.1022	22.1386	22.8492	13.1338
ENSMMUT00000004212	ENSMMUG00000002974	ACP5	7.91039	4.6197	3.47888	5.10598
ENSMMUT00000004213	ENSMMUG00000002975	DUSP14	0.552655	0.403245	0.486528	0.320709
ENSMMUT00000004217	ENSMMUG00000002976	SYNRG	1.5345	2.44021	1.40248	1.06625
ENSMMUT00000004218	ENSMMUG00000002976	SYNRG	0.164186	0.017582	0.114447	0.0215315
ENSMMUT00000004220	ENSMMUG00000002980	DDX52	0.058543	0.0101485	0	0.0333
ENSMMUT00000004222	ENSMMUG00000002982	FASTKD5	7.38245	5.741	4.59069	4.22381
ENSMMUT00000004224	ENSMMUG00000043281	UBOX5	0.538148	0.396973	0.436091	0.261956
ENSMMUT00000004226	ENSMMUG00000002984	PDXDC1	0.0746665	0.109914	0.109799	0.033603
ENSMMUT00000004228	ENSMMUG00000002984	PDXDC1	0.003629	0.0034135	0.004653	0.002643
ENSMMUT00000004229	ENSMMUG00000006010	ZNF805	2.95539	3.09727	1.25882	1.05692
ENSMMUT00000004230	ENSMMUG00000002984	PDXDC1	0.141276	0.375852	0.142377	0.0529545
ENSMMUT00000004232	ENSMMUG00000002985	GBF1	4.79096	4.75976	4.81659	2.54707
ENSMMUT00000004234	ENSMMUG00000002989	-	12.8406	10.4914	8.57178	8.3696
ENSMMUT00000004235	ENSMMUG00000002987	RAPGEF5	0.394774	0.103904	0.0584805	0.0407485
ENSMMUT00000004237	ENSMMUG00000002990	NFKB2	0.223521	0.264365	0.117527	0.035372
ENSMMUT00000004238	ENSMMUG00000002990	NFKB2	3.86045	3.72984	4.57566	2.34756
ENSMMUT00000004243	ENSMMUG00000002993	PSD	0.0604365	0.034913	0.0638915	0.040297
ENSMMUT00000004244	ENSMMUG00000002995	TRIM24	9.49998	9.7449	6.80689	5.46027
ENSMMUT00000004246	ENSMMUG00000002997	AURKB	0.157939	0.21154	0.182932	0.412677
ENSMMUT00000004249	ENSMMUG00000002999	BORCS6	9.67024	6.65217	6.31193	6.44487
ENSMMUT00000004251	ENSMMUG00000003001	MTPAP	4.15244	3.41255	2.61712	1.83593
ENSMMUT00000004252	ENSMMUG00000003000	CUEDC2	0.009051	0	0	0
ENSMMUT00000004255	ENSMMUG00000003006	SPTLC1	0.115164	0.0865735	0.095093	0.086402
ENSMMUT00000004256	ENSMMUG00000003006	SPTLC1	0.0059085	0.0065935	0.007243	0.0009985
ENSMMUT00000004257	ENSMMUG00000003005	MFNG	22.1549	18.6222	16.5283	12.6187
ENSMMUT00000004259	ENSMMUG00000014384	APP	0.098265	0.0773645	0.070113	0.055742
ENSMMUT00000004265	ENSMMUG00000003011	SP6	0.129068	0.208268	0.312456	0.028374
ENSMMUT00000004267	ENSMMUG00000003003	CCDC88A	1.3899	1.23512	0.951626	0.511616
ENSMMUT00000004268	ENSMMUG00000003013	NIPA1	2.72483	2.40484	2.27394	1.50729
ENSMMUT00000004269	ENSMMUG00000003014	-	0.0399	0.0703705	0	0
ENSMMUT00000004271	ENSMMUG00000003015	TMEM254	0.416704	0.238675	0.223687	0.210192
ENSMMUT00000004273	ENSMMUG00000003017	TMEM70	2.37896	1.69453	1.20805	1.38835
ENSMMUT00000004274	ENSMMUG00000003018	LY96	5.14704	4.753	2.91337	2.4761
ENSMMUT00000004279	ENSMMUG00000003020	USP16	11.0971	8.3094	7.95768	8.04024
ENSMMUT00000004280	ENSMMUG00000003023	CCT8	14.6382	14.1913	8.87887	6.42519
ENSMMUT00000004284	ENSMMUG00000003024	MAP3K7CL	0.188609	0.356956	0.356783	0.5397
ENSMMUT00000004288	ENSMMUG00000003030	-	8.69314	8.50999	9.28469	5.39977
ENSMMUT00000004290	ENSMMUG00000003029	-	0.011917	0	0	0
ENSMMUT00000004291	ENSMMUG00000003032	-	0.0753415	0	0.77162	0.52709
ENSMMUT00000004292	ENSMMUG00000003034	OR4K15	0.0130755	0	0	0
ENSMMUT00000004294	ENSMMUG00000003033	-	0	0	0	0.0325445
ENSMMUT00000004297	ENSMMUG00000003036	GMIP	12.7312	14.1655	15.9558	11.049
ENSMMUT00000004299	ENSMMUG00000003040	ACAA2	7.90757	4.8752	5.1862	4.08956
ENSMMUT00000004301	ENSMMUG00000003042	VPS53	0.0023335	0.004717	0.0101165	0.003158
ENSMMUT00000004304	ENSMMUG00000003043	MUM1	0.432107	0.344276	0.218673	0.148664
ENSMMUT00000004308	ENSMMUG00000003045	NDUFS7	20.1784	14.7596	14.5447	14.7731
ENSMMUT00000004309	ENSMMUG00000003042	VPS53	0.102002	0.1426	0.087513	0
ENSMMUT00000004310	ENSMMUG00000003045	NDUFS7	0.479762	0.630615	0.607537	0.0847275
ENSMMUT00000004311	ENSMMUG00000003042	VPS53	0	0.11084	0	0
ENSMMUT00000004312	ENSMMUG00000003046	GAMT	0.0242835	0	0	0.058972
ENSMMUT00000004313	ENSMMUG00000003046	GAMT	0.680207	0.690973	0.455726	0.390006
ENSMMUT00000004314	ENSMMUG00000003047	DAZAP1	0.165826	0.504371	1.37818	0.682764
ENSMMUT00000004315	ENSMMUG00000003047	DAZAP1	1.17687	1.82805	1.49374	0.867081
ENSMMUT00000004316	ENSMMUG00000003050	RPS15	0.0749295	0.059733	0.104261	0.0643635
ENSMMUT00000004317	ENSMMUG00000003048	MRPS22	8.34146	5.43161	4.35904	4.45863
ENSMMUT00000004320	ENSMMUG00000003051	COPB2	30.7639	25.4067	18.5372	19.3574
ENSMMUT00000004321	ENSMMUG00000003053	APC2	0	0.0020015	0	0
ENSMMUT00000004324	ENSMMUG00000003055	C19orf25	7.70326	5.62479	4.86094	3.21252
ENSMMUT00000004325	ENSMMUG00000003056	PCSK4	0.0129025	0.009411	0	0.0086795
ENSMMUT00000004329	ENSMMUG00000003060	REEP6	0.108944	0.0538555	0.0775105	0.044476
ENSMMUT00000004331	ENSMMUG00000003061	CCDC80	0.722782	0.469786	0.479703	0.28251
ENSMMUT00000004334	ENSMMUG00000003062	FSTL4	0	0	0.004542	0
ENSMMUT00000004339	ENSMMUG00000003067	ERGIC1	2.55671	2.1281	1.55855	1.19125
ENSMMUT00000004340	ENSMMUG00000003068	COX6B2	0.137306	0.151529	0.045555	0.398055
ENSMMUT00000004341	ENSMMUG00000003067	ERGIC1	3.18106	2.32212	2.76706	1.85907
ENSMMUT00000004343	ENSMMUG00000002808	TSC2	3.21117	2.37031	3.00578	2.33162
ENSMMUT00000004344	ENSMMUG00000003067	ERGIC1	0.815926	0.592013	0.413683	0.344946
ENSMMUT00000004346	ENSMMUG00000003071	MBNL3	33.4127	35.4714	40.7683	38.8478
ENSMMUT00000004347	ENSMMUG00000003071	MBNL3	0.559047	0.331661	0.245712	0.288212
ENSMMUT00000004348	ENSMMUG00000003071	MBNL3	9.32166	10.2358	11.2622	7.13261
ENSMMUT00000004350	ENSMMUG00000003073	-	0	0.0325325	0.074332	0.02192
ENSMMUT00000004351	ENSMMUG00000003075	CCDC9	0.112461	0.238237	0.418347	0.22737
ENSMMUT00000004352	ENSMMUG00000012737	PLXND1	0.68429	0.983158	1.09614	0.754592
ENSMMUT00000004353	ENSMMUG00000003074	PLXNB1	0.052327	0.063107	0.032294	0.013707
ENSMMUT00000004354	ENSMMUG00000003076	-	0	0.0426025	0	0
ENSMMUT00000004358	ENSMMUG00000003078	NME6	0.057484	0.084051	0.0572865	0.0166535
ENSMMUT00000004359	ENSMMUG00000003079	FBXW12	0	0.0165045	0	0
ENSMMUT00000004362	ENSMMUG00000003081	GPSM1	0.01053	0	0	0
ENSMMUT00000004363	ENSMMUG00000003083	DNLZ	6.76956	4.13786	2.99794	1.90349
ENSMMUT00000004364	ENSMMUG00000003083	DNLZ	1.55445	1.13377	1.25981	0.46961
ENSMMUT00000004369	ENSMMUG00000003086	SNAPC4	1.44247	1.13626	1.47404	0.783269
ENSMMUT00000004382	ENSMMUG00000003097	CATSPER2	1.91973	1.62714	1.51139	0.63607
ENSMMUT00000004383	ENSMMUG00000003097	CATSPER2	1.45941	0.779821	1.02212	0.368766
ENSMMUT00000004384	ENSMMUG00000002673	ELMOD3	0.586553	0.0291815	0.0140485	0.340979
ENSMMUT00000004386	ENSMMUG00000003101	PVR	0.040989	0.05423	0.0956945	0.053313
ENSMMUT00000004388	ENSMMUG00000003098	PMPCA	6.36751	5.36711	4.99931	4.73079
ENSMMUT00000004389	ENSMMUG00000003102	ALDH18A1	4.60026	3.68394	3.34632	2.61939
ENSMMUT00000004391	ENSMMUG00000003104	TOLLIP	0.019504	0.017804	0.0503935	0.022405
ENSMMUT00000004393	ENSMMUG00000003105	INPP5E	0.396689	0.089001	0.318852	0.124466
ENSMMUT00000004394	ENSMMUG00000003103	TCTN3	0.7208	0.52932	0.517937	0.341278
ENSMMUT00000004398	ENSMMUG00000003108	TPSD1	0	0.0607775	0	0
ENSMMUT00000004400	ENSMMUG00000003110	TYK2	8.16362	7.88879	7.55366	4.98636
ENSMMUT00000004403	ENSMMUG00000003106	SEC16A	0.088799	2.18627	0.655575	0.362642
ENSMMUT00000004404	ENSMMUG00000003106	SEC16A	1.49469	0	0	0.597518
ENSMMUT00000004405	ENSMMUG00000003106	SEC16A	1.79394	0.803288	2.43944	0.603656
ENSMMUT00000004407	ENSMMUG00000003113	PATJ	0.0057835	0.007044	0	0
ENSMMUT00000004409	ENSMMUG00000003113	PATJ	0.0151445	0.248231	1.42279	1.22832
ENSMMUT00000004410	ENSMMUG00000003113	PATJ	0.0119145	0.0095895	0.704982	0
ENSMMUT00000004411	ENSMMUG00000003106	SEC16A	0.267962	0.758918	0	0
ENSMMUT00000004416	ENSMMUG00000003115	NLRP2	0	0.0362805	0	0
ENSMMUT00000004418	ENSMMUG00000003116	TENT4B	6.15657	5.35443	5.06588	3.9714
ENSMMUT00000004420	ENSMMUG00000003117	-	1.00054	1.17491	1.29669	1.33354
ENSMMUT00000004422	ENSMMUG00000003119	BRD7	28.0115	22.4755	22.965	18.7566
ENSMMUT00000004426	ENSMMUG00000003123	AP4S1	0.125697	0.287373	0.072729	0.085714
ENSMMUT00000004429	ENSMMUG00000003124	HAUS1	0	0.319142	0	0
ENSMMUT00000004430	ENSMMUG00000003125	-	0.796395	0.817074	0.596193	0.543045
ENSMMUT00000004432	ENSMMUG00000003127	ELAC1	0.203553	0.184532	0.303931	0.27221
ENSMMUT00000004435	ENSMMUG00000003130	-	0.0051285	0.00164	0.0025235	0.0020435
ENSMMUT00000004436	ENSMMUG00000003131	IL13	0.0761535	0	0	0
ENSMMUT00000004437	ENSMMUG00000003132	PTAR1	16.4266	10.3904	10.3608	6.2036
ENSMMUT00000004438	ENSMMUG00000003133	IL4	0.008693	0	0	0
ENSMMUT00000004439	ENSMMUG00000003133	IL4	0.116701	0.104827	0	0
ENSMMUT00000004440	ENSMMUG00000003134	RNF217	0.748668	0.713456	0.57672	0.613574
ENSMMUT00000004441	ENSMMUG00000003134	RNF217	0	0.031816	0	0.069625
ENSMMUT00000004448	ENSMMUG00000003138	P2RY6	0.03424	0.0641265	0.073381	0.048196
ENSMMUT00000004449	ENSMMUG00000003139	ARHGEF17	0.034907	0.0327435	0.0755295	0.0375245
ENSMMUT00000004450	ENSMMUG00000003140	RELT	7.84501	6.39037	6.14354	4.1135
ENSMMUT00000004452	ENSMMUG00000003142	FAM168A	1.74016	0.908899	1.19726	0.738978
ENSMMUT00000004454	ENSMMUG00000003141	FLI1	0.0510485	0.0866825	0.070401	0.026954
ENSMMUT00000004455	ENSMMUG00000003144	KCNJ1	0.124476	0.012623	0	0
ENSMMUT00000004457	ENSMMUG00000003143	THBS4	0.30902	0.751732	0.528451	0.426729
ENSMMUT00000004458	ENSMMUG00000003145	KCNJ5	0	0	0	0.0061465
ENSMMUT00000004461	ENSMMUG00000003146	PDLIM7	0.233804	0.379218	0.387991	0.069302
ENSMMUT00000004462	ENSMMUG00000003146	PDLIM7	0.426926	0.40846	0.272917	0.496925
ENSMMUT00000004463	ENSMMUG00000003148	MPL	0.005726	0.0146845	0.130365	0.0490715
ENSMMUT00000004472	ENSMMUG00000003154	SLC39A4	0.0710155	0.0422085	0.031237	0.006519
ENSMMUT00000004473	ENSMMUG00000003158	RHBDL3	0.178943	0.116705	0.052485	0.0650345
ENSMMUT00000004474	ENSMMUG00000003157	METTL17	3.33456	2.53643	2.3166	1.56358
ENSMMUT00000004477	ENSMMUG00000016327	CCDC107	3.37088	0	0	0
ENSMMUT00000004478	ENSMMUG00000037666	-	0.466227	0.798738	0.448234	0.423881
ENSMMUT00000004479	ENSMMUG00000003161	MAST3	0.412442	0.439519	0.447412	0.0427315
ENSMMUT00000004480	ENSMMUG00000003162	PIK3R2	0.980307	1.25413	1.1104	0.364245
ENSMMUT00000004482	ENSMMUG00000003164	-	5.29901	6.95383	6.97525	4.1072
ENSMMUT00000004485	ENSMMUG00000003167	CYTH3	2.02027	1.44786	1.59757	1.26294
ENSMMUT00000004489	ENSMMUG00000013973	CCT4	42.9999	34.8437	23.0778	19.5884
ENSMMUT00000004493	ENSMMUG00000003173	ELOA	6.79686	6.23774	6.22424	4.67864
ENSMMUT00000004494	ENSMMUG00000003174	FUK	1.51707	0.994563	1.25778	0.655682
ENSMMUT00000004495	ENSMMUG00000003174	FUK	0.658566	0.825175	0.466267	0.202974
ENSMMUT00000004496	ENSMMUG00000003171	COG4	5.05797	4.02979	4.12571	3.46392
ENSMMUT00000004497	ENSMMUG00000003176	DNAJB6	13.3762	15.2012	15.3763	10.7731
ENSMMUT00000004499	ENSMMUG00000003178	PPP1R42	0.0047345	0.023151	0	0
ENSMMUT00000004501	ENSMMUG00000003180	TBC1D30	0.0596435	0.069416	0.0851535	0.019579
[truncated: 29,622 more rows]
