# Supplementary material for: Analysis of the aging-related biomarker in a nonhuman primate model using multilayer omics
Source: BMC Genomics. 2024 Jun 26;25:639. doi: 10.1186/s12864-024-10556-z (PMC11209966; doi:10.1186/s12864-024-10556-z)
Supplement: Supplementary file 12 — Supplementary Material 12 [file 12864_2024_10556_MOESM12_ESM.xlsx]

## Sheet: Table S6
The expression level (FPKM) for each lncRNA genes detected in our study
transcript_id	gene_id	gene_name	2-4 years_FPKM	5-10 years_FPKM	11-19 years_FPKM	20-34 years_FPKM
ENSMMUT00000006319	ENSMMUG00000004462	RF00017	1.45084	0.939831	1.53378	0.874166
ENSMMUT00000008719	ENSMMUG00000006232	-	0.107107	0.16367	0.0198695	0.016301
ENSMMUT00000010945	ENSMMUG00000007817	-	0.504992	0.338508	0.160686	0.179169
ENSMMUT00000011343	ENSMMUG00000008119	-	2.30896	2.19535	1.75926	1.39797
ENSMMUT00000012503	ENSMMUG00000044288	-	2.28883	1.6439	1.96384	1.43508
ENSMMUT00000013558	ENSMMUG00000009709	-	1.83037	2.07348	2.02995	1.38142
ENSMMUT00000013711	ENSMMUG00000009815	-	2.70779	1.66753	1.75357	0.739263
ENSMMUT00000028083	ENSMMUG00000019981	-	0.861663	0.999911	1.13346	0.515238
ENSMMUT00000028942	ENSMMUG00000020570	-	0.688945	0.378813	0.406417	0.393242
ENSMMUT00000030871	ENSMMUG00000021939	-	13.2255	10.0114	9.60225	7.83348
ENSMMUT00000033541	ENSMMUG00000023840	RF00100	2.17449	1.68884	1.65382	1.04429
ENSMMUT00000033679	ENSMMUG00000023978	RF00100	1.74598	1.88152	0.814577	0.362803
ENSMMUT00000034060	ENSMMUG00000024359	RF00100	1.44248	2.4797	1.17351	0.429324
ENSMMUT00000034192	ENSMMUG00000024491	RF00100	1.69645	1.50606	1.6267	0.885136
ENSMMUT00000034320	ENSMMUG00000024619	RF00024	185.082	111.501	71.6475	57.9777
ENSMMUT00000034393	ENSMMUG00000024692	RF00100	3.91371	4.98364	5.29042	1.78239
ENSMMUT00000035042	ENSMMUG00000025341	RF00100	0.768889	0.113353	0.256135	0.291413
ENSMMUT00000035137	ENSMMUG00000025436	RF00100	2.34906	2.14267	1.64884	1.4208
ENSMMUT00000035577	ENSMMUG00000025876	RF00100	0.525185	0.621769	0.644828	0.187129
ENSMMUT00000035964	ENSMMUG00000026263	RF00100	1.13595	0.630792	0.657018	0.329215
ENSMMUT00000035992	ENSMMUG00000026291	RF00100	0.794562	0.724796	0.342622	0.080183
ENSMMUT00000036253	ENSMMUG00000026552	RF00100	0.06337	0.022443	0.032873	0.168706
ENSMMUT00000036334	ENSMMUG00000026633	RF00100	1.38838	0.806891	0.765119	0.449317
ENSMMUT00000037689	ENSMMUG00000028052	RF00100	0	0	0.06133	0.0930295
ENSMMUT00000038869	ENSMMUG00000028922	-	0.693245	0.583751	0.408737	0.581079
ENSMMUT00000041668	ENSMMUG00000030093	RF00017	3.09828	1.11184	1.49438	1.7909
ENSMMUT00000041729	ENSMMUG00000030125	RF00017	1.37727	1.62629	1.90393	1.03799
ENSMMUT00000042732	ENSMMUG00000020603	-	2.8401	2.003	2.0064	1.11345
ENSMMUT00000044548	ENSMMUG00000031200	-	3.72454	5.67906	2.49984	15.0846
ENSMMUT00000045076	ENSMMUG00000000801	-	27.1299	23.6109	20.518	24.8471
ENSMMUT00000047580	ENSMMUG00000039778	-	0.543001	0.503135	0.647134	0.484436
ENSMMUT00000049932	ENSMMUG00000034198	RF00100	1.72383	1.98422	1.23137	0.347347
ENSMMUT00000049941	ENSMMUG00000034207	RF00100	0	0.15233	0.200884	0
ENSMMUT00000050027	ENSMMUG00000034293	RF00100	4.43535	6.4448	4.86953	2.35793
ENSMMUT00000050172	ENSMMUG00000034438	RF00100	0	0.152493	0.0980825	0.0856265
ENSMMUT00000050293	ENSMMUG00000034559	RF00100	1.85386	1.88107	2.25768	1.39971
ENSMMUT00000050313	ENSMMUG00000034579	RF00100	3.88648	4.30897	3.21648	1.83589
ENSMMUT00000050324	ENSMMUG00000034590	RF00100	0.221027	0.839792	0.78023	0.32246
ENSMMUT00000050372	ENSMMUG00000034638	RF00100	3.00845	3.74157	3.6567	1.63627
ENSMMUT00000050473	ENSMMUG00000034739	RF00100	2.67506	1.81396	1.84127	0.760884
ENSMMUT00000050490	ENSMMUG00000034756	RF00100	9.53661	7.3148	4.26167	2.35562
ENSMMUT00000050740	ENSMMUG00000035006	RF00100	0.0785425	0.232241	0.447267	0.206742
ENSMMUT00000050824	ENSMMUG00000035090	RF00100	0.556817	0.45664	0.674707	0.160034
ENSMMUT00000050872	ENSMMUG00000035138	RF00100	0.859769	0.41446	0.427718	0.254652
ENSMMUT00000050901	ENSMMUG00000035167	RF00100	0.197115	0.464514	0.691203	0.471483
ENSMMUT00000050989	ENSMMUG00000035255	RF00100	0.667757	1.27191	1.26402	0.400686
ENSMMUT00000051020	ENSMMUG00000035286	RF00100	0.378929	0.13514	0.002097	0.002169
ENSMMUT00000051935	ENSMMUG00000036201	RF00100	0.105549	0	0	0
ENSMMUT00000052016	ENSMMUG00000036282	RF00100	1.17004	1.32786	0.865339	0.322524
ENSMMUT00000052156	ENSMMUG00000036422	RF00100	0.50688	0.665786	1.22024	0.161162
ENSMMUT00000052283	ENSMMUG00000036549	RF00100	0.150668	0.166947	0.08751	0
ENSMMUT00000052452	ENSMMUG00000036718	RF00100	0	0	0.027249	0.083168
ENSMMUT00000052678	ENSMMUG00000036944	RF00100	1.98258	1.33179	0.735322	0.24707
ENSMMUT00000052862	ENSMMUG00000037128	RF00100	0	0.241631	0.328931	0.076169
ENSMMUT00000053212	ENSMMUG00000042423	-	0.198713	0.12454	0.074999	0.0851985
ENSMMUT00000053244	ENSMMUG00000039695	-	0.621139	0.647988	0.366239	0.306704
ENSMMUT00000053277	ENSMMUG00000046414	-	0	0.078574	0	0.0491745
ENSMMUT00000053305	ENSMMUG00000047043	RF00017	5.99685	4.30461	5.87794	1.73593
ENSMMUT00000053390	ENSMMUG00000039533	RF00017	2.87134	2.47018	2.12445	1.58254
ENSMMUT00000053442	ENSMMUG00000044254	-	0.0634715	0.295496	0	0.016064
ENSMMUT00000053528	ENSMMUG00000042539	-	0.474867	0.293032	0.410761	0.170904
ENSMMUT00000053533	ENSMMUG00000039937	-	0.070705	0.0895105	0.0517995	0.0697705
ENSMMUT00000053560	ENSMMUG00000044001	-	2.09967	1.42185	1.05494	0.944739
ENSMMUT00000053565	ENSMMUG00000047951	RF00017	1.15566	1.422	0.93797	0.454439
ENSMMUT00000053568	ENSMMUG00000042075	-	0.324365	0.196434	0.572433	0.685681
ENSMMUT00000053898	ENSMMUG00000040698	-	0.87017	0.350415	0	0.0619905
ENSMMUT00000053901	ENSMMUG00000040856	RF00017	0.712449	0.722188	0.695214	0.453845
ENSMMUT00000054055	ENSMMUG00000040998	-	0.775517	0.328519	0.48017	0.472785
ENSMMUT00000054356	ENSMMUG00000048376	RF00017	4.30101	3.75978	4.19528	1.24894
ENSMMUT00000054397	ENSMMUG00000040027	RF00017	0.4088	0.0945515	0.206078	0.164747
ENSMMUT00000054441	ENSMMUG00000045659	-	7.60292	5.40011	5.91229	4.70839
ENSMMUT00000054653	ENSMMUG00000040237	-	8.93301	8.31743	8.85967	4.80567
ENSMMUT00000054663	ENSMMUG00000044693	RF00017	0.61156	0.331398	0.595684	0.21555
ENSMMUT00000054776	ENSMMUG00000044265	RF00017	0.477952	0.495795	0.260642	0.288316
ENSMMUT00000054777	ENSMMUG00000038233	-	0.229819	0.475457	0.277369	0.075236
ENSMMUT00000054787	ENSMMUG00000044124	-	0.103969	0.109731	0.140194	0.051732
ENSMMUT00000055040	ENSMMUG00000041478	-	0.0440785	0.060682	0.102258	0.175317
ENSMMUT00000055096	ENSMMUG00000044726	-	0.439954	0.344313	0.356687	0.303828
ENSMMUT00000055110	ENSMMUG00000048608	-	1.17796	1.10289	1.29189	0.801041
ENSMMUT00000055127	ENSMMUG00000041418	RF00017	1.15489	0.911463	0.904328	0.538667
ENSMMUT00000055197	ENSMMUG00000038796	RF00017	0.290401	0.614725	0.428909	0.142021
ENSMMUT00000055216	ENSMMUG00000048262	RF00017	1.65727	1.50541	1.75196	0.183171
ENSMMUT00000055245	ENSMMUG00000040188	RF00017	0.295501	0.166692	0.392677	0.132535
ENSMMUT00000055347	ENSMMUG00000045949	-	0	0.547335	0	0
ENSMMUT00000055655	ENSMMUG00000040733	RF00017	1.18405	1.65787	1.13021	0.359569
ENSMMUT00000055671	ENSMMUG00000038429	RF00017	0.853832	0.885112	1.19327	0.139412
ENSMMUT00000055683	ENSMMUG00000039718	-	0	0	0.313462	0
ENSMMUT00000055739	ENSMMUG00000048147	-	2.02263	1.79833	1.39047	1.13264
ENSMMUT00000055818	ENSMMUG00000046977	-	0.434339	0.294293	0.389058	0.349276
ENSMMUT00000055888	ENSMMUG00000046133	-	0.103422	0	0.183465	0.0593805
ENSMMUT00000055985	ENSMMUG00000040749	RF00017	0.232463	0.267568	0.397105	0
ENSMMUT00000055997	ENSMMUG00000049236	-	1.18714	1.48135	0.754414	0.719985
ENSMMUT00000056086	ENSMMUG00000043489	RF00017	0.126133	0.121284	0.281991	0
ENSMMUT00000056206	ENSMMUG00000048548	-	0.577484	0.389605	0.534078	0.25813
ENSMMUT00000056213	ENSMMUG00000041183	-	3.44975	3.04606	3.62499	2.31321
ENSMMUT00000056220	ENSMMUG00000042336	RF00017	1.3706	1.17773	1.22662	0.594084
ENSMMUT00000056234	ENSMMUG00000044633	-	0.116682	0.027215	0.296276	0.266575
ENSMMUT00000056259	ENSMMUG00000046835	-	0	0	0	0.125411
ENSMMUT00000056413	ENSMMUG00000047307	RF00017	5.87741	7.36588	4.59189	2.49544
ENSMMUT00000056436	ENSMMUG00000045492	RF00017	1.47902	1.08559	1.37615	0.622189
ENSMMUT00000056447	ENSMMUG00000039154	-	0.228321	0.225725	0.23635	0.15044
ENSMMUT00000056613	ENSMMUG00000045863	-	0.282539	0.208268	0.173623	0.346936
ENSMMUT00000056780	ENSMMUG00000044307	-	0.897079	0.716826	0.700653	0.237619
ENSMMUT00000056783	ENSMMUG00000040255	RF00017	1.19369	1.30428	0.763073	0.397927
ENSMMUT00000056897	ENSMMUG00000043687	-	0.346454	0.189833	0.0814755	0.213737
ENSMMUT00000056990	ENSMMUG00000041755	-	5.17188	5.80901	5.38579	3.9703
ENSMMUT00000057011	ENSMMUG00000045501	-	1.6912	1.92888	0.987104	0.670373
ENSMMUT00000057013	ENSMMUG00000038312	-	0.099266	0.0349705	0.0263435	0.0632855
ENSMMUT00000057019	ENSMMUG00000043777	-	0.200136	0.216031	0.218447	0.0843905
ENSMMUT00000057115	ENSMMUG00000048729	-	0.0883085	0.053706	0	0.014661
ENSMMUT00000057148	ENSMMUG00000047486	-	1.83122	2.54992	1.05804	2.03762
ENSMMUT00000057166	ENSMMUG00000038906	-	0.327099	0.227557	0.106387	0.21423
ENSMMUT00000057206	ENSMMUG00000037774	-	1.87662	2.12191	1.76904	1.35322
ENSMMUT00000057210	ENSMMUG00000047803	-	0.0962085	0.059409	0.0401675	0.201886
ENSMMUT00000057288	ENSMMUG00000038035	-	0.450027	0.472838	0.308031	0.2064
ENSMMUT00000057327	ENSMMUG00000044689	RF00017	2.33254	2.75732	2.01766	1.59352
ENSMMUT00000057363	ENSMMUG00000041315	RF00017	0.03437	0	0.223987	0.07783
ENSMMUT00000057453	ENSMMUG00000045850	RF00017	0.496988	0.539942	0.705414	0.495035
ENSMMUT00000057503	ENSMMUG00000046947	RF00017	0.940328	0.473094	0.283013	0.47251
ENSMMUT00000057528	ENSMMUG00000048492	-	0.98463	1.2572	1.05388	1.42803
ENSMMUT00000057542	ENSMMUG00000040411	-	6.35225	4.54203	3.43879	2.27544
ENSMMUT00000057622	ENSMMUG00000048404	-	0.195046	0.236961	0.22761	0.0960225
ENSMMUT00000057637	ENSMMUG00000038226	-	1.85167	1.67907	0.984352	0.483047
ENSMMUT00000057734	ENSMMUG00000038908	-	2.91046	2.35421	1.92247	1.66763
ENSMMUT00000057789	ENSMMUG00000045042	RF00017	0.0973715	0.0963355	0.580773	0.0973485
ENSMMUT00000057876	ENSMMUG00000039000	-	0.751559	0.162286	0	0
ENSMMUT00000058009	ENSMMUG00000042810	-	0.585256	0.650394	0.69989	0.402023
ENSMMUT00000058067	ENSMMUG00000038258	-	2436.09	2490.02	6860.86	4699.81
ENSMMUT00000058123	ENSMMUG00000042056	-	0.45908	0	0.095945	0.16882
ENSMMUT00000058137	ENSMMUG00000044609	-	0.181385	0.059152	0.085231	0.136171
ENSMMUT00000058190	ENSMMUG00000038237	-	0.789076	0.506352	0.574738	0.376266
ENSMMUT00000058211	ENSMMUG00000038356	-	0.914896	1.13102	0.831753	0.332583
ENSMMUT00000058341	ENSMMUG00000044127	RF00017	0.730845	0.375832	0.430563	0.115937
ENSMMUT00000058439	ENSMMUG00000043950	RF00017	6.78215	7.85887	4.59995	3.90977
ENSMMUT00000058479	ENSMMUG00000043650	RF00017	2.05801	2.56482	2.08544	0.937787
ENSMMUT00000058547	ENSMMUG00000040629	-	0.087851	0.140855	0	0
ENSMMUT00000058691	ENSMMUG00000043893	RF00017	2.41452	1.2794	1.00217	0.899245
ENSMMUT00000058765	ENSMMUG00000043448	-	0.933317	1.09155	0.805307	0.444684
ENSMMUT00000058903	ENSMMUG00000040647	-	0.600846	0.605004	0.299793	0.305098
ENSMMUT00000058963	ENSMMUG00000041802	-	0.346122	0.346053	0.16663	0.116713
ENSMMUT00000058976	ENSMMUG00000039266	RF00017	2.39014	1.19722	1.27658	0.814742
ENSMMUT00000059047	ENSMMUG00000043273	-	0.16613	0	0	0
ENSMMUT00000059080	ENSMMUG00000042315	RF00017	1.0242	0.956908	0.475842	0.713368
ENSMMUT00000059094	ENSMMUG00000039665	-	1.4815	1.24933	1.91518	0.910408
ENSMMUT00000059116	ENSMMUG00000044806	-	20.5279	17.3882	17.7121	12.1153
ENSMMUT00000059245	ENSMMUG00000039185	RF00017	0.526038	0.388566	0.652081	0.337149
ENSMMUT00000059257	ENSMMUG00000046724	-	2.17114	2.93572	2.3534	2.78085
ENSMMUT00000059340	ENSMMUG00000037874	RF00017	2.72916	3.92378	3.34036	1.58495
ENSMMUT00000059409	ENSMMUG00000047738	-	1.15867	1.53251	1.21528	0.667734
ENSMMUT00000059428	ENSMMUG00000045735	-	0.916498	1.05269	0.808839	0.597117
ENSMMUT00000059566	ENSMMUG00000042522	-	3.4527	2.96897	3.11059	1.85599
ENSMMUT00000059648	ENSMMUG00000047047	-	0.412164	0.226384	0.429691	0
ENSMMUT00000059695	ENSMMUG00000039482	-	0.129571	0.401593	0.450601	0.34572
ENSMMUT00000059842	ENSMMUG00000048153	-	0	0	0.215276	0.0630755
ENSMMUT00000059847	ENSMMUG00000040996	-	0.1026	0.070508	0	0.148881
ENSMMUT00000059946	ENSMMUG00000041997	-	1.4234	0.949406	1.51006	0.818173
ENSMMUT00000060101	ENSMMUG00000044055	RF00017	0	0	0.352237	0
ENSMMUT00000060152	ENSMMUG00000047173	-	0.971336	1.20385	1.41227	0.514374
ENSMMUT00000060173	ENSMMUG00000040071	-	0.0779735	0.212562	0.193622	0.225724
ENSMMUT00000060206	ENSMMUG00000045905	RF00017	0	0	0	0.0880395
ENSMMUT00000060267	ENSMMUG00000040966	-	0.799218	0.716314	0.768352	0.491077
ENSMMUT00000060286	ENSMMUG00000044111	-	0.321446	0.468506	0.346566	0.403824
ENSMMUT00000060305	ENSMMUG00000039466	-	0.261238	0.159517	0.097211	0.157073
ENSMMUT00000060418	ENSMMUG00000040051	-	0.0364605	0.013428	0.139836	0.014995
ENSMMUT00000060424	ENSMMUG00000039923	RF00017	1.94245	2.02469	2.32422	0.415944
ENSMMUT00000060457	ENSMMUG00000043198	-	0.133494	0	0	0
ENSMMUT00000060468	ENSMMUG00000043429	-	0.361499	0.082292	0.209106	0.133427
ENSMMUT00000060610	ENSMMUG00000043707	-	1.38444	0.342732	0.376057	0.160503
ENSMMUT00000060742	ENSMMUG00000039113	-	0.351484	0.487474	0.680553	0.485486
ENSMMUT00000060834	ENSMMUG00000038317	-	1.71642	1.37297	0.705689	0.961418
ENSMMUT00000060871	ENSMMUG00000041902	RF00017	0.973198	0.860367	1.18074	0.350423
ENSMMUT00000060898	ENSMMUG00000039709	RF00017	3.33637	3.93481	3.68579	1.49949
ENSMMUT00000060904	ENSMMUG00000045394	RF00017	1.08496	1.05507	1.33716	0.405795
ENSMMUT00000060925	ENSMMUG00000040770	-	0.982816	0.42696	0.384565	0.388132
ENSMMUT00000061044	ENSMMUG00000042053	RF00017	6.97755	6.11093	5.50572	2.69883
ENSMMUT00000061051	ENSMMUG00000039252	-	4.52431	3.60808	5.88445	4.7077
ENSMMUT00000061060	ENSMMUG00000045590	-	0	0	0.0811785	0
ENSMMUT00000061118	ENSMMUG00000046624	-	0.827271	0.159276	0.476961	0.0921085
ENSMMUT00000061128	ENSMMUG00000047371	RF00017	0.784617	0.633732	0.782401	0.244631
ENSMMUT00000061209	ENSMMUG00000040601	RF00017	2.14026	1.68607	1.76179	0.383029
ENSMMUT00000061250	ENSMMUG00000040232	RF00017	0.206004	0.406914	0.457953	0
ENSMMUT00000061260	ENSMMUG00000040915	-	0.379157	0.363113	0.126832	0.182222
ENSMMUT00000061361	ENSMMUG00000044946	-	0.0524495	0.064111	0.158739	0.119122
ENSMMUT00000061471	ENSMMUG00000044356	-	3.1926	3.42163	2.68545	0.865803
ENSMMUT00000061490	ENSMMUG00000045735	-	0.748192	0.818162	0.731972	0.446748
ENSMMUT00000061671	ENSMMUG00000038345	-	0.100125	0	0.158934	0
ENSMMUT00000061673	ENSMMUG00000043130	RF00017	1.69035	2.11691	2.02563	0.61396
ENSMMUT00000061830	ENSMMUG00000038306	-	0.182088	0.269143	0.035069	0.0587025
ENSMMUT00000062064	ENSMMUG00000043439	RF00017	0.357681	0.161255	0	0
ENSMMUT00000062094	ENSMMUG00000038529	RF01946	0.037722	0.043621	0.247566	0.0541335
ENSMMUT00000062306	ENSMMUG00000041658	-	2.98535	1.90177	2.541	1.94766
ENSMMUT00000062391	ENSMMUG00000043305	-	0.741463	1.37215	3.63449	1.65179
ENSMMUT00000062406	ENSMMUG00000041333	RF00017	0.687016	0.640848	0.537166	0.511728
ENSMMUT00000062424	ENSMMUG00000041735	-	8.50789	7.25676	6.16493	6.01135
ENSMMUT00000062453	ENSMMUG00000045063	RF00017	2.04249	2.09973	1.2892	0.499099
ENSMMUT00000062474	ENSMMUG00000038079	RF00017	0.787666	0.50425	0.824345	0.643586
ENSMMUT00000062479	ENSMMUG00000041415	-	5.28949	4.73379	3.78195	3.27836
ENSMMUT00000062487	ENSMMUG00000048805	-	0.229756	0.111417	0.165575	0.0386895
ENSMMUT00000062547	ENSMMUG00000046610	RF00017	0	0.016892	0.194451	0.0288805
ENSMMUT00000062565	ENSMMUG00000045479	RF00017	0.656195	0.799229	0.64579	0.487854
ENSMMUT00000062573	ENSMMUG00000045950	RF00017	1.48544	1.83366	1.53629	0.959771
ENSMMUT00000062596	ENSMMUG00000049064	-	0.693403	0.625645	0.457754	0.17562
ENSMMUT00000062670	ENSMMUG00000044303	-	0	0.10607	0.166179	0.243915
ENSMMUT00000062812	ENSMMUG00000047512	-	0	0	0.257979	0
ENSMMUT00000062821	ENSMMUG00000040077	RF00017	0.468809	1.05767	0.62688	0.550635
ENSMMUT00000062896	ENSMMUG00000039599	-	2.57313	2.42746	1.97199	0.803533
ENSMMUT00000062904	ENSMMUG00000042729	-	0.71879	0.552565	0.642019	0.455204
ENSMMUT00000062976	ENSMMUG00000038662	-	4.31917	4.79581	4.63348	3.48683
ENSMMUT00000062991	ENSMMUG00000039875	-	0.06328	0	0.188329	0
ENSMMUT00000063104	ENSMMUG00000039371	-	0.393345	0.546444	0.485289	0.340915
ENSMMUT00000063156	ENSMMUG00000039218	-	0.799219	0.607792	0.372623	0.335452
ENSMMUT00000063248	ENSMMUG00000041898	RF00017	0	0.184514	0.10832	0
ENSMMUT00000063304	ENSMMUG00000046069	-	1.26289	1.49875	2.13401	0.68284
ENSMMUT00000063327	ENSMMUG00000039275	RF00017	1.55486	0.991748	2.08072	0.412473
ENSMMUT00000063438	ENSMMUG00000048414	-	0.238382	0.212913	0.205346	0.203916
ENSMMUT00000063527	ENSMMUG00000040696	RF00017	7.46933	10.2073	7.88041	3.33416
ENSMMUT00000063545	ENSMMUG00000038634	RF00017	6.50236	6.01034	6.56474	2.37736
ENSMMUT00000063594	ENSMMUG00000047190	-	0.614691	1.84317	0	2.04077
ENSMMUT00000063802	ENSMMUG00000040070	-	0	0	0	0.072595
ENSMMUT00000063827	ENSMMUG00000041300	RF00017	0.712383	1.1851	1.32271	0.410303
ENSMMUT00000063915	ENSMMUG00000044745	RF00017	10.447	11.427	10.7566	4.524
ENSMMUT00000064012	ENSMMUG00000039508	-	0.737374	0.528059	0.881707	0.393518
ENSMMUT00000064146	ENSMMUG00000048606	RF00017	0.459672	0.158882	0.34217	0.139092
ENSMMUT00000064178	ENSMMUG00000040723	RF00017	5.06585	6.44631	4.53924	3.36307
ENSMMUT00000064191	ENSMMUG00000047918	-	3.12778	0.554737	1.04966	0.755936
ENSMMUT00000064274	ENSMMUG00000045027	-	0.15903	0.0318715	0.0734995	0.194322
ENSMMUT00000064346	ENSMMUG00000046469	-	0.142055	0	0	0
ENSMMUT00000064379	ENSMMUG00000046083	-	0.83411	0.937922	1.04613	0.348558
ENSMMUT00000064411	ENSMMUG00000041171	RF00017	2.40015	1.95162	2.91437	0.733386
ENSMMUT00000064488	ENSMMUG00000047086	-	0.167353	0.0881415	0.0221335	0.0569945
ENSMMUT00000064520	ENSMMUG00000044807	RF00100	0.706819	0.254249	0.320297	0.507683
ENSMMUT00000064548	ENSMMUG00000044550	RF00017	1.46263	1.37706	1.15789	0.558993
ENSMMUT00000064551	ENSMMUG00000043023	RF00017	0.058827	0.148942	0.291078	0.171816
ENSMMUT00000064617	ENSMMUG00000039095	-	1.49736	1.36985	1.77265	0.638906
ENSMMUT00000064646	ENSMMUG00000046943	RF00017	0.464553	0.384698	0.685976	0.424427
ENSMMUT00000064652	ENSMMUG00000041740	-	1.99986	1.34157	1.3358	1.51264
ENSMMUT00000064747	ENSMMUG00000046818	RF00017	6.07718	6.73645	4.74529	1.93886
ENSMMUT00000064767	ENSMMUG00000048658	-	1.44144	0.486191	0.437301	0.792968
ENSMMUT00000064874	ENSMMUG00000046317	-	0.175723	0.22294	0.244479	0.132069
ENSMMUT00000064928	ENSMMUG00000039302	RF00017	0.0342105	0.091032	0.304532	0.0218105
ENSMMUT00000064953	ENSMMUG00000039178	RF00017	0.35515	0.410072	0.368208	0.276314
ENSMMUT00000065030	ENSMMUG00000040887	RF00017	0.189792	0.753178	0.369124	0.568876
ENSMMUT00000065182	ENSMMUG00000044582	-	0.66078	0.543111	0.443754	0.320677
ENSMMUT00000065242	ENSMMUG00000044864	-	0	0.243617	0.104879	0.148016
ENSMMUT00000065251	ENSMMUG00000039204	-	0.532925	0.761561	0.808238	0.539281
ENSMMUT00000065278	ENSMMUG00000044199	-	0.770358	0.556606	0.414751	0.323983
ENSMMUT00000065292	ENSMMUG00000048406	RF00017	1.97434	1.38509	1.37179	0.750718
ENSMMUT00000065343	ENSMMUG00000044786	RF00017	3.71064	3.1108	2.92007	1.17763
ENSMMUT00000065412	ENSMMUG00000039933	-	0.718205	0.201377	0.441586	0.455624
ENSMMUT00000065435	ENSMMUG00000038260	RF00017	1.11183	0.786532	0.418245	0.409303
ENSMMUT00000065584	ENSMMUG00000039088	-	0.388779	0.304888	0.266559	0.0834025
ENSMMUT00000065766	ENSMMUG00000040453	RF00017	1.74001	2.03225	2.08891	0.643833
ENSMMUT00000065785	ENSMMUG00000043589	-	0.0680285	0.181598	0.126875	0.113029
ENSMMUT00000065792	ENSMMUG00000043724	-	0.000317	0.108516	0.221214	0.0849965
ENSMMUT00000065847	ENSMMUG00000046134	RF00017	0.478208	0.413158	0.905583	0.179507
ENSMMUT00000065995	ENSMMUG00000047997	RF00017	0.345324	0.561801	0.926861	0.202957
ENSMMUT00000065996	ENSMMUG00000048629	RF00017	5.60605	5.82744	5.50662	2.47588
ENSMMUT00000066030	ENSMMUG00000044108	RF00017	5.36317	5.28254	5.62557	2.67463
ENSMMUT00000066048	ENSMMUG00000040228	RF00017	0	0.0882595	0.107981	0
ENSMMUT00000066092	ENSMMUG00000047543	-	7.54611	5.99333	4.12312	4.34098
ENSMMUT00000066249	ENSMMUG00000031200	-	2.90475	4.6194	2.52503	11.2074
ENSMMUT00000066469	ENSMMUG00000039252	-	7.25065	6.47053	7.17885	10.6438
ENSMMUT00000066586	ENSMMUG00000047786	-	0	0	0.338133	0
ENSMMUT00000066616	ENSMMUG00000038158	RF00017	0.235978	0.355245	0.411487	0.0708455
ENSMMUT00000066711	ENSMMUG00000047566	-	0.071021	0.049422	0.185261	0
ENSMMUT00000066746	ENSMMUG00000044078	RF00017	2.16561	1.0396	0.401894	0.0756255
ENSMMUT00000066859	ENSMMUG00000037847	RF00017	0.319495	0.036716	0.174486	0.197685
ENSMMUT00000066885	ENSMMUG00000041681	-	0.372148	0.513298	0.528614	0.0661135
ENSMMUT00000066923	ENSMMUG00000042948	RF00017	0.0741695	0.104077	0.484264	0.268128
ENSMMUT00000067143	ENSMMUG00000042660	-	1.00944	1.60517	1.22755	0.526332
ENSMMUT00000067194	ENSMMUG00000048377	-	0.207344	0.226046	0.395703	0.326201
ENSMMUT00000067301	ENSMMUG00000047955	-	0.216703	0.394703	0.157643	0.295911
ENSMMUT00000067470	ENSMMUG00000041191	-	0.02968	0	0.0390015	0
ENSMMUT00000067484	ENSMMUG00000040215	-	0.219537	0.34755	0.146033	0.122244
ENSMMUT00000067505	ENSMMUG00000039366	-	3.21774	2.14681	2.25479	1.36423
ENSMMUT00000067656	ENSMMUG00000038979	RF00017	1.32574	1.91233	1.2391	0.54992
ENSMMUT00000067718	ENSMMUG00000047744	RF00017	0.798059	0.13556	0.604781	0.0022105
ENSMMUT00000067759	ENSMMUG00000040291	RF00017	4.67796	4.74018	4.64034	2.37895
ENSMMUT00000067768	ENSMMUG00000046751	-	0.183765	0	0	0
ENSMMUT00000067865	ENSMMUG00000038549	-	1.68338	1.91455	1.95708	1.14181
ENSMMUT00000067872	ENSMMUG00000046806	RF00017	0.613068	0.420452	0.190214	0.17069
ENSMMUT00000068028	ENSMMUG00000042538	-	0.368885	0.410109	0.28762	0.138083
ENSMMUT00000068069	ENSMMUG00000044846	-	0.271048	0.193572	0.263836	0.227113
ENSMMUT00000068291	ENSMMUG00000041936	-	0.23962	0.114611	0.078209	0
ENSMMUT00000068344	ENSMMUG00000046750	-	0.661378	0.263416	0.43946	0.222645
ENSMMUT00000068428	ENSMMUG00000044992	-	0.122273	0.042778	0.381075	0
ENSMMUT00000068504	ENSMMUG00000041500	RF00017	1.87126	1.54779	1.4847	0.656981
ENSMMUT00000068598	ENSMMUG00000038133	-	0.79667	0.632268	0.712984	0.535396
ENSMMUT00000068777	ENSMMUG00000044061	-	0.479536	0.069971	0.083345	0.16221
ENSMMUT00000068857	ENSMMUG00000049019	-	0.528201	0.428758	0.394358	0.195803
ENSMMUT00000068897	ENSMMUG00000047065	-	0.319278	6.35096	4.24085	1.0552
ENSMMUT00000068985	ENSMMUG00000039742	-	0.37792	0.180019	0.06226	0.058482
ENSMMUT00000068995	ENSMMUG00000040440	RF00017	0.145034	0.186256	0	0.0697255
ENSMMUT00000069000	ENSMMUG00000038898	RF00017	1.27489	0.863514	1.13078	0.193195
ENSMMUT00000069080	ENSMMUG00000046083	-	0.33745	0.296822	0.212147	0.51764
ENSMMUT00000069133	ENSMMUG00000038067	-	1.01015	1.0646	1.08212	0.589426
ENSMMUT00000069171	ENSMMUG00000040943	RF00017	0	0	0.105508	0
ENSMMUT00000069296	ENSMMUG00000041102	-	0.584352	0.159843	0.350787	0.433009
ENSMMUT00000069337	ENSMMUG00000047767	RF01877	7.99704	16.5674	20.3299	13.5608
ENSMMUT00000069345	ENSMMUG00000040152	-	1.07474	2.37923	1.24029	1.04172
ENSMMUT00000069403	ENSMMUG00000048739	RF00017	0.990163	0.48643	0.52661	0.152436
ENSMMUT00000069718	ENSMMUG00000040799	-	8.19589	7.41322	6.22529	3.00146
ENSMMUT00000069822	ENSMMUG00000041230	-	1.73438	1.42123	1.39821	1.1142
ENSMMUT00000070104	ENSMMUG00000047912	-	1.56984	1.39783	0.663451	0.98434
ENSMMUT00000070135	ENSMMUG00000042057	-	8.05991	6.71069	5.68838	4.97021
ENSMMUT00000070219	ENSMMUG00000039868	-	1.69182	1.8528	1.84233	1.12111
ENSMMUT00000070246	ENSMMUG00000046839	RF00017	0	0	0	0.0871505
ENSMMUT00000070251	ENSMMUG00000048948	-	1.9597	1.17179	0.832163	0.667354
ENSMMUT00000070300	ENSMMUG00000044642	RF00017	0.799627	0.46155	0.484324	0.208311
ENSMMUT00000070348	ENSMMUG00000044135	-	1.38035	0.717627	0.537802	0.345444
ENSMMUT00000070511	ENSMMUG00000037612	-	0.940504	0.75865	0.708868	0.459128
ENSMMUT00000070555	ENSMMUG00000041710	-	0	0	0.453157	0
ENSMMUT00000070564	ENSMMUG00000045586	-	0	0.230879	0	0.0347895
ENSMMUT00000070565	ENSMMUG00000045910	-	2.74065	1.50015	0.750533	1.92481
ENSMMUT00000070569	ENSMMUG00000048763	-	0.511976	0.584928	0.733444	0.41627
ENSMMUT00000070649	ENSMMUG00000044637	-	0.138765	0.155145	0.200047	0.072882
ENSMMUT00000070730	ENSMMUG00000043467	RF00017	0.927473	0.29466	0.543404	0.173009
ENSMMUT00000070743	ENSMMUG00000039239	-	0.974151	1.2761	0.996923	0.366617
ENSMMUT00000070832	ENSMMUG00000045514	-	0.819225	0.963025	0.877696	1.0009
ENSMMUT00000070900	ENSMMUG00000043101	-	21.7428	38.8835	19.9929	6.6381
ENSMMUT00000070906	ENSMMUG00000039771	-	11.6403	7.15666	6.21027	6.29386
ENSMMUT00000070911	ENSMMUG00000044973	RF00017	1.99506	0.545545	0.44854	0.286182
ENSMMUT00000070992	ENSMMUG00000041868	RF00017	1.68628	1.02242	1.79478	1.10842
ENSMMUT00000071085	ENSMMUG00000038973	RF00017	3.0125	3.15081	3.44442	0.894479
ENSMMUT00000071198	ENSMMUG00000046467	-	0.409587	0.223474	0.422799	0.134837
ENSMMUT00000071504	ENSMMUG00000042612	RF00017	1.58821	1.84193	3.69864	1.10477
ENSMMUT00000071523	ENSMMUG00000047073	RF00017	1.96638	1.4352	1.01256	0.862533
ENSMMUT00000071531	ENSMMUG00000038497	-	1.64153	1.99435	2.21809	1.18785
ENSMMUT00000071656	ENSMMUG00000041183	-	1.71507	1.10104	0.989927	0.802938
ENSMMUT00000071761	ENSMMUG00000042590	-	1.40561	1.23761	1.3709	0.536965
ENSMMUT00000071782	ENSMMUG00000046641	-	3.38969	3.15732	2.29274	2.26508
ENSMMUT00000071787	ENSMMUG00000043122	RF00017	1.04388	0.851803	0.783101	0.484983
ENSMMUT00000071809	ENSMMUG00000039384	RF00017	0	0	0.190442	0
ENSMMUT00000071877	ENSMMUG00000045438	-	0	0.0522665	0	0.216443
ENSMMUT00000071937	ENSMMUG00000040534	-	0.190946	0	0	0
ENSMMUT00000071946	ENSMMUG00000043635	-	2.07679	1.50132	2.30593	1.13003
ENSMMUT00000072157	ENSMMUG00000046410	RF00017	0.587226	0.959909	0.271296	0.350583
ENSMMUT00000072209	ENSMMUG00000043571	-	0.300074	0.261605	0	0
ENSMMUT00000072244	ENSMMUG00000040744	RF00017	1.41272	2.14115	1.10154	0.739762
ENSMMUT00000072279	ENSMMUG00000045221	-	0.815905	0.550806	0.50397	0.220918
ENSMMUT00000072291	ENSMMUG00000042579	-	1.65468	1.6528	0.993209	1.31551
ENSMMUT00000072405	ENSMMUG00000043075	-	0.0638035	0	0.164706	0.0346935
ENSMMUT00000072408	ENSMMUG00000042567	RF00017	0.745001	1.07428	0.660201	0.56926
ENSMMUT00000072411	ENSMMUG00000040158	RF00017	0.824341	0.601816	0.32025	0.082035
ENSMMUT00000072506	ENSMMUG00000044413	-	0.381051	0.230209	0.110417	0.222634
ENSMMUT00000072650	ENSMMUG00000045833	RF00017	5.06692	3.05571	1.77793	2.14541
ENSMMUT00000072717	ENSMMUG00000043724	-	0.105723	0	0.182078	0
ENSMMUT00000072719	ENSMMUG00000041132	-	0.796565	0.595865	0.889751	0.227962
ENSMMUT00000072750	ENSMMUG00000049066	RF00017	0.591193	0.18125	0.399811	0
ENSMMUT00000072767	ENSMMUG00000049030	-	2.28008	1.80922	0.850008	0.813774
ENSMMUT00000072774	ENSMMUG00000039673	RF00017	0.349013	0.820803	0.217531	0.321761
ENSMMUT00000072790	ENSMMUG00000049156	-	0	0.0915135	0.0436685	0
ENSMMUT00000072910	ENSMMUG00000044578	RF00017	0.994637	0.647107	0.512451	0.079512
ENSMMUT00000072936	ENSMMUG00000044638	-	1.5525	0.621783	0.426143	0.224462
ENSMMUT00000073023	ENSMMUG00000043550	RF00017	2.38168	2.31206	1.34373	1.22856
ENSMMUT00000073095	ENSMMUG00000045518	RF00017	0.109307	0.130167	0.131276	0.10581
ENSMMUT00000073148	ENSMMUG00000039613	RF00017	0.989535	0.621031	0.16646	0.183805
ENSMMUT00000073182	ENSMMUG00000046755	RP9	1.55551	1.23861	0.960083	0.765942
ENSMMUT00000073251	ENSMMUG00000046886	RF00017	1.08416	1.05436	0.825617	0.160728
ENSMMUT00000073274	ENSMMUG00000040826	-	1.39987	1.57714	1.20752	1.0828
ENSMMUT00000073279	ENSMMUG00000039252	-	0.0336095	0.0840135	0.0573435	0.03599
ENSMMUT00000073328	ENSMMUG00000047196	-	0.821462	0.906629	1.13899	0.580275
ENSMMUT00000073515	ENSMMUG00000038191	-	7.96024	8.26074	6.58875	4.13477
ENSMMUT00000073562	ENSMMUG00000041844	-	0.267259	0.278008	0.266791	0.14042
ENSMMUT00000073656	ENSMMUG00000037479	-	0.15434	0.753529	0.839029	1.37052
ENSMMUT00000073685	ENSMMUG00000045695	RF00017	1.72561	1.22114	1.51834	0.403917
ENSMMUT00000073734	ENSMMUG00000046811	-	0.792998	0.751501	0.681374	0.494768
ENSMMUT00000073922	ENSMMUG00000038342	-	0.501615	0.353536	0.240753	0.112144
ENSMMUT00000073937	ENSMMUG00000047328	RF00017	3.39402	4.80258	2.6329	1.34941
ENSMMUT00000073988	ENSMMUG00000049078	-	1.794	2.15148	1.15055	1.3938
ENSMMUT00000074008	ENSMMUG00000037598	-	0.192833	0	0.17817	0.162227
ENSMMUT00000074032	ENSMMUG00000045006	RF00017	2.87869	3.05135	2.86837	1.18223
ENSMMUT00000074165	ENSMMUG00000041851	RF00017	0.454807	0.334616	0.600549	0.371322
ENSMMUT00000074267	ENSMMUG00000045266	RF00017	1.92708	2.39556	1.71959	0.937515
ENSMMUT00000074552	ENSMMUG00000048651	-	2.74104	2.55272	1.64516	1.061
ENSMMUT00000074635	ENSMMUG00000038396	RF00017	0.255032	0	0	0.051978
ENSMMUT00000074671	ENSMMUG00000040860	-	1.44359	1.12023	0.890674	0.69521
ENSMMUT00000074849	ENSMMUG00000039774	RF00017	0.452224	0.496503	1.00301	0.305229
ENSMMUT00000074850	ENSMMUG00000046557	RF00017	1.71967	1.65065	0.995216	1.25904
ENSMMUT00000074876	ENSMMUG00000046604	RF00017	1.51165	2.59615	2.24	0.377698
ENSMMUT00000074942	ENSMMUG00000044930	RF00017	0.902508	0.718123	1.17973	0.79566
ENSMMUT00000075002	ENSMMUG00000047084	RF00017	0	0.0948675	0	0
ENSMMUT00000075004	ENSMMUG00000042354	-	0.0693695	0.112064	0.0468275	0.318702
ENSMMUT00000075026	ENSMMUG00000045193	RF00017	0.108941	0	0.168875	0.066866
ENSMMUT00000075115	ENSMMUG00000043518	RF00017	3.55812	3.27239	4.11867	2.67128
ENSMMUT00000075119	ENSMMUG00000044096	-	0.154773	0	0	0
ENSMMUT00000075153	ENSMMUG00000040266	RF01891	13.6826	10.6545	7.48825	8.84115
ENSMMUT00000075224	ENSMMUG00000044407	RF00017	0.239265	0.494723	0.565262	0.0769605
ENSMMUT00000075317	ENSMMUG00000045356	-	0.632875	0.589458	0.436417	0.412334
ENSMMUT00000075348	ENSMMUG00000043530	-	0.295351	0.413044	0.11265	0.0471585
ENSMMUT00000075394	ENSMMUG00000047167	-	0.18642	0.52128	0	0.1532
ENSMMUT00000075551	ENSMMUG00000039396	RF00017	0.0966665	0.0453905	0	0
ENSMMUT00000075602	ENSMMUG00000045225	-	2.49552	2.46688	2.05893	1.90692
ENSMMUT00000075634	ENSMMUG00000046976	-	0.0626425	0.060234	0	0
ENSMMUT00000075679	ENSMMUG00000041516	-	1.34691	0.879293	0.576048	0.445346
ENSMMUT00000075690	ENSMMUG00000046956	RF00017	1.15077	1.40171	1.24921	0.29651
ENSMMUT00000075733	ENSMMUG00000045760	-	2.92868	2.82301	2.3924	3.24541
ENSMMUT00000075952	ENSMMUG00000038881	-	0.530266	0.358362	0.130944	0.0270185
ENSMMUT00000076028	ENSMMUG00000037827	RF00017	6.12703	4.83704	4.55991	1.7712
ENSMMUT00000076162	ENSMMUG00000046385	-	3.99488	5.25931	2.11637	2.50419
ENSMMUT00000076175	ENSMMUG00000038976	-	0.208805	0.156007	0.21677	0.178221
ENSMMUT00000076176	ENSMMUG00000046474	-	0.126399	0.17507	0.06327	0.0620145
ENSMMUT00000076180	ENSMMUG00000044327	RF00017	4.58023	5.66569	5.39839	1.46989
ENSMMUT00000076187	ENSMMUG00000041520	RF00017	5.22439	5.58772	2.93677	2.08961
ENSMMUT00000076188	ENSMMUG00000046372	RF00017	0.577552	0.497193	0.346824	0.235347
ENSMMUT00000076281	ENSMMUG00000041146	RF00017	0.621513	0.354573	0.0709915	0.198543
ENSMMUT00000076327	ENSMMUG00000048833	-	0.0400395	0.055761	0.031621	0.150052
ENSMMUT00000076451	ENSMMUG00000047614	RF00017	0.193825	0.006831	0	0.148671
ENSMMUT00000076565	ENSMMUG00000043154	-	0	0	0.0710175	0
ENSMMUT00000076598	ENSMMUG00000039579	RF00017	2.11113	2.32454	0.926076	1.06202
ENSMMUT00000076603	ENSMMUG00000044939	RF02104	1.71766	1.35066	1.57582	1.31371
ENSMMUT00000076607	ENSMMUG00000038855	RF00017	2.91311	5.56152	3.39897	0.953704
ENSMMUT00000076715	ENSMMUG00000042393	RF00017	0.962759	1.21481	1.2083	0.465353
ENSMMUT00000076782	ENSMMUG00000040840	RF00017	1541.16	1262.39	2419.05	2301.39
ENSMMUT00000076804	ENSMMUG00000046307	-	0.993587	0.390858	0.481632	0.278969
ENSMMUT00000076816	ENSMMUG00000043316	RF00017	6.53674	8.22766	6.40551	2.7258
ENSMMUT00000076820	ENSMMUG00000045428	RF00017	1.95985	1.62615	1.15618	0.676902
ENSMMUT00000076952	ENSMMUG00000044315	-	0.452211	0.249077	0.277199	0.240174
ENSMMUT00000077050	ENSMMUG00000037590	-	0.285714	0.274861	0.754588	0.351934
ENSMMUT00000077179	ENSMMUG00000045927	-	0.0757255	0.081594	0	0.036131
ENSMMUT00000077199	ENSMMUG00000044524	RF00017	0.076358	0.273487	1.15957	0.303005
ENSMMUT00000077370	ENSMMUG00000041335	RF00017	1.00338	0.225466	0.825639	0.353739
ENSMMUT00000077548	ENSMMUG00000048908	RF00017	0	0.086672	0	0.033594
ENSMMUT00000077684	ENSMMUG00000045333	RF00017	0.590151	0.390825	0.299492	0.0828975
ENSMMUT00000077686	ENSMMUG00000048227	RF00017	0.866925	0.251688	0.221331	0.0043635
ENSMMUT00000077702	ENSMMUG00000040452	RF00017	1.271	1.76066	1.73843	0.716664
ENSMMUT00000077724	ENSMMUG00000038504	RF00017	3.84447	6.67355	6.66471	2.43345
ENSMMUT00000077759	ENSMMUG00000049021	RF00017	8.1083	11.3594	11.4036	2.99794
ENSMMUT00000077802	ENSMMUG00000038376	RF00017	0.225018	0.484445	0.212678	0
ENSMMUT00000077842	ENSMMUG00000040397	-	1.04804	0.880182	0.636726	0.405679
ENSMMUT00000077904	ENSMMUG00000038383	-	0.226992	0.150047	0.0980605	0.11216
ENSMMUT00000077932	ENSMMUG00000046260	RF00017	1.43612	1.23631	0.934461	0.268869
ENSMMUT00000077980	ENSMMUG00000041834	RF00017	0.953719	1.14796	0.520303	0.376557
ENSMMUT00000078041	ENSMMUG00000039557	RF00017	1.22455	0.551827	0.997515	0.874066
ENSMMUT00000078044	ENSMMUG00000043076	RF00017	4.05481	3.91954	2.20029	1.1916
ENSMMUT00000078119	ENSMMUG00000047636	-	0.775874	1.94388	1.79538	0.911139
ENSMMUT00000078126	ENSMMUG00000046925	RF00017	2.1973	3.2936	2.69663	1.08661
ENSMMUT00000078134	ENSMMUG00000043101	-	6.65927	6.76721	6.23371	2.65541
ENSMMUT00000078148	ENSMMUG00000044987	-	0.820243	0.467689	0.409592	0.229863
ENSMMUT00000078214	ENSMMUG00000041545	-	0.392076	0	0	0.02983
ENSMMUT00000078292	ENSMMUG00000044903	-	0.971418	0.67174	0.840755	0.613223
ENSMMUT00000078348	ENSMMUG00000044788	-	4.50298	4.49647	3.9346	2.63488
ENSMMUT00000078406	ENSMMUG00000037532	-	0.135445	0.0431715	0	0
ENSMMUT00000078594	ENSMMUG00000048198	RF00017	0.255576	0.576329	0.33624	0.347382
ENSMMUT00000078622	ENSMMUG00000047620	RF00017	0.294754	0.208226	0.103221	0.138238
ENSMMUT00000078680	ENSMMUG00000044276	-	0.196946	0.569624	0.610398	0.0565145
ENSMMUT00000078740	ENSMMUG00000043570	-	0.465714	0.224269	0.320705	0.244561
ENSMMUT00000078758	ENSMMUG00000042619	RF00017	1.25	1.40159	1.30757	0.317263
ENSMMUT00000078786	ENSMMUG00000045265	-	0.203874	0.14149	0.0649095	0.068297
ENSMMUT00000078815	ENSMMUG00000046595	-	0.568488	0.49975	0.488295	0.300756
ENSMMUT00000078846	ENSMMUG00000047409	-	0.229195	0.022579	0.044869	0.0702745
ENSMMUT00000078867	ENSMMUG00000042437	-	3.56864	2.29681	2.86079	1.41879
ENSMMUT00000078911	ENSMMUG00000040503	RF00017	0.76064	0.488801	1.03331	0.420453
ENSMMUT00000078987	ENSMMUG00000049040	-	0.0953915	0.238822	0.212404	0.10898
ENSMMUT00000079078	ENSMMUG00000044942	-	0.04634	0.059746	0	0.100545
ENSMMUT00000079102	ENSMMUG00000043043	-	0.205304	0.152814	0	0.0880835
ENSMMUT00000079125	ENSMMUG00000044158	-	1.07453	0.737899	0.862083	0.361461
ENSMMUT00000079231	ENSMMUG00000042512	-	0.267612	0.192855	0.249973	0.126379
LNC_000001	XLOC_000018	.	0.6348	0.14924	0.193982	0.48099
LNC_000002	XLOC_000077	.	0.757322	0.10992	0.154624	0
LNC_000003	XLOC_000101	.	1.79783	0.878351	3.95517	1.50688
LNC_000004	XLOC_000156	.	0	0	0	0.869568
LNC_000005	XLOC_000156	.	1.60508	1.80032	3.29086	0.642061
LNC_000006	XLOC_000225	.	0.625625	0.833032	1.22056	0.443981
LNC_000007	XLOC_000229	.	4.43097	5.09803	1.95538	2.29518
LNC_000008	XLOC_000293	.	0.238472	0.0415485	0	0.072862
LNC_000009	XLOC_000294	.	0	0.0682335	0.278572	0.564995
LNC_000010	XLOC_000294	.	0.39767	0.193082	0.561852	0.497582
LNC_000011	XLOC_000334	.	19.9632	21.099	62.7669	43.8325
LNC_000012	XLOC_000407	.	7.4938	6.89052	10.7706	9.23379
LNC_000013	XLOC_000408	.	0.77315	0.507642	2.00078	1.35695
LNC_000014	XLOC_000413	.	0.278379	0	0	0
LNC_000015	XLOC_000449	.	0.879265	0.567769	0.970819	0.174006
LNC_000016	XLOC_000487	.	1.86199	1.85501	1.44459	0.651968
LNC_000017	XLOC_000538	.	1.21776	0.897644	0.343544	0.296644
LNC_000018	XLOC_000538	.	1.2956	1.40354	1.21003	0.281062
LNC_000019	XLOC_000539	.	0.207353	0.347989	0.404411	0.158781
LNC_000020	XLOC_000539	.	0.314498	0.0339105	0.184011	0.009847
LNC_000021	XLOC_000597	.	0.625266	0.382771	0.679315	0.204703
LNC_000022	XLOC_000632	.	1.20571	0.558254	1.31167	0.418048
LNC_000023	XLOC_000647	.	0	0	0.456157	0.045014
LNC_000024	XLOC_000648	.	2.64488	3.85461	3.95037	1.71555
LNC_000025	XLOC_000655	.	0.524993	0.575452	0.523398	0.271879
LNC_000026	XLOC_000667	.	0.18111	0.159188	0.129543	0.36678
LNC_000027	XLOC_000676	.	0.72616	0.503224	0.356859	0.257374
LNC_000028	XLOC_000691	.	0.234865	0	0	0
LNC_000029	XLOC_000691	.	0.51719	0.835768	0.57025	0.055847
LNC_000030	XLOC_000725	.	0.489535	0.713935	0.398138	0.412838
LNC_000031	XLOC_000736	.	0.576854	0.467081	1.54134	0.806898
LNC_000032	XLOC_000772	.	0.990495	0	1.29838	0
LNC_000033	XLOC_000772	.	0.448504	0	0	0.266865
LNC_000034	XLOC_000772	.	0.363934	1.12479	0.174573	0.553523
LNC_000035	XLOC_000772	.	0	1.26317	0	0
LNC_000036	XLOC_000808	.	0.823126	0.693746	0.436517	0.439825
LNC_000037	XLOC_000818	.	0	0	0	0.240363
LNC_000038	XLOC_000896	.	0.569212	0.59083	0.515524	0.290583
LNC_000039	XLOC_000913	.	0.93124	1.17385	0.453425	0.493681
LNC_000040	XLOC_001014	.	0.939349	1.26423	4.25168	6.51227
LNC_000041	XLOC_001043	.	0.412172	0.622447	0.283711	0
LNC_000042	XLOC_001189	.	90.7699	87.3531	547.695	461.35
LNC_000043	XLOC_001274	.	0.412479	0.093477	0	0.113127
LNC_000044	XLOC_001281	.	12.265	12.3451	10.0617	10.0318
LNC_000045	XLOC_001319	.	0.284581	0.29091	0.383368	0.480486
LNC_000046	XLOC_001459	.	0.090629	0.592298	0	0
LNC_000047	XLOC_001459	.	0.687677	0.265087	0.800477	0.230535
LNC_000048	XLOC_001490	.	0.645026	0.457146	0.543831	0.552957
LNC_000049	XLOC_001490	.	0.484675	0	0	0
LNC_000050	XLOC_001549	.	0.530695	0.197502	0.0643435	0.04508
LNC_000051	XLOC_001558	.	0.495521	0.531482	0.198576	0.295922
LNC_000052	XLOC_001567	.	0.23578	0.421349	0.116855	0
LNC_000053	XLOC_001582	.	0.255176	0.03942	0.983236	0.055173
LNC_000054	XLOC_001610	.	0.829325	0.942418	1.61153	0.980132
LNC_000055	XLOC_001621	.	4.24878	3.23946	1.7905	2.25811
LNC_000056	XLOC_001635	.	0.40222	0.37842	0.284344	0.149839
LNC_000057	XLOC_001652	.	0.136354	0.891922	0.0275905	0.0858585
LNC_000058	XLOC_001688	.	0.0149345	0.057639	1.04548	0.117387
LNC_000059	XLOC_001721	.	0.607572	0.616121	0.506778	0.12748
LNC_000060	XLOC_001748	.	0.313115	0.420634	0.349664	0.228373
LNC_000061	XLOC_001770	.	0	0	0	0.217408
LNC_000062	XLOC_001776	.	0.864314	0.46055	0.258857	0.291923
LNC_000063	XLOC_001797	.	0.426723	0.115935	0.063551	0
LNC_000064	XLOC_001826	.	0.871909	0.52127	0.177691	0.205222
LNC_000065	XLOC_001902	.	1.31758	0.890221	0.975326	0.396052
LNC_000066	XLOC_001904	.	3.29352	4.46376	17.7052	4.11859
LNC_000067	XLOC_001940	.	0.426314	0.680571	0.444937	0.15859
LNC_000068	XLOC_001999	.	1.05464	1.12947	1.84092	2.30096
LNC_000069	XLOC_002011	.	1.72908	2.4661	1.88313	0.480588
LNC_000070	XLOC_002083	.	0.40618	0.775384	0.804264	0.694777
LNC_000071	XLOC_002215	.	0	1.07803	2.87663	4.31742
LNC_000072	XLOC_002215	.	0	4.72914	0	0
LNC_000073	XLOC_002216	.	0	0	9.23451	0.215213
LNC_000074	XLOC_002216	.	5.39605	3.55991	2.56857	12.6732
LNC_000075	XLOC_002253	.	0.53717	0.337686	0.70753	0.353108
LNC_000076	XLOC_002308	.	0	0	0	0.220286
LNC_000077	XLOC_002322	.	0.629019	0.388879	0.350764	0.159943
LNC_000078	XLOC_002393	.	0.961664	0.913998	0.617025	0
LNC_000079	XLOC_002393	.	0.743703	1.14164	0.880545	0.583013
LNC_000080	XLOC_002499	.	0.398626	0.272255	0.843847	0.345244
LNC_000081	XLOC_002545	.	1.40319	0.613407	0.498646	0.451304
LNC_000082	XLOC_002582	.	0.301911	0.095559	0.265753	0
LNC_000083	XLOC_002802	.	1.22278	0.644601	2.38278	0.93088
LNC_000084	XLOC_002891	.	0.997744	0.382672	0.679387	0.226542
LNC_000085	XLOC_002926	.	1.05629	0.397676	0.193041	0.0926415
LNC_000086	XLOC_002945	.	0.032181	0	0.664743	0.536082
LNC_000087	XLOC_003007	.	0.120745	0.008962	0	0.313638
LNC_000088	XLOC_003015	.	2.33382	1.48358	1.76642	1.08024
LNC_000089	XLOC_003038	.	0.295183	0.440673	0.187435	0.103156
LNC_000090	XLOC_003154	.	0.429725	0.84088	0.578545	0.105327
LNC_000091	XLOC_003190	.	0.952161	0.906932	1.07559	0.533468
LNC_000092	XLOC_003201	.	0.566879	0.161819	0.625242	0.409097
LNC_000093	XLOC_003298	.	0.439663	0.49836	0.506984	0.149591
LNC_000094	XLOC_003298	.	0	0	0.339835	0
LNC_000095	XLOC_003310	.	0.778554	0.700543	1.4775	1.58828
LNC_000096	XLOC_003310	.	4.78624	2.69452	3.0289	1.6093
LNC_000097	XLOC_003318	.	0.936814	0.490532	0.722916	0.368967
LNC_000098	XLOC_003319	.	0.053504	0.0734325	0.327813	0.0466875
LNC_000099	XLOC_003330	.	0.918997	0.629614	0.105648	0.278541
LNC_000100	XLOC_003399	.	0	0.550994	0	0
LNC_000101	XLOC_003399	.	0.984161	0.683362	0.884202	0.427468
LNC_000102	XLOC_003411	.	0.960379	1.12832	2.3453	1.20263
LNC_000103	XLOC_003414	.	1.24449	1.78988	1.05474	0.708601
LNC_000104	XLOC_003453	.	0.90242	0.532069	0.364586	0.66278
LNC_000105	XLOC_003453	.	1.20548	0.703893	0	0
LNC_000106	XLOC_003466	.	1.72162	1.37295	0.608503	0.721427
LNC_000107	XLOC_003513	.	0.787972	0.731402	1.08758	0.163081
LNC_000108	XLOC_003521	.	7.76177	5.21314	5.02955	4.37291
LNC_000109	XLOC_003573	.	0.903665	1.03028	0.632282	0.438368
LNC_000110	XLOC_003597	.	0.804632	0.890264	0.806265	0.0802615
LNC_000111	XLOC_003607	.	0.249406	0.122539	0.615963	0.716955
LNC_000112	XLOC_003607	.	0	0.158795	0.294085	0.168388
LNC_000113	XLOC_003607	.	0	0.105035	0.0041715	0.00527
LNC_000114	XLOC_003645	.	0.782019	0.641504	0.813245	0.247699
LNC_000115	XLOC_003665	.	0.279674	0.177144	0.340517	0.366878
LNC_000116	XLOC_003672	.	0.31103	0.387855	0.090559	0.197418
LNC_000117	XLOC_003672	.	0.510867	0.061069	0.214006	0.169963
LNC_000118	XLOC_003727	.	0.711434	1.13739	0.754995	0.464127
LNC_000119	XLOC_003758	.	1.03402	0.425553	0.0808015	0
LNC_000120	XLOC_003782	.	0	0.096494	0.318182	0.300785
LNC_000121	XLOC_003795	.	0.42366	0.170893	0.206688	0
LNC_000122	XLOC_003796	.	0.273091	0.870533	1.26812	0.376362
LNC_000123	XLOC_003847	.	2.01995	1.27444	1.56195	1.24248
LNC_000124	XLOC_003847	.	0.291074	0.642008	0.717356	0.204489
LNC_000125	XLOC_003847	.	0.302094	0.490489	0.173733	0.597218
LNC_000126	XLOC_003853	.	0.533423	0.52391	0.404695	0.17961
LNC_000127	XLOC_003871	.	0.627054	0.68513	0.432685	0.300798
LNC_000128	XLOC_003893	.	0.209161	0.403216	0.8235	0.0966325
LNC_000129	XLOC_003911	.	1.84124	1.38072	1.96583	1.17857
LNC_000130	XLOC_003911	.	0.13253	1.0891	0.995907	0.720749
LNC_000131	XLOC_003911	.	1.64015	1.77521	0.408066	0
LNC_000132	XLOC_003912	.	0.0869715	0.393891	0.713673	0.084028
LNC_000133	XLOC_003947	.	0.483164	0.435694	0	0.0580895
LNC_000134	XLOC_003957	.	0.733309	0.639333	0	0
LNC_000135	XLOC_003957	.	0.586017	0.226533	0.759121	0.640579
LNC_000136	XLOC_004016	.	0.417413	0.545929	0.66472	0.177919
LNC_000137	XLOC_004018	.	55.2202	50.2278	93.4967	85.711
LNC_000138	XLOC_004019	.	665.407	659.784	573.604	617.369
LNC_000139	XLOC_004089	.	0.311198	0.192746	0.429617	0.230467
LNC_000140	XLOC_004107	.	1.0214	0.52587	0.703947	0.232238
LNC_000141	XLOC_004107	.	0.918652	1.38038	1.19798	0.438214
LNC_000142	XLOC_004168	.	0.861474	0.931627	1.86313	0.368178
LNC_000143	XLOC_004222	.	0.727611	0.398272	0.305011	0.152889
LNC_000144	XLOC_004222	.	0	0	0.819365	0.700354
LNC_000145	XLOC_004253	.	1.69355	0.577375	1.48981	1.1517
LNC_000146	XLOC_004267	.	1.15596	1.6576	1.74673	0.992741
LNC_000147	XLOC_004326	.	0.395517	0.082927	0	0.188555
LNC_000148	XLOC_004326	.	0.103218	0.284612	0.282188	0.0682945
LNC_000149	XLOC_004356	.	4.62231	2.24351	7.37347	5.57595
LNC_000150	XLOC_004356	.	9.55749	1.446	0.961652	0.50263
LNC_000151	XLOC_004356	.	21.9757	11.3697	0	16.1603
LNC_000152	XLOC_004357	.	7.09881	3.27552	9.88261	7.84232
LNC_000153	XLOC_004357	.	0.697223	1.04821	1.29342	0.408957
LNC_000154	XLOC_004429	.	0.351529	0.503438	0.453968	0.165921
LNC_000155	XLOC_004499	.	0.603916	0.122124	0	0
LNC_000156	XLOC_004532	.	0.808935	1.81437	0.896297	0.594355
LNC_000157	XLOC_004551	.	0	0	0	0.361723
LNC_000158	XLOC_004559	.	0	0.369231	0.14175	0.045176
LNC_000159	XLOC_004584	.	0.374532	0.35019	0.978748	0.709005
LNC_000160	XLOC_004612	.	0.637196	0.643712	1.47664	1.52221
LNC_000161	XLOC_004625	.	0.12416	0.18963	0.562254	0.386981
LNC_000162	XLOC_004639	.	0.328393	0.444796	0.543593	0.272406
LNC_000163	XLOC_004639	.	1.19479	0.459286	0.385612	0.525844
LNC_000164	XLOC_004655	.	0.4565	0.248603	0.878436	0.580965
LNC_000165	XLOC_004689	.	2.36757	2.14838	1.70392	1.20922
LNC_000166	XLOC_004707	.	0.271883	0.263504	0.438945	0.0866055
LNC_000167	XLOC_004721	.	0.886359	0.831431	0.522833	0.4992
LNC_000168	XLOC_004731	.	0.116953	0.747721	0.550169	0.197296
LNC_000169	XLOC_004747	.	0.266212	0.301214	0.691182	0.066626
LNC_000170	XLOC_004757	.	0.626419	0.73063	0.562243	0.260802
LNC_000171	XLOC_004821	.	3.16219	0.699541	0.429268	1.05858
LNC_000172	XLOC_004821	.	0	1.44141	1.35043	0
LNC_000173	XLOC_004867	.	1.7194	1.11876	2.7665	2.39824
LNC_000174	XLOC_004973	.	0	0.280846	0	0.0422775
LNC_000175	XLOC_004989	.	3.355	2.99951	20.4985	14.3443
LNC_000176	XLOC_004991	.	1.05788	0.679299	1.5462	0.764075
LNC_000177	XLOC_005022	.	0.673599	0.300391	1.33437	0.104547
LNC_000178	XLOC_005042	.	0.750865	0	0	0.362938
LNC_000179	XLOC_005042	.	0.741131	0	0.107092	0.012397
LNC_000180	XLOC_005068	.	2.77071	1.65206	2.5418	2.37578
LNC_000181	XLOC_005105	.	0.279429	0.427264	1.21605	0.0864115
LNC_000182	XLOC_005196	.	0.594614	0.526023	0.599159	0.183793
LNC_000183	XLOC_005202	.	0.230552	0.43586	0.646995	0.057413
LNC_000184	XLOC_005203	.	1.12197	0.722121	1.01535	0.45622
LNC_000185	XLOC_005213	.	0.216946	0.448584	0.728271	0.875831
LNC_000186	XLOC_005216	.	0.587591	0.199172	0	0
LNC_000187	XLOC_005223	.	0	0	0	0.22805
LNC_000188	XLOC_005257	.	0.0838855	0.349905	0.187933	0
LNC_000189	XLOC_005283	.	2.96682	4.60464	9.22331	3.51741
LNC_000190	XLOC_005337	.	0.553289	1.15357	0.374077	0.389462
LNC_000191	XLOC_005379	.	0.72346	1.06419	0.650127	0
LNC_000192	XLOC_005380	.	0	0.303038	0.24231	0
LNC_000193	XLOC_005424	.	0.328839	0.12745	0	0.364475
LNC_000194	XLOC_005466	.	0.276415	0.688101	0	0.372248
LNC_000195	XLOC_005545	.	0.223161	0.118337	0.60133	0.0509525
LNC_000196	XLOC_005553	.	1.43748	1.5413	1.59984	0.738962
LNC_000197	XLOC_005621	.	0	0.0155425	0	0.221607
LNC_000198	XLOC_005688	.	0.447556	1.09079	0.705381	0.343238
LNC_000199	XLOC_005769	.	2.76651	2.32652	2.30712	1.28571
LNC_000200	XLOC_005814	.	1.4505	0.981812	0.123934	0.281611
LNC_000201	XLOC_005850	.	0.244895	0.466361	0.257939	0.31647
LNC_000202	XLOC_005854	.	1.75757	1.87374	1.51561	1.14893
LNC_000203	XLOC_005888	.	0.32629	0.328676	0.621722	0.366671
LNC_000204	XLOC_005905	.	0.070587	0.253111	1.10701	0.573514
LNC_000205	XLOC_005926	.	3.58649	7.42733	2.80309	1.4807
LNC_000206	XLOC_005930	.	0	0.070386	0.393547	0
LNC_000207	XLOC_006091	.	0.748406	0.611433	0.347239	0.0667105
LNC_000208	XLOC_006157	.	0.869799	0.95596	0.498692	0.531547
LNC_000209	XLOC_006199	.	1.18437	1.04644	0.817759	0.617698
LNC_000210	XLOC_006209	.	0.785862	0.437233	0.194256	0.166041
LNC_000211	XLOC_006318	.	0.742618	0.58738	0.760816	0.242546
LNC_000212	XLOC_006321	.	0.478785	0.720947	0.514131	0.63395
LNC_000213	XLOC_006324	.	0.223613	0.752371	0.108323	0.02325
LNC_000214	XLOC_006355	.	0.720541	0.767809	0.508013	0.298021
LNC_000215	XLOC_006375	.	0.607279	0.806353	1.93316	0.966727
LNC_000216	XLOC_006414	.	0.550393	0.644952	0.713881	0.300279
LNC_000217	XLOC_006423	.	2.41464	2.90828	2.48962	1.12576
LNC_000218	XLOC_006450	.	0.424142	0.201809	0	0.142218
LNC_000219	XLOC_006453	.	0.490934	0.283871	0.527587	0.112701
LNC_000220	XLOC_006455	.	1.48298	1.5584	1.77398	1.23696
LNC_000221	XLOC_006455	.	0	0	0	0
LNC_000222	XLOC_006491	.	0	0	0	0.427418
LNC_000223	XLOC_006523	.	0.653667	0.305244	0.258096	0.0557345
LNC_000224	XLOC_006662	.	0.0958815	0.942357	0.80154	0.903079
LNC_000225	XLOC_006709	.	0.324661	0.067719	0.323741	0.179414
LNC_000226	XLOC_006789	.	0.935401	0.39561	1.0122	0.6926
LNC_000227	XLOC_006820	.	0.071773	0.571963	0.316939	0.107602
LNC_000228	XLOC_006820	.	0.268568	0.202182	0.0863695	0
LNC_000229	XLOC_006877	.	0.0758285	0	0.881907	0.345619
LNC_000230	XLOC_006886	.	0.654884	0.470756	0.510892	0.35921
LNC_000231	XLOC_006901	.	0.968688	0.725053	0.817944	0.533442
LNC_000232	XLOC_006904	.	0.431609	0.563626	0	0.161892
LNC_000233	XLOC_006965	.	0.265304	0.229942	0.554967	0.876559
LNC_000234	XLOC_006995	.	5.12538	3.84232	12.6166	5.30467
LNC_000235	XLOC_007008	.	0.637963	0.442136	0.128171	0.319267
LNC_000236	XLOC_007011	.	0	0.26404	0.045863	0.24238
LNC_000237	XLOC_007028	.	1.2106	1.46958	1.32114	0.413718
LNC_000238	XLOC_007060	.	0.276896	0	0	0
LNC_000239	XLOC_007086	.	1.29713	0.981981	0.795446	0.397498
LNC_000240	XLOC_007102	.	0.582869	0.807558	0.657443	0.844262
LNC_000241	XLOC_007102	.	0	0.438123	0.587081	0.353859
LNC_000242	XLOC_007102	.	0.802396	0.944425	1.14634	0.072253
LNC_000243	XLOC_007103	.	0.294906	0.309737	0.884728	0.298017
LNC_000244	XLOC_007103	.	0	0.101881	0.335178	0.0459135
LNC_000245	XLOC_007256	.	0.903213	0.382854	0.691776	0.347809
LNC_000246	XLOC_007381	.	0	0	0.488474	0.115931
LNC_000247	XLOC_007458	.	0.339784	0.835762	0.65588	0.0749065
LNC_000248	XLOC_007524	.	1.05192	1.21817	0.985081	0.839125
LNC_000249	XLOC_007570	.	0.508185	0.134543	0.523949	0
LNC_000250	XLOC_007571	.	0.582133	0.733342	0.146387	0
LNC_000251	XLOC_007571	.	0.584012	0.0100995	1.47106	1.8004
LNC_000252	XLOC_007571	.	1.41764	0.92899	1.55711	1.73701
LNC_000253	XLOC_007571	.	0.748161	1.85358	0.775726	0.958685
LNC_000254	XLOC_007571	.	3.33308	0.161009	0.0112945	0
LNC_000255	XLOC_007571	.	5.88572	3.82092	2.96376	2.76636
LNC_000256	XLOC_007677	.	0.719755	0.465426	0.35445	0.32645
LNC_000257	XLOC_007701	.	2.23829	2.00837	0.940693	0.831287
LNC_000258	XLOC_007745	.	0.245495	0.192329	0.35974	0.0075
LNC_000259	XLOC_007745	.	0.0039625	0	0.341862	0.144132
LNC_000260	XLOC_007775	.	0.232482	0.55373	0.569914	0.285191
LNC_000261	XLOC_007839	.	0.473438	0.199667	0.0523445	0.0772
LNC_000262	XLOC_007844	.	0.6239	0.493031	0.270989	0.081482
LNC_000263	XLOC_007892	.	1.54848	1.41586	0.50993	1.06656
LNC_000264	XLOC_007904	.	0.123351	0.522393	0.436513	0.0337025
LNC_000265	XLOC_007942	.	1.74606	0.473259	0.909246	0.318014
LNC_000266	XLOC_007954	.	0.47522	0.971294	0.0409925	0.342216
LNC_000267	XLOC_007956	.	0	0.704764	0.238657	0
LNC_000268	XLOC_007956	.	0.50978	0.125046	0	0.0924635
LNC_000269	XLOC_007978	.	5.48239	5.62158	2.46086	2.5784
LNC_000270	XLOC_008002	.	0	0.091743	1.62012	0.632431
LNC_000271	XLOC_008002	.	2.17564	1.9284	0.66939	1.17271
LNC_000272	XLOC_008053	.	8.66319	10.2286	7.55777	4.26422
LNC_000273	XLOC_008095	.	0.454786	0.108246	0.24313	0.0323885
LNC_000274	XLOC_008098	.	0.457964	0.659525	0.361561	0.260431
LNC_000275	XLOC_008149	.	0.73604	0.325972	0.123031	0.297841
LNC_000276	XLOC_008215	.	0.805359	1.19962	2.14354	1.0384
LNC_000277	XLOC_008224	.	0.875265	0.521181	0.752694	0.438623
LNC_000278	XLOC_008294	.	1.69799	1.81788	1.47817	0.811466
LNC_000279	XLOC_008313	.	1.14154	1.15147	0.82803	0.405214
LNC_000280	XLOC_008313	.	0.3772	0.261135	0.436133	0.347071
LNC_000281	XLOC_008317	.	0.09773	0.175098	0.830715	0.337825
LNC_000282	XLOC_008351	.	0.417359	0.114727	0	0.278925
LNC_000283	XLOC_008356	.	1.06272	0.86178	0.678605	0.646703
LNC_000284	XLOC_008426	.	1.35573	0.718741	0.479834	0.275041
LNC_000285	XLOC_008446	.	0.009304	1.1993	0.245998	0.249498
LNC_000286	XLOC_008446	.	1.08177	0.0044125	0	0.078096
LNC_000287	XLOC_008496	.	1.38957	0.593615	1.31326	0.562824
LNC_000288	XLOC_008531	.	2.56585	2.71798	1.88347	1.32311
LNC_000289	XLOC_008538	.	1.6638	1.71936	0.97497	0.594386
LNC_000290	XLOC_008550	.	0.500893	0.776694	0.528828	0.226793
LNC_000291	XLOC_008644	.	39.3497	45.6387	82.3719	79.4673
LNC_000292	XLOC_008645	.	2.77453	2.86085	13.1015	8.41403
LNC_000293	XLOC_008653	.	1.1192	1.11842	2.29938	0.424953
LNC_000294	XLOC_008934	.	1.37119	1.32043	1.10817	0.726549
LNC_000295	XLOC_008982	.	0	0	0.0246645	0.309891
LNC_000296	XLOC_008996	.	5.5054	5.034	5.93173	2.63681
LNC_000297	XLOC_008996	.	0	0	0	0.601055
LNC_000298	XLOC_009005	.	0.363582	1.59046	0.703915	0.245336
LNC_000299	XLOC_009005	.	1.19454	0	0	0
LNC_000300	XLOC_009049	.	0.619667	0.668226	0.556997	0.468074
LNC_000301	XLOC_009125	.	0	0.373872	0	0
LNC_000302	XLOC_009198	.	0.1624	0.217114	0.466152	0.433378
LNC_000303	XLOC_009314	.	0	0.149588	0.210203	0.277112
LNC_000304	XLOC_009325	.	0.915022	1.22254	0.907192	0.611689
LNC_000305	XLOC_009408	.	0.760949	0.368167	0.463799	0.345525
LNC_000306	XLOC_009439	.	0	0.396771	0	0
LNC_000307	XLOC_009474	.	0.437242	0.386441	0.764477	0.389101
LNC_000308	XLOC_009539	.	11.3789	9.36664	11.4359	6.26645
LNC_000309	XLOC_009540	.	3.85023	4.58146	12.3614	7.494
LNC_000310	XLOC_009579	.	0	0.400925	0	0
LNC_000311	XLOC_009671	.	0.151005	0	0.269895	0.643536
LNC_000312	XLOC_009671	.	0	0	0.55626	0
LNC_000313	XLOC_009671	.	1.65211	0.656043	0.348013	0.136074
LNC_000314	XLOC_009717	.	0.276997	0.171787	0.13226	0
LNC_000315	XLOC_009726	.	9.88141	4.27787	10.3703	0.645219
LNC_000316	XLOC_009732	.	1.09213	1.33527	0.621431	1.08415
LNC_000317	XLOC_009732	.	1.22113	0	0	0
LNC_000318	XLOC_009747	.	1.25013	0.534911	0.77289	0.473988
LNC_000319	XLOC_009787	.	0	0	0.560168	0.138131
LNC_000320	XLOC_009848	.	0.639658	0.855146	0.888528	0.703962
LNC_000321	XLOC_009956	.	0.581553	0.277066	0.301136	0.265234
LNC_000322	XLOC_010004	.	1.79482	0.714831	0.807575	0.397612
LNC_000323	XLOC_010082	.	0.609041	0.580859	1.1149	0.534049
LNC_000324	XLOC_010102	.	7.21302	6.6148	6.32013	2.70339
LNC_000325	XLOC_010114	.	0.573577	0.930192	0.562138	0.344766
LNC_000326	XLOC_010153	.	6.78184	7.47638	38.3883	53.0197
LNC_000327	XLOC_010170	.	0.86173	0.514201	0.848456	0.821644
LNC_000328	XLOC_010213	.	0.220717	0.979846	0	0.172524
LNC_000329	XLOC_010281	.	2.25833	2.87927	3.15868	1.32619
LNC_000330	XLOC_010287	.	0.425826	0.208435	0.109504	0.120966
LNC_000331	XLOC_010305	.	0.663291	0.637623	1.29914	0.609074
LNC_000332	XLOC_010319	.	0.529339	0.664866	0.624749	0.27433
LNC_000333	XLOC_010320	.	0.282386	0	0.0949885	0.0379425
LNC_000334	XLOC_010352	.	0.277135	0.392283	0.554257	0.626355
LNC_000335	XLOC_010433	.	0.119236	0	0.482611	0.054035
LNC_000336	XLOC_010447	.	0.081526	0.13689	0	0.125421
LNC_000337	XLOC_010448	.	0.198575	0.48241	0.255951	0.264035
LNC_000338	XLOC_010466	.	0.665863	1.38561	0.595517	0
LNC_000339	XLOC_010488	.	0.061647	0.094282	0.595163	0.0247285
LNC_000340	XLOC_010511	.	0.135738	0.129187	0.774432	0.230569
LNC_000341	XLOC_010586	.	1.24686	1.18251	1.12896	0.919064
LNC_000342	XLOC_010586	.	0.091961	0.408396	0.619066	0
LNC_000343	XLOC_010672	.	0	0	2.16046	0
LNC_000344	XLOC_010673	.	2.76136	1.6789	5.29379	4.1719
LNC_000345	XLOC_010718	.	0.438123	0.200983	0	0.0789205
LNC_000346	XLOC_010826	.	0.842436	0.731455	0.499661	0.357146
LNC_000347	XLOC_010829	.	0.573646	0.405288	0	0.233212
LNC_000348	XLOC_010868	.	0.222722	0.730932	0.395912	0.483041
LNC_000349	XLOC_010930	.	7.23137	5.22592	24.3093	10.0906
LNC_000350	XLOC_010969	.	0.433281	0.620868	0.279591	0.501221
LNC_000351	XLOC_010986	.	0.579738	0.453906	0.657302	0.314599
LNC_000352	XLOC_011016	.	1.05487	0.78158	0.957675	0.332792
LNC_000353	XLOC_011016	.	0	0	0.658284	0.316887
LNC_000354	XLOC_011101	.	1.0015	0.549785	0.41698	0.271069
LNC_000355	XLOC_011172	.	0.195191	0.068186	0.209828	0
LNC_000356	XLOC_011204	.	0	0	0	0.401906
LNC_000357	XLOC_011236	.	1.45201	0.917084	1.49425	0.551866
LNC_000358	XLOC_011241	.	0.357104	0.065216	0.14385	0.106056
LNC_000359	XLOC_011241	.	0.25325	0.362478	1.437	0.452979
LNC_000360	XLOC_011242	.	0.475297	0.421818	0.626835	0.0888165
LNC_000361	XLOC_011242	.	0	0.292603	0	0
LNC_000362	XLOC_011242	.	0.188259	0.0397705	0.0012355	0.464101
LNC_000363	XLOC_011279	.	0.150711	0.0685945	0.643786	0.0497995
LNC_000364	XLOC_011305	.	0.146582	0.0924715	0.675097	0.415814
LNC_000365	XLOC_011306	.	2.22562	3.35708	2.68058	2.71064
LNC_000366	XLOC_011342	.	1.38161	0.755107	1.16424	0.657017
LNC_000367	XLOC_011349	.	0	0.15968	0	0.255018
LNC_000368	XLOC_011349	.	1.24656	1.40381	0.453311	0.0346965
LNC_000369	XLOC_011353	.	0.0865095	0	0.333955	0
LNC_000370	XLOC_011354	.	0.253451	0.102735	0.351692	0
LNC_000371	XLOC_011366	.	0.324659	0.457595	2.13519	1.13405
LNC_000372	XLOC_011426	.	0.18085	0.633105	0.105266	0.104622
LNC_000373	XLOC_011487	.	0.194334	0.362318	0.495033	0
LNC_000374	XLOC_011617	.	0.914124	1.499	0.487997	0.347312
LNC_000375	XLOC_011682	.	2.12831	2.10451	2.4583	1.1622
LNC_000376	XLOC_011713	.	0.782141	0.554994	0.599342	0.431617
LNC_000377	XLOC_011740	.	0.274122	0	0.358996	0
LNC_000378	XLOC_011789	.	0.559232	0.112005	0.0454015	0.371481
LNC_000379	XLOC_011893	.	0.976757	0.238692	1.57204	0.535964
LNC_000380	XLOC_011911	.	0.472666	0.249062	0.187028	0
LNC_000381	XLOC_011929	.	0.106951	0.363559	0.350315	0.160768
LNC_000382	XLOC_011995	.	1.18104	1.41652	0.849747	0.92357
LNC_000383	XLOC_012039	.	0	0	0.358841	0.062411
LNC_000384	XLOC_012048	.	0.450031	0.240821	0.237251	0.090651
LNC_000385	XLOC_012120	.	0.230947	0.655349	0.34723	0.358258
LNC_000386	XLOC_012157	.	0.0703285	0.304932	0.0487685	0
LNC_000387	XLOC_012184	.	0.879965	1.08209	0.72946	0.165616
LNC_000388	XLOC_012272	.	1.39246	0.862877	0.716689	0.434233
LNC_000389	XLOC_012272	.	0	0.387202	0	0
LNC_000390	XLOC_012322	.	0.527332	0.265238	0.196579	0.191803
LNC_000391	XLOC_012360	.	1.20062	1.02232	1.39231	0.792745
LNC_000392	XLOC_012370	.	0.592849	0.224802	0.111879	0.120432
LNC_000393	XLOC_012371	.	0.327297	0.095639	0.022926	0.146569
LNC_000394	XLOC_012371	.	2.15561	0.9897	1.19589	0.704746
LNC_000395	XLOC_012395	.	1.27033	0.497202	0.477569	0
LNC_000396	XLOC_012423	.	4.18457	1.63003	0.52786	0.258549
LNC_000397	XLOC_012443	.	0.355019	0.271975	0.473492	0.315588
LNC_000398	XLOC_012444	.	0.36454	0.509565	1.8456	0.726999
LNC_000399	XLOC_012495	.	1.03603	1.04982	1.60965	0.226809
LNC_000400	XLOC_012566	.	0.349307	0.566049	0.367817	0.423262
LNC_000401	XLOC_012691	.	1.31021	1.15973	1.03553	0.900836
LNC_000402	XLOC_012700	.	0.601003	1.02365	0.93355	0.89589
LNC_000403	XLOC_012722	.	0.542698	0.261765	0.28224	0.155431
LNC_000404	XLOC_012739	.	0.46599	0.475191	0.132106	0.089221
LNC_000405	XLOC_012779	.	0.311536	0	0.500713	0.026593
LNC_000406	XLOC_012871	.	1.36441	0.816763	0.639603	0.538309
LNC_000407	XLOC_012915	.	7.22188	9.65014	38.6534	3.18539
LNC_000408	XLOC_012937	.	0.184126	0.08617	0.286035	0.334211
LNC_000409	XLOC_012983	.	0.787292	0.351112	0.069688	0.318259
LNC_000410	XLOC_013006	.	0.106365	0.422464	0.32876	0.549562
LNC_000411	XLOC_013069	.	0.585901	0.543443	0.37086	0.201004
LNC_000412	XLOC_013140	.	0.336975	0	0.327757	0.122725
LNC_000413	XLOC_013211	.	0.213935	0.524488	0.663863	0.113337
LNC_000414	XLOC_013239	.	0.832944	0.514155	1.01532	0.245896
LNC_000415	XLOC_013296	.	0.16339	0.114147	0.0806545	0.228493
LNC_000416	XLOC_013296	.	0	0.247814	0	0
LNC_000417	XLOC_013296	.	0	0	0	0.17565
LNC_000418	XLOC_013322	.	2.37894	3.26705	2.0994	1.54342
LNC_000419	XLOC_013367	.	0	3.09748	0	0
LNC_000420	XLOC_013376	.	0.654502	0.738906	1.67839	0.289072
LNC_000421	XLOC_013417	.	0.357226	0.405838	0.846596	0.345733
LNC_000422	XLOC_013442	.	0.60356	0.50621	0.355561	0.283037
LNC_000423	XLOC_013583	.	0.505429	0.575615	0.175625	0.158052
LNC_000424	XLOC_013614	.	2.0913	1.32501	0.945365	0.759984
LNC_000425	XLOC_013694	.	0.896282	0	1.13281	0
LNC_000426	XLOC_013694	.	1.67292	0.348478	0.0055725	1.28794
LNC_000427	XLOC_013694	.	0.310996	1.47997	0.990405	0
LNC_000428	XLOC_013737	.	0.527886	0.426577	0.601616	0.51398
LNC_000429	XLOC_013882	.	4.22908	5.92537	1.61713	2.01775
LNC_000430	XLOC_013882	.	0.110241	0.564406	0	0
LNC_000431	XLOC_013911	.	0.380182	0.816694	0.428756	0.145037
LNC_000432	XLOC_013947	.	1.00556	1.20571	0.210005	0.558184
LNC_000433	XLOC_013981	.	2.23936	3.46976	2.03483	0.70025
LNC_000434	XLOC_013984	.	1.33848	1.83128	1.1311	0.56197
LNC_000435	XLOC_014017	.	0.808146	1.1537	0.0042035	0.69216
LNC_000436	XLOC_014017	.	0.483882	0.765849	0	0
LNC_000437	XLOC_014017	.	0.562867	0	0.869539	0.226781
LNC_000438	XLOC_014017	.	0	0	0.51039	0.483181
LNC_000439	XLOC_014017	.	0.354436	0.306505	0	0
LNC_000440	XLOC_014017	.	0.987484	0.574577	0.359317	0.227249
LNC_000441	XLOC_014017	.	1.22629	1.16829	1.09909	0
LNC_000442	XLOC_014055	.	0.560387	0.484131	0.238085	0.0869455
LNC_000443	XLOC_014055	.	0.403012	0	0	0
LNC_000444	XLOC_014055	.	0	0	0.228459	0
LNC_000445	XLOC_014184	.	1.57869	1.89959	1.31073	1.35489
LNC_000446	XLOC_014342	.	0.852321	15.8702	0.545017	0.241828
LNC_000447	XLOC_014343	.	0.240325	1.01697	0.06226	0.643334
LNC_000448	XLOC_014353	.	0.35449	0.786914	1.10585	0.604768
LNC_000449	XLOC_014353	.	0.514534	0.202482	0.0047435	0.585421
LNC_000450	XLOC_014365	.	0.552916	0.296784	0.770894	0.423635
LNC_000451	XLOC_014405	.	2.32945	2.10542	0.770969	0.773454
LNC_000452	XLOC_014432	.	1.67352	2.57991	1.53522	0.786335
LNC_000453	XLOC_014439	.	0.930813	1.18782	0.258317	0.146767
LNC_000454	XLOC_014504	.	0.189452	0.329956	1.06585	0.280998
LNC_000455	XLOC_014505	.	6.3072	4.74946	3.26447	3.33712
LNC_000456	XLOC_014517	.	0.252085	0.576241	0.133654	0.024273
LNC_000457	XLOC_014562	.	0.301022	0.178871	0.06895	0.0738085
LNC_000458	XLOC_014568	.	0.598787	0.378964	0	0.09387
LNC_000459	XLOC_014652	.	0.513118	0.506878	1.8974	0.973027
LNC_000460	XLOC_014652	.	0.516293	1.34623	2.46256	5.03434
LNC_000461	XLOC_014728	.	0.46982	0.373072	0	0
LNC_000462	XLOC_014749	.	0.0492955	0.079502	0.0646785	0.308714
LNC_000463	XLOC_014903	.	1.29134	1.1964	1.01027	0.659575
LNC_000464	XLOC_014931	.	0.326295	0.398425	0.785148	0.169146
LNC_000465	XLOC_014963	.	0.665906	0.294752	0.577762	0.196199
LNC_000466	XLOC_014981	.	0.23184	0.239928	0.481532	0.687632
LNC_000467	XLOC_015023	.	0.314392	0.372988	0.348591	0.026864
LNC_000468	XLOC_015084	.	0.0621315	0.352222	0.365951	0.281944
LNC_000469	XLOC_015126	.	0.146776	0.0433485	3.53177	0.205945
LNC_000470	XLOC_015140	.	0.548729	0.461095	0.291929	0.061023
LNC_000471	XLOC_015177	.	0.113835	0.204262	0.340695	0.189119
LNC_000472	XLOC_015203	.	0.533201	0.647053	0.449236	0.369121
LNC_000473	XLOC_015248	.	0.444064	0.37633	0.124413	0
LNC_000474	XLOC_015306	.	1.45519	1.06592	1.36773	0.717939
LNC_000475	XLOC_015328	.	1.17539	0.131501	0.192868	0.073798
LNC_000476	XLOC_015329	.	0.138136	0.147742	0.452937	0.114162
LNC_000477	XLOC_015437	.	0.868009	0.5957	0.683731	0.39357
LNC_000478	XLOC_015515	.	0.234681	0	0	0
LNC_000479	XLOC_015541	.	0.030276	0.393008	0	0
LNC_000480	XLOC_015570	.	1.87475	1.07139	0.50232	0.754235
LNC_000481	XLOC_015612	.	0.313711	0.40328	0.499782	0.303599
LNC_000482	XLOC_015636	.	0	0	0	0.279706
LNC_000483	XLOC_015641	.	0	0.0544285	0.414496	0.0526665
LNC_000484	XLOC_015686	.	4.03165	1.04025	0.860621	1.21294
LNC_000485	XLOC_015717	.	0.664099	0.618652	0	0
LNC_000486	XLOC_015743	.	0.043656	0.0432765	0.142639	0.395213
LNC_000487	XLOC_015744	.	0.457076	0.60463	0.794682	1.01835
LNC_000488	XLOC_015746	.	0.216019	0.563319	0.658408	0.376068
LNC_000489	XLOC_015793	.	0.287477	0.0837365	1.33041	0.550431
LNC_000490	XLOC_015847	.	3.71642	5.26866	15.3513	9.03874
LNC_000491	XLOC_015894	.	0.314988	0.293647	0	0.141583
LNC_000492	XLOC_015965	.	1.12989	1.14954	1.36445	0.364839
LNC_000493	XLOC_016109	.	0.215883	0.107302	0.80346	0.529362
LNC_000494	XLOC_016129	.	1.09089	1.31231	0.65686	0.315763
LNC_000495	XLOC_016282	.	1.88488	2.11345	1.75093	0.694125
LNC_000496	XLOC_016282	.	0.874366	0.263406	0.000872	0.487254
LNC_000497	XLOC_016340	.	0.479382	0.504443	0.443079	0.407396
LNC_000498	XLOC_016340	.	0.157379	0.194966	0	0
LNC_000499	XLOC_016345	.	0.675655	0.862957	0.125905	0.164863
LNC_000500	XLOC_016524	.	2.15556	0.390806	5.72264	3.34652
LNC_000501	XLOC_016538	.	0.257057	0.151805	0.782448	0.704232
LNC_000502	XLOC_016561	.	1.08775	1.13185	0.660822	0.543265
LNC_000503	XLOC_016575	.	1.06945	1.16879	0.759587	0.305594
LNC_000504	XLOC_016577	.	0.305791	0.194422	0.534061	0.194408
LNC_000505	XLOC_016633	.	0.482213	0.0471185	0	0
LNC_000506	XLOC_016640	.	0	0	0.233954	0.367391
LNC_000507	XLOC_016675	.	3.1939	2.56098	2.19134	1.76049
LNC_000508	XLOC_016681	.	0.568584	0.797381	0.689709	0.032558
LNC_000509	XLOC_016683	.	32.6509	75.9027	18.6193	34.5557
LNC_000510	XLOC_016693	.	0.0631415	0.387031	0.735294	0.155083
LNC_000511	XLOC_016706	.	0.446605	0.668323	0.410457	0.305651
LNC_000512	XLOC_016734	.	0.047376	0.263223	0.261171	0.266292
LNC_000513	XLOC_016789	.	0.191669	0.239745	0.700666	0.447827
LNC_000514	XLOC_016789	.	0.189601	0	0.838285	0.344671
LNC_000515	XLOC_016815	.	1.31342	1.56728	1.02444	0.424272
LNC_000516	XLOC_016875	.	0.551387	0.703549	0.518868	0.28367
LNC_000517	XLOC_016920	.	0.187311	0.555354	0.397496	0.040267
LNC_000518	XLOC_016960	.	0.589608	0.718136	0.778106	0.417188
LNC_000519	XLOC_017023	.	0	0	0.305255	0
LNC_000520	XLOC_017049	.	2.65469	1.20493	1.54	1.258
LNC_000521	XLOC_017087	.	0.251463	0.133789	0.380109	0.042429
LNC_000522	XLOC_017144	.	0.773284	0.277203	0.385995	0.131531
LNC_000523	XLOC_017144	.	0.302418	0.151919	0.0009645	0.221541
LNC_000524	XLOC_017162	.	0.622471	0.686218	0.523085	0.119094
LNC_000525	XLOC_017222	.	0.942061	0.408329	0.64792	0.753106
LNC_000526	XLOC_017222	.	0	0	0.298793	0
LNC_000527	XLOC_017233	.	13.4933	14.4605	34.473	25.7411
LNC_000528	XLOC_017244	.	0.366792	0.466196	0.158154	0.573025
LNC_000529	XLOC_017258	.	0.413149	0.797624	0.867088	0.356718
LNC_000530	XLOC_017288	.	0.105332	0	0.351726	0
LNC_000531	XLOC_017299	.	0.314241	0	0	0.116124
LNC_000532	XLOC_017325	.	0.242774	0.48703	0.476645	0.359733
LNC_000533	XLOC_017369	.	0.125528	0	0.347852	0
LNC_000534	XLOC_017378	.	0.469774	0.534146	0	0.38402
LNC_000535	XLOC_017397	.	0.487479	0.610409	0.46388	0.309279
LNC_000536	XLOC_017546	.	1.00637	1.53906	2.33286	0.570633
LNC_000537	XLOC_017547	.	0	0	0.375829	0
LNC_000538	XLOC_017631	.	1.22141	0	0	0
LNC_000539	XLOC_017631	.	1.2473	2.78375	3.08641	0.793418
LNC_000540	XLOC_017729	.	5.08399	5.74675	2.43647	2.34479
LNC_000541	XLOC_017907	.	0.230354	0	0	0
LNC_000542	XLOC_017930	.	0	0.461153	0	0
LNC_000543	XLOC_017930	.	0.867576	0.830898	0.541999	0.194962
LNC_000544	XLOC_017931	.	0.935623	1.10043	1.38257	0.278272
LNC_000545	XLOC_017931	.	0.387333	0.0990405	1.20865	0.873468
LNC_000546	XLOC_017988	.	0.468826	0.495233	0.048999	0.332697
LNC_000547	XLOC_017989	.	0.425098	0.458319	0.278404	0.45935
LNC_000548	XLOC_017990	.	0.359451	0.53528	0.251294	0.451266
LNC_000549	XLOC_017994	.	0.22061	0.597182	0.059578	0
LNC_000550	XLOC_017994	.	0.896073	0.585009	0.322879	0.635314
LNC_000551	XLOC_017994	.	0	0	0.460043	0
LNC_000552	XLOC_017994	.	0.044234	0.70506	0.883918	0.151692
LNC_000553	XLOC_018002	.	0.789873	0.529453	0	0.187453
LNC_000554	XLOC_018028	.	35.7976	43.154	34.5963	22.4835
LNC_000555	XLOC_018251	.	1.0378	0.817527	1.31373	0.324782
LNC_000556	XLOC_018275	.	0.185277	0.419604	0.633819	0.40472
LNC_000557	XLOC_018365	.	3.57629	2.69727	1.84078	1.81692
LNC_000558	XLOC_018456	.	0.54649	0.357575	0.220138	0.252085
LNC_000559	XLOC_018496	.	0.80452	1.03988	0.479465	0.0969955
LNC_000560	XLOC_018594	.	0.510058	0.684933	0.694954	0.524988
LNC_000561	XLOC_018603	.	0.299611	0	0	0
LNC_000562	XLOC_018603	.	0.376001	0.52066	0.249876	0.0734265
LNC_000563	XLOC_018623	.	0.828314	0.430964	0.185399	0.106474
LNC_000564	XLOC_018627	.	0.660376	0.52127	0.592598	0.198111
LNC_000565	XLOC_018629	.	0	0	0.498285	0
LNC_000566	XLOC_018652	.	0.0658555	0	0.51649	0.0792445
LNC_000567	XLOC_018682	.	0.547277	0.485596	0.999464	0.208363
LNC_000568	XLOC_018716	.	1.43317	1.20526	0.797068	0.606714
LNC_000569	XLOC_018733	.	1.75723	2.53768	2.965	0.970851
LNC_000570	XLOC_018828	.	0.218355	0.344512	0.140716	0.238798
LNC_000571	XLOC_018852	.	5.45029	6.71653	7.52341	2.55546
LNC_000572	XLOC_018887	.	1.37402	1.04508	1.2438	0.927708
LNC_000573	XLOC_018887	.	0.035987	0.491395	0.478939	0.0215455
LNC_000574	XLOC_019033	.	1.01999	0.340442	5.87097	2.44768
LNC_000575	XLOC_019078	.	0	0	0	0.33395
LNC_000576	XLOC_019123	.	3.49776	3.13768	2.80684	2.40322
LNC_000577	XLOC_019172	.	1.80333	2.23114	2.75397	0.870425
LNC_000578	XLOC_019174	.	0	0.337684	1.01909	0.730804
LNC_000579	XLOC_019184	.	0.576522	0.282349	0.313196	0.143076
LNC_000580	XLOC_019192	.	0.828789	1.19291	0.988896	0.467212
LNC_000581	XLOC_019194	.	0.86882	0.948686	0.420569	0.032822
LNC_000582	XLOC_019266	.	1.82506	0.0396865	0.300874	1.56763
LNC_000583	XLOC_019267	.	21.5673	4.8692	4.64924	27.7555
LNC_000584	XLOC_019283	.	0.209194	0.272792	0.0454355	0
LNC_000585	XLOC_019389	.	0.371097	0	0.114225	0.084997
LNC_000586	XLOC_019414	.	0	0	0.269213	0
LNC_000587	XLOC_019415	.	0.351318	0.254989	0.107595	0.337902
LNC_000588	XLOC_019495	.	0.652805	0.851684	1.75211	0.510309
LNC_000589	XLOC_019514	.	0.583476	0.193528	0.380935	0.268119
LNC_000590	XLOC_019538	.	0.335133	0.109955	0.171063	0.150859
LNC_000591	XLOC_019566	.	1.4548	0.559431	0.549176	0.718008
LNC_000592	XLOC_019574	.	0.609008	0.295866	0.829168	0.0957335
LNC_000593	XLOC_019581	.	0.347786	0.654374	0.4044	0.074416
LNC_000594	XLOC_019596	.	0	0	0.103132	0.424447
LNC_000595	XLOC_019637	.	0	0	0.40695	0
LNC_000596	XLOC_019724	.	1.55449	1.68905	0.82038	0.323188
LNC_000597	XLOC_019765	.	0.857962	0.577326	0.494505	0.430129
LNC_000598	XLOC_019796	.	0	0.097778	0.312594	0.140481
LNC_000599	XLOC_019830	.	0.269448	0	0.293452	0.0408385
LNC_000600	XLOC_019845	.	0.456695	0.44463	0.394	0
LNC_000601	XLOC_019845	.	0.0423605	0.336402	0.0026975	0.003431
LNC_000602	XLOC_019845	.	0.0696205	0	0.263228	0.273118
LNC_000603	XLOC_019896	.	0.930634	0.483204	0.554874	0.284842
LNC_000604	XLOC_019955	.	0.0476465	0.247732	0.330286	0.321806
LNC_000605	XLOC_019984	.	1.81307	1.06396	1.05791	0.461667
LNC_000606	XLOC_020035	.	0.596916	0.0638905	0.795081	0.0455035
LNC_000607	XLOC_020069	.	0.631664	0.696407	0.281473	0.181058
LNC_000608	XLOC_020071	.	0.434098	0.385455	0.638964	0.247469
LNC_000609	XLOC_020072	.	0.253707	0	0	0
LNC_000610	XLOC_020147	.	1.01619	1.00113	0.595941	0.207616
LNC_000611	XLOC_020148	.	2.63382	2.51595	1.98793	0.92048
LNC_000612	XLOC_020191	.	0.658501	0.656652	0.364945	0.445177
LNC_000613	XLOC_020215	.	0.326383	0	0	0.0015135
LNC_000614	XLOC_020266	.	1.90558	2.31203	1.85409	0.516124
LNC_000615	XLOC_020268	.	0	0	0.378793	0.340074
LNC_000616	XLOC_020283	.	0.178573	0.535792	2.0069	1.5066
LNC_000617	XLOC_020348	.	0.105804	0.191237	0.117755	0.0375125
LNC_000618	XLOC_020392	.	0	0.889254	0.234922	0
LNC_000619	XLOC_020392	.	0.870201	0.234755	0.298588	0.125753
LNC_000620	XLOC_020392	.	0.073459	0.429706	0.0953155	0
LNC_000621	XLOC_020476	.	0.088187	0.466454	0.023151	0.056109
LNC_000622	XLOC_020559	.	0.505922	0.301196	2.01731	0.65184
LNC_000623	XLOC_020679	.	0.720877	0.703224	0.904046	0.379014
LNC_000624	XLOC_020699	.	1.43613	0.286838	0.774101	0.56396
LNC_000625	XLOC_020731	.	1.81642	0.431395	1.54703	0.308464
LNC_000626	XLOC_020810	.	0.577599	0.065165	0.12029	0.219275
LNC_000627	XLOC_020921	.	0.820797	0.569785	0	0.37031
LNC_000628	XLOC_020931	.	0.191324	0	0.0699195	0.414648
LNC_000629	XLOC_020941	.	0.720946	0.769061	0.359866	0.084825
LNC_000630	XLOC_021030	.	1.69729	1.63811	1.58262	0.394617
LNC_000631	XLOC_021032	.	0.314304	0.470714	0.818039	0.216981
LNC_000632	XLOC_021079	.	0.651809	0.531246	1.2481	0.235602
LNC_000633	XLOC_021107	.	0.838606	0.149826	0.0252975	0.227392
LNC_000634	XLOC_021137	.	1.87035	1.4886	1.33062	1.15246
LNC_000635	XLOC_021186	.	0.000271	0.007102	1.05992	0.0015615
LNC_000636	XLOC_021186	.	0.873695	0	0	0
LNC_000637	XLOC_021186	.	0	0	0	0.936305
LNC_000638	XLOC_021186	.	0.956845	0	0.017281	0
LNC_000639	XLOC_021187	.	0.0577235	0	0.878628	0
LNC_000640	XLOC_021187	.	0.13268	0.350583	0.573398	0.316572
LNC_000641	XLOC_021221	.	6.15251	3.45245	5.97388	3.22571
LNC_000642	XLOC_021222	.	111.138	52.1024	39.2017	21.9281
LNC_000643	XLOC_021262	.	0.355428	0.440876	0.241864	0.224027
LNC_000644	XLOC_021345	.	1.3396	0.886701	0.302028	0.820564
LNC_000645	XLOC_021352	.	0.285185	0.362289	0.0485875	0
LNC_000646	XLOC_021534	.	0.759602	0	0.559853	0
LNC_000647	XLOC_021534	.	0.346301	0	0	0
LNC_000648	XLOC_021534	.	0.363816	0.0984565	0.774643	0.751247
LNC_000649	XLOC_021534	.	0.098788	1.5497	1.23067	0.483697
LNC_000650	XLOC_021534	.	0.919092	0	0.168398	0
LNC_000651	XLOC_021534	.	0	0.933273	0	0
LNC_000652	XLOC_021554	.	0.764657	0.376181	0.262252	0.684117
LNC_000653	XLOC_021555	.	0.213708	0.656154	0.502819	0.1566
LNC_000654	XLOC_021570	.	2.30036	2.09364	5.58058	2.89216
LNC_000655	XLOC_021575	.	0.766961	0.825925	1.61555	0.554852
LNC_000656	XLOC_021575	.	0.934732	0.398817	0	0
LNC_000657	XLOC_021575	.	0	0.810436	0.450714	0.073824
LNC_000658	XLOC_021582	.	1.97382	1.08931	0.895559	1.05075
LNC_000659	XLOC_021758	.	6.10859	3.51925	3.59715	2.56525
LNC_000660	XLOC_021764	.	0.135409	0.0941435	0.349347	0.129738
LNC_000661	XLOC_021794	.	0	0	0.525783	0.230458
LNC_000662	XLOC_021798	.	3.50213	2.07166	2.73268	2.05304
LNC_000663	XLOC_021799	.	1.33401	1.47213	1.58181	1.09781
LNC_000664	XLOC_021810	.	0.336095	1.04426	0.672087	0.062496
LNC_000665	XLOC_021810	.	1.2211	0.34279	0.507884	0.436196
LNC_000666	XLOC_021870	.	0.149175	0.440569	0.727838	0.491112
LNC_000667	XLOC_021878	.	1.16136	0.648473	2.80749	1.73633
LNC_000668	XLOC_021921	.	0.126209	0.139972	0.478918	0.0555345
LNC_000669	XLOC_021969	.	0.766733	0.731692	0.239631	0.224225
LNC_000670	XLOC_022017	.	0.373285	1.05829	0.439399	0
LNC_000671	XLOC_022017	.	0.710637	0.217535	0.223834	0.192373
LNC_000672	XLOC_022039	.	0.268483	0.06173	0	0.288712
LNC_000673	XLOC_022060	.	0.55005	0.67815	0.202978	0.314109
LNC_000674	XLOC_022123	.	3.93207	2.88203	6.45924	6.00114
LNC_000675	XLOC_022128	.	0.994337	1.07192	0.479208	0.262958
LNC_000676	XLOC_022129	.	0	0	0.681446	0.0733595
LNC_000677	XLOC_022217	.	0.59271	0.235351	0.595186	0.609187
LNC_000678	XLOC_022217	.	0.599383	0.348532	0.47827	0
LNC_000679	XLOC_022308	.	1.02805	0.966973	0.721719	0.445298
LNC_000680	XLOC_022331	.	1.27164	1.1986	1.83763	0.761247
LNC_000681	XLOC_022352	.	1.32742	0.705377	0.708001	0.628084
LNC_000682	XLOC_022370	.	1.14521	0.880957	0.662724	0.393851
LNC_000683	XLOC_022460	.	22.076	17.2996	10.9416	9.98106
LNC_000684	XLOC_022461	.	1.10912	0.824199	1.84978	1.39496
LNC_000685	XLOC_022484	.	0.0543505	0.185962	0.615852	0
LNC_000686	XLOC_022516	.	1.22833	1.68974	1.5035	0.255592
LNC_000687	XLOC_022524	.	0.635706	0.27844	0.256672	0.177228
LNC_000688	XLOC_022564	.	0	0.182582	0.267253	0.485059
LNC_000689	XLOC_022610	.	0	0.658575	0.569188	0.206187
LNC_000690	XLOC_022610	.	1.07071	0.403114	0.832263	0.0007045
LNC_000691	XLOC_022610	.	0	0	0	0.24922
LNC_000692	XLOC_022632	.	0.497059	0.574388	0.964857	0.233157
LNC_000693	XLOC_022632	.	0.532932	0	0	0
LNC_000694	XLOC_022632	.	0	0	0	0.44466
LNC_000695	XLOC_022653	.	0.46552	0.653609	0.615525	0.170356
LNC_000696	XLOC_022653	.	0.472169	0.000484	0	0
LNC_000697	XLOC_022668	.	0	0	0	0.488472
LNC_000698	XLOC_022672	.	2.00992	1.76878	2.10567	1.23297
LNC_000699	XLOC_022728	.	0.273586	0.118014	0	0
LNC_000700	XLOC_022765	.	0.83881	0.63794	0.6635	0.336954
LNC_000701	XLOC_022776	.	5.80699	3.56398	4.1135	3.60984
LNC_000702	XLOC_022828	.	0.631139	0	0	0
LNC_000703	XLOC_022859	.	0.60424	0.0895875	0.161363	0.159203
LNC_000704	XLOC_022894	.	1.4972	1.02565	1.33849	0.615285
LNC_000705	XLOC_023064	.	0	0.110435	0.423764	0.0791755
LNC_000706	XLOC_023065	.	0.283734	0.444966	0.550555	0.15462
LNC_000707	XLOC_023090	.	0.505454	1.15605	1.39476	0.718781
LNC_000708	XLOC_023091	.	0.33406	0.461915	0.480575	0.278081
LNC_000709	XLOC_023096	.	1.479	1.63245	1.26645	0.613706
LNC_000710	XLOC_023140	.	0.323442	0.109752	0.346121	0.560865
LNC_000711	XLOC_023217	.	0.770163	1.06278	1.79213	1.02654
LNC_000712	XLOC_023229	.	0.5278	0.179869	0.229005	0.472228
LNC_000713	XLOC_023253	.	6.36891	7.76986	12.3717	12.9633
LNC_000714	XLOC_023266	.	0.179534	0.315495	0.350786	0.137139
LNC_000715	XLOC_023272	.	0	0.093109	0	0.228791
LNC_000716	XLOC_023346	.	0.353679	0.268153	0.015702	0.0504555
LNC_000717	XLOC_023395	.	0.01154	0.153195	0.626981	0
LNC_000718	XLOC_023397	.	0.051832	0.357786	0.268392	0.165774
LNC_000719	XLOC_023404	.	0.62925	0.684974	0.817197	0.333533
LNC_000720	XLOC_023404	.	0.353312	0.0605945	0.15604	0.218374
LNC_000721	XLOC_023483	.	0.0713525	0.218186	0.281344	0
LNC_000722	XLOC_023492	.	0.790498	0.459432	0.775192	0.804273
LNC_000723	XLOC_023492	.	1.03945	0.0503035	0.240215	0.505614
LNC_000724	XLOC_023492	.	0	0.725087	0.0368215	0.0259245
LNC_000725	XLOC_023492	.	0.453815	0.60841	0.850772	0.397881
LNC_000726	XLOC_023492	.	0	0.342412	0	0.024736
LNC_000727	XLOC_023501	.	0	0.227676	0.146786	0
LNC_000728	XLOC_023532	.	1.11586	1.29888	2.87795	1.91016
LNC_000729	XLOC_023536	.	0.746826	0.856491	0.752699	0.076745
LNC_000730	XLOC_023565	.	0.389354	0.144324	0.449503	0.404305
LNC_000731	XLOC_023579	.	0.414203	0.249198	0.229856	0
LNC_000732	XLOC_023579	.	0.248785	0.470927	0.0499145	0.0471665
LNC_000733	XLOC_023586	.	0.60636	0.643551	0.30155	0.163853
LNC_000734	XLOC_023596	.	0.290502	0.0723605	0	0
LNC_000735	XLOC_023633	.	0.122162	0	0.34861	0.413023
LNC_000736	XLOC_023635	.	0.0998575	0	0.63314	0.189092
LNC_000737	XLOC_023635	.	0.161417	0.2869	0.313445	0.265979
LNC_000738	XLOC_023678	.	0.494466	0.384306	0.234093	0.226085
LNC_000739	XLOC_023722	.	0.156523	0.345882	0.70677	0.244638
LNC_000740	XLOC_023738	.	0	0	0.605445	0.195513
LNC_000741	XLOC_023752	.	1.54468	2.36472	1.39148	0.385347
LNC_000742	XLOC_023790	.	1.20455	0.622717	0.935699	0.808794
LNC_000743	XLOC_023856	.	0.548109	0.475091	0.560343	0.256329
LNC_000744	XLOC_023883	.	1.41608	0.875205	1.29723	0.733848
LNC_000745	XLOC_023884	.	0.076376	0.285882	0.284683	0.167655
LNC_000746	XLOC_023884	.	0.722283	0.472928	0.690556	0.483905
LNC_000747	XLOC_023954	.	0	0.228997	0	0
LNC_000748	XLOC_023979	.	0.155459	0.267329	0.314493	0.136073
LNC_000749	XLOC_024062	.	0.779802	0.066271	0	0
LNC_000750	XLOC_024067	.	3.32901	4.86905	6.8686	6.88139
LNC_000751	XLOC_024068	.	0.201644	0.0042435	0.354173	0.539129
LNC_000752	XLOC_024068	.	0.063993	0.857362	1.45595	0.578793
LNC_000753	XLOC_024131	.	0	1.66208	0	0
LNC_000754	XLOC_024131	.	1.19901	0.571467	2.29882	1.93942
LNC_000755	XLOC_024142	.	0.0653755	0.363511	0.316897	0.148473
LNC_000756	XLOC_024200	.	2.92923	2.37346	1.48607	1.93659
LNC_000757	XLOC_024201	.	0.417488	1.57712	1.10033	1.28855
LNC_000758	XLOC_024201	.	1.04306	0	3.2565	0
LNC_000759	XLOC_024201	.	0	0.1946	0.124363	0
LNC_000760	XLOC_024201	.	0	0	0.334182	0
LNC_000761	XLOC_024201	.	2.04404	2.31348	0.902767	1.12436
LNC_000762	XLOC_024260	.	0.054881	0.176585	0.519362	0.212351
LNC_000763	XLOC_024318	.	0.261412	0.727846	1.62937	1.44139
LNC_000764	XLOC_024321	.	0	0	0	0.279608
LNC_000765	XLOC_024432	.	0	0	0.000748	0.237161
LNC_000766	XLOC_024432	.	0.124698	0.151451	0.349573	0.076532
LNC_000767	XLOC_024442	.	0.303988	0.496486	0.560456	0.399264
LNC_000768	XLOC_024473	.	0.797419	0.426496	0.206638	0
LNC_000769	XLOC_024473	.	0.429497	0	0.183278	0
LNC_000770	XLOC_024473	.	0.867947	1.40818	0.828273	0.608112
LNC_000771	XLOC_024473	.	1.22634	0	0	0.104515
LNC_000772	XLOC_024473	.	0	0.762668	0.515358	0
LNC_000773	XLOC_024473	.	0.170186	0.0018495	0.556069	0.468716
LNC_000774	XLOC_024474	.	1.9058	1.72218	1.91512	1.24507
LNC_000775	XLOC_024624	.	0	0	0.446962	0
LNC_000776	XLOC_024658	.	0.104938	0.344674	0.745156	0.639738
LNC_000777	XLOC_024706	.	0.256217	0.0648585	0.38692	0.134237
LNC_000778	XLOC_024749	.	20.9686	16.3803	40.2922	22.2222
LNC_000779	XLOC_024780	.	0.71619	0.464629	0.289518	0.240376
LNC_000780	XLOC_024911	.	0.0922065	0.306102	0.35359	0.328605
LNC_000781	XLOC_024920	.	0.434978	0.0706215	0.510722	0.416507
LNC_000782	XLOC_024921	.	0.355845	0.514709	0.543705	0.268971
LNC_000783	XLOC_024931	.	0.0983595	1.98112	8.8223	0.048507
LNC_000784	XLOC_024931	.	2.18831	0.758798	3.06649	3.97324
LNC_000785	XLOC_024931	.	0.095827	0.948986	0.376763	0.302629
LNC_000786	XLOC_024945	.	1.44566	1.39627	0.970687	0.365432
LNC_000787	XLOC_024955	.	0.299415	0.587437	1.11669	0.435907
LNC_000788	XLOC_024956	.	0.938879	1.17257	2.25388	2.68382
LNC_000789	XLOC_025018	.	0.034392	0.0476935	0.355242	0.02169
LNC_000790	XLOC_025025	.	0.321624	0.481264	1.424	0.470743
LNC_000791	XLOC_025046	.	0.17962	0.116151	0.0240075	0.175796
LNC_000792	XLOC_025046	.	0.269666	0.1349	0.757022	0
LNC_000793	XLOC_025049	.	0.632371	0.371518	0.608706	0.107051
LNC_000794	XLOC_025058	.	0.228009	0.0527135	0.117934	0.0834505
LNC_000795	XLOC_025107	.	0.249417	0.108481	0.37214	0.278222
LNC_000796	XLOC_025108	.	1.31616	0.946443	0.79267	0.354955
LNC_000797	XLOC_025128	.	0.252173	0	0.0976435	0
LNC_000798	XLOC_025174	.	0.200257	0.189649	0.408558	0.585887
LNC_000799	XLOC_025188	.	0	0.270147	0.0765975	0.233537
LNC_000800	XLOC_025196	.	0.26259	0.111923	0.128044	0.230904
LNC_000801	XLOC_025236	.	0.285863	0.421978	0.612617	1.18181
LNC_000802	XLOC_025248	.	1.42457	1.54777	0.74246	0.602291
LNC_000803	XLOC_025275	.	0.501597	0.835867	0.645701	0.4844
LNC_000804	XLOC_025303	.	0	0.062553	0.43093	0.423725
LNC_000805	XLOC_025322	.	0.264199	0	0	0
LNC_000806	XLOC_025323	.	0.412234	1.30048	0.527347	0.182835
LNC_000807	XLOC_025323	.	0.398578	0.576479	0.0690355	0.059879
LNC_000808	XLOC_025343	.	0	0	0.034417	0.223778
LNC_000809	XLOC_025346	.	0.121581	0	0.646845	0.760857
LNC_000810	XLOC_025379	.	0.123055	0.24998	0.0946985	0.0585955
LNC_000811	XLOC_025388	.	0	0.06061	0.269466	0.101765
LNC_000812	XLOC_025414	.	0.196968	0.141741	0	0.296283
LNC_000813	XLOC_025435	.	6.33068	3.3206	9.1479	5.15657
LNC_000814	XLOC_025457	.	0.0880645	0.107384	0.212609	0.316178
LNC_000815	XLOC_025472	.	0.218527	0.337875	0.927501	0.66452
LNC_000816	XLOC_025494	.	1.91595	1.21205	3.5883	1.22035
LNC_000817	XLOC_025494	.	0.385694	0.217777	0.658817	0.035844
LNC_000818	XLOC_025503	.	0.0233335	0.0279795	0.366283	0.0822145
LNC_000819	XLOC_025503	.	0.23397	0.164207	0.892829	0.214145
LNC_000820	XLOC_025505	.	0.18319	0.172245	0.12742	0
LNC_000821	XLOC_025572	.	0.541266	0.273815	0.187818	0.107201
LNC_000822	XLOC_025583	.	0	0.055471	0.154249	0.323051
LNC_000823	XLOC_025589	.	15.3161	15.9655	17.3018	6.66228
LNC_000824	XLOC_025592	.	0.787261	0.628954	2.22637	0.704341
LNC_000825	XLOC_025593	.	0.788839	0.711723	2.22352	0.626717
LNC_000826	XLOC_025660	.	2.01303	9.05328	6.34403	9.09292
LNC_000827	XLOC_025660	.	4.45811	0	0.001319	0.705198
LNC_000828	XLOC_025662	.	10.8027	4.52907	10.3943	11.9539
LNC_000829	XLOC_025662	.	0.560781	6.51776	11.507	2.47612
LNC_000830	XLOC_025662	.	0.124345	1.61594	5.41713	2.71416
LNC_000831	XLOC_025663	.	0.66252	0.668509	1.57448	0.675844
LNC_000832	XLOC_025706	.	0.020935	0.308689	1.51802	1.42183
LNC_000833	XLOC_025729	.	0.148312	0.0890785	1.99249	0.126356
LNC_000834	XLOC_025736	.	0.890953	0.717928	0.67464	1.77778
LNC_000835	XLOC_025746	.	0.050207	0	0.336517	0
LNC_000836	XLOC_025805	.	0.856274	1.46048	2.83786	0.773382
LNC_000837	XLOC_025846	.	0.232331	0.255801	0.135771	0
LNC_000838	XLOC_025847	.	1.9108	2.1158	0.909065	0.695553
LNC_000839	XLOC_025865	.	0.396339	0.105239	0.171859	0.215573
LNC_000840	XLOC_025875	.	0.054689	0.026274	0.673227	0.177344
LNC_000841	XLOC_025877	.	0.433734	0.390701	0.183377	0.134679
LNC_000842	XLOC_025885	.	0.0328595	0.087145	0.332257	0.118471
LNC_000843	XLOC_025885	.	0.22211	0.188216	1.00956	0.436302
LNC_000844	XLOC_025891	.	0.807763	0.560295	0.754946	0.487046
LNC_000845	XLOC_025892	.	0.089054	0	0.06831	0.0138855
LNC_000846	XLOC_025901	.	0.472409	0.328743	0.425247	0.171691
LNC_000847	XLOC_025904	.	0.784744	1.10817	2.17828	1.45672
LNC_000848	XLOC_025919	.	0.275564	0.332367	1.05799	0.360131
LNC_000849	XLOC_025951	.	0.299855	0.264304	0.667939	0.170153
LNC_000850	XLOC_025967	.	0.33505	0.454825	0.261684	0
LNC_000851	XLOC_025974	.	0.26602	0	0.181292	0
LNC_000852	XLOC_025978	.	0	0.098634	0.42203	0.221508
LNC_000853	XLOC_025988	.	0.061153	0.128655	0.606326	0
LNC_000854	XLOC_025988	.	0.321728	0.104475	0.281522	0.275651
LNC_000855	XLOC_025990	.	0.105824	0.265309	0.284369	0.291392
LNC_000856	XLOC_025993	.	0.435289	0.110705	0.114923	0.143
LNC_000857	XLOC_026031	.	0.0357385	0.13294	0.413861	0.378204
LNC_000858	XLOC_026039	.	1.18979	0.96761	1.94846	0.434339
LNC_000859	XLOC_026039	.	3.24273	2.07773	4.96336	3.20898
LNC_000860	XLOC_026041	.	0.198531	0.177654	0.2863	0.287342
LNC_000861	XLOC_026044	.	0.03583	0.19643	0.548878	0.131436
LNC_000862	XLOC_026048	.	0.142853	0.045702	0.287852	0.25379
LNC_000863	XLOC_026058	.	0.0394965	0.032638	0.000572	0.239596
LNC_000864	XLOC_026060	.	0.201459	0	0.0315255	0.287274
LNC_000865	XLOC_026140	.	0.249462	0.588126	0.983384	0.484872
LNC_000866	XLOC_026140	.	0.1329	0.0033975	0.465832	0.049044
LNC_000867	XLOC_026141	.	0.123553	0.186006	0.844817	0.195088
LNC_000868	XLOC_026142	.	1.04488	0.921306	1.11019	0.633631
LNC_000869	XLOC_026142	.	0.0238465	0.009807	0.049424	0.135437
LNC_000870	XLOC_026156	.	0.168528	0	0.078362	0.141574
LNC_000871	XLOC_026192	.	0.267844	0.249803	0.118386	0.064145
LNC_000872	XLOC_026209	.	0.750632	1.10753	1.11326	0.653049
LNC_000873	XLOC_026211	.	0.18817	0.133009	0.348531	0.342083
LNC_000874	XLOC_026215	.	0.273728	0.301368	0.417754	0.338128
LNC_000875	XLOC_026215	.	0	0	0.336577	0.0225185
LNC_000876	XLOC_026247	.	0.196275	0.212011	0.31334	0.10587
LNC_000877	XLOC_026262	.	0.417733	0.17463	0.361615	0.227326
LNC_000878	XLOC_026278	.	0.17835	0.178132	0.497401	0.217357
LNC_000879	XLOC_026281	.	0.345245	0.387383	1.12253	0.487673
LNC_000880	XLOC_026282	.	0.360888	0.402173	0.785262	0.533497
LNC_000881	XLOC_026283	.	0.257462	0.122068	0.41826	0.314475
LNC_000882	XLOC_026285	.	0.244568	0.173308	0.641243	0.256833
LNC_000883	XLOC_026285	.	0.244639	0.170019	0.531103	0.231754
LNC_000884	XLOC_026289	.	0.320775	0.145461	0.750737	0.500843
LNC_000885	XLOC_026311	.	0.134058	0.139337	0.851819	0.635732
LNC_000886	XLOC_026361	.	0.272315	0.313337	1.49633	0.455431
LNC_000887	XLOC_026376	.	0.158913	0.143024	0.183222	0
LNC_000888	XLOC_026427	.	0.0435125	0.111531	0.598715	0.154426
LNC_000889	XLOC_026444	.	0.462853	0.640021	0.399642	0.272134
LNC_000890	XLOC_026454	.	0	0	0	0.25984
LNC_000891	XLOC_026456	.	0.443788	0.204753	0.881051	0.478141
LNC_000892	XLOC_026470	.	0.298832	0	0	0
LNC_000893	XLOC_026497	.	0.565957	0.288876	0.257524	0.433235
LNC_000894	XLOC_026498	.	0.200405	0.18655	0.973604	0.41222
LNC_000895	XLOC_026500	.	0.96104	1.1797	2.41438	1.67935
LNC_000896	XLOC_026501	.	0.485374	0.277227	0.604286	0.347928
LNC_000897	XLOC_026507	.	0	0	0.291285	0.106313
LNC_000898	XLOC_026536	.	0.0071975	0.0179	0.520025	0.0094075
LNC_000899	XLOC_026536	.	0.305879	0.0686	0.29958	0.243574
LNC_000900	XLOC_026540	.	0.254727	0.165174	0.184096	0
LNC_000901	XLOC_026573	.	0	0	0	0.21937
LNC_000902	XLOC_026577	.	0.329738	0.509615	0.837323	0.34554
LNC_000903	XLOC_026584	.	0.213478	0.186783	1.10676	0.349739
LNC_000904	XLOC_026589	.	0.178646	0.081852	0.407662	0.066361
LNC_000905	XLOC_026595	.	0.086995	0.250343	0.54814	0.350201
LNC_000906	XLOC_026596	.	0.262045	0.170306	0.258018	0.202847
LNC_000907	XLOC_026599	.	0.420484	0.485095	1.16945	0.532887
LNC_000908	XLOC_026644	.	0.132661	0.206579	0.492808	0.328329
LNC_000909	XLOC_026649	.	0.0553785	0.092441	0	0.231104
LNC_000910	XLOC_026692	.	0.435496	0.240007	0.331973	0.28101
LNC_000911	XLOC_026693	.	0.255474	0	0	0
LNC_000912	XLOC_026696	.	1.11644	0.918179	1.33872	1.14358
LNC_000913	XLOC_026696	.	1.2482	0.80171	1.09703	1.19415
LNC_000914	XLOC_026697	.	0.184113	0.30949	0.746232	0.362588
LNC_000915	XLOC_026728	.	0.394987	0.459763	1.46285	0.596002
LNC_000916	XLOC_026728	.	0	0	0.567871	0.0332265
LNC_000917	XLOC_026728	.	0.283652	0.711227	0.843515	0.517247
LNC_000918	XLOC_026728	.	0.297672	0.187727	1.38582	0.604499
LNC_000919	XLOC_026733	.	2.08254	2.61872	5.99579	0.812423
LNC_000920	XLOC_026733	.	0	0.532609	0	0
LNC_000921	XLOC_026778	.	0.744603	0.207788	0.597049	0.480814
LNC_000922	XLOC_026780	.	0.073634	0.16122	0.589053	0.078232
LNC_000923	XLOC_026821	.	0.454081	0.477133	0.807507	0.442259
LNC_000924	XLOC_026843	.	0.0652205	0.030625	0.31803	0.0885675
LNC_000925	XLOC_026859	.	0.33179	0.311802	0.298307	0.49817
LNC_000926	XLOC_026859	.	0.084609	0	0.281713	0.051105
LNC_000927	XLOC_026876	.	0.655238	0.307592	1.10311	0.764899
LNC_000928	XLOC_026881	.	0.225846	0	0.195912	0.373751
LNC_000929	XLOC_026939	.	0.749286	0.495395	1.17154	1.17047
LNC_000930	XLOC_026980	.	1.07979	0.257704	1.86653	0.965774
LNC_000931	XLOC_026980	.	4.5755	5.05235	9.11847	7.35222
LNC_000932	XLOC_026985	.	0.131552	0	0.193293	0.124177
LNC_000933	XLOC_026987	.	0.383582	0.0311945	0.447503	0.0131445
LNC_000934	XLOC_026991	.	0.210484	0.159027	1.02078	0.641918
LNC_000935	XLOC_026991	.	0.278403	0.715399	0.0777715	0.317205
LNC_000936	XLOC_027009	.	0.201106	0	0.0035685	0.000889
LNC_000937	XLOC_027009	.	0.338172	0.0029005	1.00798	0.964953
LNC_000938	XLOC_027009	.	0.1464	0	0.122186	0.0356455
LNC_000939	XLOC_027009	.	0	0.283759	0.054243	0.0570715
LNC_000940	XLOC_027031	.	0.337738	0.468755	0.78075	0.486245
LNC_000941	XLOC_027033	.	0.386045	0.207401	0.194076	0.0537125
LNC_000942	XLOC_027035	.	1.16486	1.3575	4.00262	4.63361
LNC_000943	XLOC_027051	.	0.34156	0.169389	0.441592	0.284548
LNC_000944	XLOC_027051	.	0.10628	0.424865	0.543149	0.354573
LNC_000945	XLOC_027051	.	0	0	1.10518	0.148853
LNC_000946	XLOC_027086	.	0.240217	0	0	0.118105
LNC_000947	XLOC_027087	.	0.010262	0.0672245	0.302212	0.04057
LNC_000948	XLOC_027107	.	0	0	0.574349	0.78691
LNC_000949	XLOC_027107	.	0.535358	0.251124	0.757799	0.021733
LNC_000950	XLOC_027110	.	0.535631	0.366052	0.302597	0.433204
LNC_000951	XLOC_027115	.	0.052348	0.082957	0.522284	0.0099015
LNC_000952	XLOC_027115	.	0.964932	0.0568765	1.61272	7.95e-05
LNC_000953	XLOC_027115	.	0	0.858425	0.843677	0.715834
LNC_000954	XLOC_027125	.	0.0566645	0.139845	0.44127	0.309943
LNC_000955	XLOC_027126	.	0.267412	0.101254	0.563793	0.139773
LNC_000956	XLOC_027127	.	0.432948	0	0.52923	0.212072
LNC_000957	XLOC_027136	.	0.15807	0.0491535	0.742763	0.541884
LNC_000958	XLOC_027140	.	0.0931205	0.0741805	0.315675	0
LNC_000959	XLOC_027156	.	0.739639	0.726445	1.96567	1.2223
LNC_000960	XLOC_027187	.	0.397948	1.13618	0.973469	0.535422
LNC_000961	XLOC_027191	.	0.281554	0.212197	1.20041	0.0655695
LNC_000962	XLOC_027191	.	0.122469	0.0875895	0.230908	0.417996
LNC_000963	XLOC_027238	.	0.802156	0.552102	1.36052	0.609447
LNC_000964	XLOC_027238	.	0	0	0.104756	0.161293
LNC_000965	XLOC_027244	.	0.0314505	0.283965	0.517515	0.084746
LNC_000966	XLOC_027248	.	0.558726	0.355511	0.76968	0.649486
LNC_000967	XLOC_027250	.	0	0.087684	0.3113	0.174266
LNC_000968	XLOC_027251	.	0.275473	0.296094	0.876837	0.732443
LNC_000969	XLOC_027276	.	0	0.24453	0	0
LNC_000970	XLOC_027293	.	0.221815	0.2729	0.632402	0.159284
LNC_000971	XLOC_027295	.	0.474027	0.67928	0.871555	0.492557
LNC_000972	XLOC_027296	.	0.356739	0.364636	0.943632	0.627412
LNC_000973	XLOC_027303	.	0.017603	0.29471	0.0955795	0.048008
LNC_000974	XLOC_027303	.	0.244366	0.228772	0.438547	0.486895
LNC_000975	XLOC_027366	.	0.509305	0.276309	0.365568	0.468178
LNC_000976	XLOC_027366	.	0	0	0.719568	0.064366
LNC_000977	XLOC_027404	.	0.0435765	0.958631	1.1828	0.745256
LNC_000978	XLOC_027413	.	0	0.185777	0.297607	0.308822
LNC_000979	XLOC_027418	.	0.224805	0.238211	0.642437	0.44777
LNC_000980	XLOC_027429	.	0.682752	0.611827	0.961439	0.73876
LNC_000981	XLOC_027449	.	0.1275	0.16997	0.754711	0.770834
LNC_000982	XLOC_027470	.	0.459913	0.427553	0.695004	0.444347
LNC_000983	XLOC_027470	.	1.18923	0.199454	1.23781	0.466201
LNC_000984	XLOC_027483	.	0.28273	0.140641	0.273588	0.213408
LNC_000985	XLOC_027489	.	0.549124	0.511926	1.39503	0.909712
LNC_000986	XLOC_027489	.	0	0.008745	0.13847	0
LNC_000987	XLOC_027489	.	0.463075	0	0.079077	0
LNC_000988	XLOC_027489	.	0.166762	0.255153	0.15968	0.157663
LNC_000989	XLOC_027492	.	0.265105	0.230015	0.073267	0.0989815
LNC_000990	XLOC_027492	.	0.314142	0.0846825	0.704088	0.099059
LNC_000991	XLOC_027499	.	0	0.181172	0.512034	0.150522
LNC_000992	XLOC_027500	.	0.163106	0.257831	0.474085	0.279488
LNC_000993	XLOC_027512	.	0.284746	0.158218	0.701008	0.378348
LNC_000994	XLOC_027526	.	0	0.038052	0.0443635	0.22561
LNC_000995	XLOC_027531	.	0.16658	0.167634	0.501194	0.186478
LNC_000996	XLOC_027532	.	0.347928	0.398102	0.71201	0.622692
LNC_000997	XLOC_027533	.	0.344658	0.270061	0.609167	0.650107
LNC_000998	XLOC_027539	.	0.154371	0.246725	0.54508	0.208553
LNC_000999	XLOC_027541	.	0.072371	0	0.463727	0.349886
LNC_001000	XLOC_027545	.	2.65441	0.248817	0.968726	0.464267
LNC_001001	XLOC_027545	.	0.402077	0.855375	0.687258	0.487812
LNC_001002	XLOC_027545	.	0	0.618856	0.124324	0.309424
LNC_001003	XLOC_027545	.	0.562327	1.80689	1.23239	1.10145
LNC_001004	XLOC_027547	.	0.118402	0.217862	0	0.0892975
LNC_001005	XLOC_027547	.	0.0063965	0.0643005	0.374365	0.329984
LNC_001006	XLOC_027553	.	0	0	0.390834	0
LNC_001007	XLOC_027574	.	0	0.0400435	0.401247	0
LNC_001008	XLOC_027578	.	0	0	0.282093	0.0752035
LNC_001009	XLOC_027586	.	0.171435	0.240363	0.196452	0.420272
LNC_001010	XLOC_027595	.	0	0.144061	0.470398	0
LNC_001011	XLOC_027611	.	1.08799	1.19211	2.32956	1.60229
LNC_001012	XLOC_027612	.	0.482897	0.256711	0.736062	0.298872
LNC_001013	XLOC_027624	.	0.564182	0.355436	1.33926	0.489609
LNC_001014	XLOC_027625	.	0.0329165	0.132418	0.659752	0.223767
LNC_001015	XLOC_027635	.	0.0266725	0.208158	0.451777	0.165971
LNC_001016	XLOC_027662	.	0.824069	0.172511	0.703002	0.7158
LNC_001017	XLOC_027665	.	0	0.237368	0	0
LNC_001018	XLOC_027668	.	0	0.109986	0.587703	0.0612535
LNC_001019	XLOC_027670	.	0	0	0.840418	0.63085
LNC_001020	XLOC_027670	.	0.0918265	0.13777	0.390333	0.182353
LNC_001021	XLOC_027681	.	1.40598	1.74415	1.83601	2.4265
LNC_001022	XLOC_027681	.	0.104449	0.755899	1.64419	0.306051
LNC_001023	XLOC_027709	.	0.266751	0.080679	0.092431	0.102106
LNC_001024	XLOC_027714	.	0.241846	0.694399	1.17543	0.80271
LNC_001025	XLOC_027715	.	0.0001805	0.240617	0.778679	0.134701
LNC_001026	XLOC_027715	.	0.718939	0.666076	1.30611	0.889869
LNC_001027	XLOC_027715	.	0.0015435	0.319161	0.347293	0.456836
LNC_001028	XLOC_027716	.	0.72693	0.31045	0.676921	0.636396
LNC_001029	XLOC_027716	.	0.348187	0.563242	1.40539	0.762903
LNC_001030	XLOC_027717	.	0.242885	0.571115	0.277989	0.592095
LNC_001031	XLOC_027740	.	0.461428	0.085544	0.379725	0.24414
LNC_001032	XLOC_027766	.	0	0.461481	0	0
LNC_001033	XLOC_027769	.	0.242319	0.283776	0.751004	0.240831
LNC_001034	XLOC_027770	.	0.353058	0.14906	0.349542	0.38613
LNC_001035	XLOC_027771	.	0.190837	0.140921	0.480861	0.24375
LNC_001036	XLOC_027778	.	0.507709	0.441604	0.571735	0.233595
LNC_001037	XLOC_027824	.	0.518971	0.387618	1.07152	0.614379
LNC_001038	XLOC_027824	.	0.0928575	0.0664575	0	0
LNC_001039	XLOC_027835	.	0.261217	0.257622	0.299808	0.212964
LNC_001040	XLOC_027836	.	0.378063	0.297726	0.197063	0.225577
LNC_001041	XLOC_027867	.	0.45134	0.534636	0.361345	0.203918
LNC_001042	XLOC_027906	.	0.0986885	0.420478	0.530919	0
LNC_001043	XLOC_027950	.	0	0.0778325	0.468139	0.043643
LNC_001044	XLOC_027961	.	0.181417	0	0.028749	0.0072215
LNC_001045	XLOC_027970	.	0.107012	0.321357	0.13349	0.156335
LNC_001046	XLOC_027971	.	0.309087	0.488275	0.624262	0.440873
LNC_001047	XLOC_027975	.	0.139941	0.138401	0.634827	0.0902
LNC_001048	XLOC_027976	.	0.382261	0.333941	0.864035	0.430243
LNC_001049	XLOC_027976	.	0.127589	0.182962	0.359303	0.0712205
LNC_001050	XLOC_027985	.	0.109431	0	0.514189	0.980429
LNC_001051	XLOC_027985	.	0.424522	0.321144	0.212723	0.153535
LNC_001052	XLOC_027985	.	0.0107375	0.125353	0	0
LNC_001053	XLOC_027985	.	0.342888	0.16665	0.904452	0.573519
LNC_001054	XLOC_027996	.	0.265358	0.129699	0	0.058567
LNC_001055	XLOC_028050	.	0.0681735	0.204231	0.402379	0
LNC_001056	XLOC_028057	.	0.456446	0.526331	0.793757	1.0981
LNC_001057	XLOC_028057	.	0.0619655	0	0.773947	0
LNC_001058	XLOC_028071	.	0	0.101955	0.189467	0.279199
LNC_001059	XLOC_028071	.	0.253095	0.0710925	0.061443	0.225812
LNC_001060	XLOC_028072	.	0.443752	0.519688	0.673894	0.51305
LNC_001061	XLOC_028076	.	1.16309	0.834306	2.29297	1.57214
LNC_001062	XLOC_028108	.	0.292659	0.599911	0.195775	0.357053
LNC_001063	XLOC_028153	.	0.078067	0.262643	0	0
LNC_001064	XLOC_028162	.	0	0.375184	0	0
LNC_001065	XLOC_028217	.	0.372941	0.166154	0.299731	0.138757
LNC_001066	XLOC_028224	.	0.428934	0.381378	0.296558	0.180397
LNC_001067	XLOC_028245	.	0.035079	0.360924	0.244282	0.073985
LNC_001068	XLOC_028246	.	0	0.238673	0	0
LNC_001069	XLOC_028251	.	0.151606	0.0344595	0.697922	0.059992
LNC_001070	XLOC_028251	.	0	0.243464	0.199177	0.238011
LNC_001071	XLOC_028252	.	0.016627	0.0209725	0.707005	0.195496
LNC_001072	XLOC_028266	.	0.407376	0.256597	0.363231	0.283134
LNC_001073	XLOC_028266	.	0.0519225	0	0.446068	0.256758
LNC_001074	XLOC_028298	.	0.0592665	0.274567	0.511464	0.184887
LNC_001075	XLOC_028305	.	0.159652	0	0.517504	0.263207
LNC_001076	XLOC_028306	.	0	0	0	0.339754
LNC_001077	XLOC_028313	.	0.414044	0.093307	0	0
LNC_001078	XLOC_028313	.	0.690436	0.167204	1.26622	0.385281
LNC_001079	XLOC_028316	.	0.978591	0.886145	1.28578	0.919247
LNC_001080	XLOC_028362	.	0	0	0.590955	0
LNC_001081	XLOC_028366	.	0	0	0.456327	0
LNC_001082	XLOC_028370	.	0	0	0.270707	0
LNC_001083	XLOC_028377	.	0	0.1741	0.714939	0
LNC_001084	XLOC_028396	.	0.96564	2.6751	2.4382	1.83854
LNC_001085	XLOC_028396	.	0.321744	0.642062	0.934979	0.456576
LNC_001086	XLOC_028396	.	2.30076	2.81836	4.59611	3.39705
LNC_001087	XLOC_028397	.	0.904617	0.942447	1.31656	1.00534
LNC_001088	XLOC_028397	.	0.13088	0.0760475	0.627406	0.293878
LNC_001089	XLOC_028397	.	0.776452	0.932153	0.831489	0.603294
LNC_001090	XLOC_028408	.	0.743865	0.559811	1.07128	0.528705
LNC_001091	XLOC_028450	.	0.11742	0.108935	0.74547	0.382705
LNC_001092	XLOC_028470	.	0.166383	0.266545	0.383267	0.310254
LNC_001093	XLOC_028473	.	0.0469865	0.368147	0.461576	0.292276
LNC_001094	XLOC_028500	.	0.073902	0.319727	0.577483	0.113636
LNC_001095	XLOC_028500	.	0.536153	0.108344	0.600384	1.15345
LNC_001096	XLOC_028531	.	0.3464	0.120687	0.090372	0
LNC_001097	XLOC_028544	.	0.432736	0	0.436982	0.091861
LNC_001098	XLOC_028574	.	0.362727	0.353845	0.633131	0.531728
LNC_001099	XLOC_028630	.	0.435688	0.0923955	0.129592	0.071384
LNC_001100	XLOC_028637	.	0.396658	0.209702	0.309889	0.214098
LNC_001101	XLOC_028659	.	0	0.103628	0.379143	0.093262
LNC_001102	XLOC_028660	.	0	0.307484	0	0.07409
LNC_001103	XLOC_028755	.	0.0306155	0.043161	0.264168	0.323694
LNC_001104	XLOC_028813	.	0.418011	0.367703	0.499664	0.342678
LNC_001105	XLOC_028814	.	0.094687	0.134313	0.449226	0.603312
LNC_001106	XLOC_028815	.	0.090009	0.311729	0.267584	0.117201
LNC_001107	XLOC_028819	.	0.0748275	0.0674275	0.176166	0.268042
LNC_001108	XLOC_028907	.	0.635611	0.382566	0.617291	0.320804
LNC_001109	XLOC_028911	.	0.200348	0.183939	0.540956	0.187408
LNC_001110	XLOC_028914	.	0.154187	0.320346	0.402857	0.34029
LNC_001111	XLOC_028915	.	0.213122	0.157523	0.424198	0.470152
LNC_001112	XLOC_028924	.	0	0	0	0.248201
LNC_001113	XLOC_028929	.	0.316846	0.468205	0.824781	0.359495
LNC_001114	XLOC_028929	.	0.0127915	0.02323	0.207542	0.35926
LNC_001115	XLOC_028930	.	1.29266	1.06556	3.264	1.64731
LNC_001116	XLOC_028974	.	0.29444	0.592578	0.792794	0.530849
LNC_001117	XLOC_028988	.	0.131655	0.144912	0.884415	0.398601
LNC_001118	XLOC_029003	.	0.129542	0.070453	0.000217	0.23728
LNC_001119	XLOC_029003	.	0.355191	0.363708	0.484945	0.294688
LNC_001120	XLOC_029035	.	0.0290955	0.0537405	0.055209	0.222638
LNC_001121	XLOC_029035	.	0.316107	0.203246	1.11468	0.623625
LNC_001122	XLOC_029035	.	0.0601345	0.107042	0.914634	0.231275
LNC_001123	XLOC_029042	.	0.398338	0	0.0078575	0.152182
LNC_001124	XLOC_029056	.	0.630394	0.543498	0.42299	0.345824
LNC_001125	XLOC_029125	.	0.129985	0.116308	0.465388	0.345284
LNC_001126	XLOC_029126	.	0.321672	0.176675	1.02655	0.713821
LNC_001127	XLOC_029127	.	0.566098	0.332689	0.745164	0.456916
LNC_001128	XLOC_029129	.	0.440779	0.158933	0.31865	0.145979
LNC_001129	XLOC_029129	.	0	0.148099	0.198919	0
LNC_001130	XLOC_029130	.	0.394035	0.401074	1.1115	0.713045
LNC_001131	XLOC_029139	.	0.308593	0.37302	0.570383	0.172279
LNC_001132	XLOC_029139	.	0.182496	0.11711	0.34601	0.312142
LNC_001133	XLOC_029139	.	0	0.122337	0.387719	0
LNC_001134	XLOC_029144	.	0.779572	0.831295	1.49531	1.46052
LNC_001135	XLOC_029145	.	0.06924	0.0725625	0	0.263574
LNC_001136	XLOC_029150	.	0.374604	0.322443	0.639417	0.710758
LNC_001137	XLOC_029153	.	0.213722	0.304053	0.400782	0.569193
LNC_001138	XLOC_029228	.	0.0160095	0.022978	0.340144	0.252341
LNC_001139	XLOC_029228	.	0.308823	0.306852	0.645838	0.382846
LNC_001140	XLOC_029292	.	0.309387	0	0	0
LNC_001141	XLOC_029299	.	0.546319	0.11294	0.096011	0.203022
LNC_001142	XLOC_029309	.	1.11349	0.778374	1.22947	1.30292
LNC_001143	XLOC_029326	.	0.287662	0.569511	0.889451	0.700171
LNC_001144	XLOC_029461	.	1.62195	1.70462	1.51933	0.841656
LNC_001145	XLOC_029477	.	0.359056	0.241263	0.374592	0.433861
LNC_001146	XLOC_029497	.	0.678113	0.079109	0.65168	0.204733
LNC_001147	XLOC_029497	.	0.0587465	0.355672	0.507932	0.408816
LNC_001148	XLOC_029514	.	0.530403	0.27799	0.933129	0.689627
LNC_001149	XLOC_029518	.	0.597421	0.472137	1.07155	0.411845
LNC_001150	XLOC_029519	.	0.504449	0.457572	0.310164	0.194972
LNC_001151	XLOC_029551	.	2.23835	1.79857	3.62649	3.07101
LNC_001152	XLOC_029564	.	0.172095	0.0643085	0.466913	0.62709
LNC_001153	XLOC_029574	.	0.332881	0.066879	0.0479775	0.180147
LNC_001154	XLOC_029576	.	0.235028	0	0.307856	0.0619225
LNC_001155	XLOC_029580	.	0.916593	1.07799	1.79657	1.72855
LNC_001156	XLOC_029582	.	0.306443	0.149867	0.868924	0.523611
LNC_001157	XLOC_029582	.	0.625123	0.640536	1.33543	0.63634
LNC_001158	XLOC_029587	.	0.670284	0.470154	0.649304	0.360229
LNC_001159	XLOC_029610	.	0.387266	0.185021	0.556482	0.234723
LNC_001160	XLOC_029610	.	0	0	0.310082	0
LNC_001161	XLOC_029620	.	0.245561	0.443494	1.15672	0.386414
LNC_001162	XLOC_029620	.	0	0.026857	0	0.418178
LNC_001163	XLOC_029628	.	0.459908	0.138855	0.373829	0.27983
LNC_001164	XLOC_029633	.	0.338357	0.254317	1.0867	0.586596
LNC_001165	XLOC_029646	.	0.362191	0.215124	0.572676	0.291415
LNC_001166	XLOC_029647	.	0.286911	0.396942	0.136374	0.263774
LNC_001167	XLOC_029662	.	0	0.271439	0	0.0989495
LNC_001168	XLOC_029668	.	0.150082	0.797533	0.390902	0.156272
LNC_001169	XLOC_029677	.	0.100995	0	0.296102	0.0643875
LNC_001170	XLOC_029678	.	0	0	0	0.257315
LNC_001171	XLOC_029687	.	4.98242	3.4367	5.22736	4.7432
LNC_001172	XLOC_029687	.	0.0929565	1.13132	3.01976	0.7671
LNC_001173	XLOC_029701	.	2.18546	2.31012	2.96449	3.17106
LNC_001174	XLOC_029747	.	0.782768	0.308805	0.807323	2.31048
LNC_001175	XLOC_029747	.	1.44438	0.562251	6.85289	64.7275
LNC_001176	XLOC_029747	.	1.74558	1.96031	3.3194	9.36772
LNC_001177	XLOC_029774	.	0	0.220062	0.272762	0.114466
LNC_001178	XLOC_029802	.	0.554308	0.472571	0.850066	0.342614
LNC_001179	XLOC_029803	.	0.289706	0.126745	1.01596	0.437648
LNC_001180	XLOC_029804	.	0.474416	0.291295	0.96663	0.417156
LNC_001181	XLOC_029804	.	0.442706	0.392591	0.634161	0.281643
LNC_001182	XLOC_029805	.	0.0216985	0.305503	0.894344	0.06384
LNC_001183	XLOC_029808	.	0	0	0.121553	0.316346
LNC_001184	XLOC_029836	.	0.403585	0.427554	1.42196	0.936684
LNC_001185	XLOC_029838	.	0	0.605162	0	0
LNC_001186	XLOC_029854	.	0.604679	0.479258	0.463254	0.602707
LNC_001187	XLOC_029854	.	3.07475	3.04259	4.06549	2.27592
LNC_001188	XLOC_029858	.	0.0504095	0.247732	0	0
LNC_001189	XLOC_029868	.	0.145775	0.221052	0.688666	0.279809
LNC_001190	XLOC_029869	.	0.143893	0.122698	0.356843	0.146809
LNC_001191	XLOC_029881	.	0.299953	0.221362	0.41583	0.225342
LNC_001192	XLOC_029886	.	0.270249	0.116947	0.395838	0.196758
LNC_001193	XLOC_029886	.	0.229086	0.163761	0.761146	0.389255
LNC_001194	XLOC_029890	.	1.07747	1.41713	1.41056	1.65176
LNC_001195	XLOC_029890	.	0	0.003748	0.788446	0
LNC_001196	XLOC_029891	.	0.280596	0.315501	0.122452	0.567045
LNC_001197	XLOC_029891	.	0	0.0317835	0.784555	0.020247
LNC_001198	XLOC_029891	.	0.369217	0.215642	0.707604	0.191426
LNC_001199	XLOC_029897	.	1.70189	1.24693	3.90635	2.47012
LNC_001200	XLOC_029899	.	0.278087	0.152118	0.392282	0.090408
LNC_001201	XLOC_029913	.	2.22426	2.44546	5.28208	3.21995
LNC_001202	XLOC_029918	.	0.269604	0.374393	1.16683	0.306268
LNC_001203	XLOC_029919	.	0.0240285	0.232132	0.762077	0.0176655
LNC_001204	XLOC_029935	.	0.566052	0.096204	0.290451	0.277906
LNC_001205	XLOC_029935	.	0.177824	0.623692	0.892767	0
LNC_001206	XLOC_029944	.	0.22515	0.114648	0.724161	0.299384
LNC_001207	XLOC_029946	.	0.0550135	0.270126	0.0759695	0.223504
LNC_001208	XLOC_029950	.	0.210556	0.269109	0.727939	0.254674
LNC_001209	XLOC_029950	.	0.544902	0.265652	0.554845	0.157681
LNC_001210	XLOC_029955	.	0.392157	0.434279	1.25164	0.766448
LNC_001211	XLOC_029955	.	0.017301	0.0167095	0.292594	0
LNC_001212	XLOC_029959	.	0.226586	0.116442	0.435351	0.283474
LNC_001213	XLOC_029960	.	0.215489	0.104335	0.556878	0.0796415
LNC_001214	XLOC_029961	.	0.408141	0.154205	0.397749	0.176098
LNC_001215	XLOC_029979	.	0.425986	0.210046	0.528328	0.0963835
LNC_001216	XLOC_029990	.	0.190423	0.144353	0.068294	0.132899
LNC_001217	XLOC_030009	.	0.281455	0.243665	0.223502	0.31557
LNC_001218	XLOC_030061	.	0.0435035	0.063912	0.102663	0.674875
LNC_001219	XLOC_030065	.	3.26943	3.42925	8.26596	5.78752
LNC_001220	XLOC_030065	.	3.01493	2.48903	7.59291	3.41853
LNC_001221	XLOC_030066	.	0.281741	0	0.236723	0
LNC_001222	XLOC_030067	.	0	0.076894	0.16131	0.514416
LNC_001223	XLOC_030079	.	0.06628	0.130526	0.403615	0.216639
LNC_001224	XLOC_030081	.	0.235474	0.279498	0.279405	0.114836
LNC_001225	XLOC_030095	.	0.589657	0.319304	0.239244	0.083653
LNC_001226	XLOC_030099	.	0.49104	0.391316	0.563706	0.40532
LNC_001227	XLOC_030101	.	0.42767	0.348674	0.115229	0.0986305
LNC_001228	XLOC_030115	.	0.121486	0	0.397168	0.141322
LNC_001229	XLOC_030115	.	0	0.209536	0.066754	0.073387
LNC_001230	XLOC_030124	.	0.422937	0.333749	0.590216	0.537111
LNC_001231	XLOC_030132	.	0.073753	0.165257	0.129856	0.0711745
LNC_001232	XLOC_030132	.	0.0517035	0.266267	0.053456	0.0898015
LNC_001233	XLOC_030132	.	0.0796215	0.097954	0.13032	0.077175
LNC_001234	XLOC_030132	.	0.148131	0.188336	0.391352	0.179768
LNC_001235	XLOC_030132	.	0.154818	0.166168	0.334172	0.190905
LNC_001236	XLOC_030132	.	1.13137	0.899624	2.04413	1.11504
LNC_001237	XLOC_030132	.	0.920107	1.0852	1.99336	0.693209
LNC_001238	XLOC_030139	.	1.44551	1.33482	3.95306	2.14626
LNC_001239	XLOC_030139	.	1.03522	0.030391	0.363278	1.37153
LNC_001240	XLOC_030139	.	0.193803	0.685067	1.08691	0.0357125
LNC_001241	XLOC_030145	.	0.836762	0.821715	1.30802	1.00287
LNC_001242	XLOC_030153	.	0.111659	0.180482	0.668774	0.337751
LNC_001243	XLOC_030156	.	0.376518	0.726566	0.4494	0.166056
LNC_001244	XLOC_030162	.	0.264181	0.251767	0.302035	0.447062
LNC_001245	XLOC_030189	.	1.72614	1.68352	3.73224	3.10523
LNC_001246	XLOC_030211	.	0.141998	0.270846	0.644597	0.524935
LNC_001247	XLOC_030232	.	0	0.235208	0	0
LNC_001248	XLOC_030265	.	0	0.280753	0	0.14205
LNC_001249	XLOC_030309	.	0.207567	0.133847	0.801184	0.269047
LNC_001250	XLOC_030345	.	0.218699	0	0.663589	0.401297
LNC_001251	XLOC_030391	.	0.305818	0.100135	0.306685	0.0855145
LNC_001252	XLOC_030419	.	0	0.271267	0	0
LNC_001253	XLOC_030435	.	0	0.21457	0.398904	0.319626
LNC_001254	XLOC_030441	.	0.439934	0.214335	0.45128	0.185058
LNC_001255	XLOC_030459	.	0.32252	0	0	0.136951
LNC_001256	XLOC_030491	.	0.347538	0.316252	0.739892	0.57069
LNC_001257	XLOC_030492	.	0.044782	0.317724	0.505668	0.791625
LNC_001258	XLOC_030494	.	0.31736	0	0.462811	0.212382
LNC_001259	XLOC_030495	.	0.368464	0.385035	0.779963	0.545983
LNC_001260	XLOC_030541	.	0.0969695	0.204963	0.467893	0.229547
LNC_001261	XLOC_030547	.	0.49114	0.394437	1.0206	0.449925
LNC_001262	XLOC_030563	.	0.27294	0.0417235	0.17368	0.473706
LNC_001263	XLOC_030563	.	0.0088455	0.120173	0.0585415	0.386516
LNC_001264	XLOC_030656	.	0.512383	0.119913	0.043031	0.249499
LNC_001265	XLOC_030701	.	0.320947	0	0	0
LNC_001266	XLOC_030704	.	0.353323	0	0	0.168746
LNC_001267	XLOC_030706	.	0.291823	0.078874	0.21974	0.119758
LNC_001268	XLOC_030707	.	0.366281	0.152368	0.776853	0.217422
LNC_001269	XLOC_030721	.	0.250144	0.165542	0.656492	0.293667
LNC_001270	XLOC_030722	.	0.401835	0.78854	0.892214	0.765725
LNC_001271	XLOC_030724	.	0.329693	0.226413	0.545223	0.139078
LNC_001272	XLOC_030742	.	0.243056	0.0469215	0	0.072147
LNC_001273	XLOC_030748	.	0.0711375	0.027593	0.0615795	0.472342
LNC_001274	XLOC_030753	.	0	0	0.32722	0.556681
LNC_001275	XLOC_030809	.	0.171841	0.177654	0.322045	0.415705
LNC_001276	XLOC_030810	.	0.33406	0.394502	0.340626	0.499379
LNC_001277	XLOC_030822	.	0	0.207957	0.288402	0.291944
LNC_001278	XLOC_030827	.	2.35254	2.3041	2.82078	1.36529
LNC_001279	XLOC_030842	.	0	0.067496	0.266452	0
LNC_001280	XLOC_030858	.	0.960545	0.535116	0.819613	0.688647
LNC_001281	XLOC_030858	.	0.186623	0.215428	0.261943	0.565091
LNC_001282	XLOC_030872	.	0.62007	0.835924	1.11597	1.793
LNC_001283	XLOC_030872	.	0.0115485	0.0638965	0.738636	0.323688
LNC_001284	XLOC_030872	.	0.148443	0.272846	0.86593	0.545652
LNC_001285	XLOC_030872	.	0.133116	0.107349	0.429289	0.211639
LNC_001286	XLOC_030872	.	0.260286	0.662559	0.930469	0.700305
LNC_001287	XLOC_030873	.	0.152464	0.212856	0.450331	0.207152
LNC_001288	XLOC_030874	.	0.315715	0.387711	0.84324	0.182659
LNC_001289	XLOC_030875	.	0.035133	0.328159	0.13604	0.919732
LNC_001290	XLOC_030875	.	0.13868	0.46867	1.15864	0
LNC_001291	XLOC_030875	.	0.271199	0.601792	0.079334	0.441332
LNC_001292	XLOC_030875	.	0.226352	0.303766	0.184532	0.190507
LNC_001293	XLOC_030881	.	1.33794	1.13675	2.37263	2.81538
LNC_001294	XLOC_030906	.	0.227799	0.222227	0.435269	0.435346
LNC_001295	XLOC_030908	.	0.419833	0.440284	1.11872	0.524655
LNC_001296	XLOC_030908	.	0.0009115	0.0511795	0.608985	0.295041
LNC_001297	XLOC_030912	.	0.300035	0.246468	0.157505	0
LNC_001298	XLOC_030954	.	0.40455	0	0.298553	0.496055
LNC_001299	XLOC_030967	.	0.330333	1.47231	1.43032	0.755566
LNC_001300	XLOC_030974	.	0.116458	0.366596	0.469532	0.209697
LNC_001301	XLOC_031009	.	0.146965	0	0	0.236862
LNC_001302	XLOC_031009	.	0.245858	0.107694	0.136736	0.363931
LNC_001303	XLOC_031009	.	0.502988	0.568196	0.924042	0.547443
LNC_001304	XLOC_031010	.	0.258762	0.120619	0.860543	0.175501
LNC_001305	XLOC_031012	.	0.549574	0.715569	1.83339	0.795817
LNC_001306	XLOC_031049	.	0.201386	0.123716	0.24872	0.30108
LNC_001307	XLOC_031050	.	0.483249	0	0	0
LNC_001308	XLOC_031050	.	0	0.323605	0.982951	1.34228
LNC_001309	XLOC_031050	.	0.894208	0.751217	1.13713	0.731328
LNC_001310	XLOC_031051	.	0	0.230586	0.515617	0.0773085
LNC_001311	XLOC_031091	.	0.233173	0.0356005	0.125585	0.409297
LNC_001312	XLOC_031094	.	0.595324	0.678409	1.04649	0.500331
LNC_001313	XLOC_031095	.	0.320947	0.0670215	0	0.138664
LNC_001314	XLOC_031097	.	0.277232	0.361922	0.890934	0.127042
LNC_001315	XLOC_031098	.	0.281751	0.278145	0.564416	0.375453
LNC_001316	XLOC_031099	.	0.322517	0.18986	0.466189	0.108581
LNC_001317	XLOC_031129	.	0.563998	0.272821	0.263614	0.292289
LNC_001318	XLOC_031136	.	0	0.362982	0.108617	0.088765
LNC_001319	XLOC_031202	.	0.487965	0.24	0.167763	0.0668015
LNC_001320	XLOC_031259	.	1.50538	0.493158	2.2164	1.34201
LNC_001321	XLOC_031259	.	0.905184	1.15183	2.10673	0.934875
LNC_001322	XLOC_031259	.	0.534075	0.303866	3.5568	0.686438
LNC_001323	XLOC_031259	.	4.4512	1.13384	1.76307	3.6432
LNC_001324	XLOC_031259	.	0.849129	5.37123	6.78005	4.08419
LNC_001325	XLOC_031259	.	1.35802	1.24238	3.29751	1.38461
LNC_001326	XLOC_031259	.	1.53901	1.82479	2.95835	1.20368
LNC_001327	XLOC_031342	.	0.429457	0.49937	1.18617	0.785816
LNC_001328	XLOC_031364	.	3.09861	3.5194	12.6053	10.0936
LNC_001329	XLOC_031364	.	1.27047	2.31098	2.90899	1.93008
LNC_001330	XLOC_031364	.	1.45206	1.54831	2.50464	0.981711
LNC_001331	XLOC_031396	.	0.574631	0.569254	1.40476	1.50583
LNC_001332	XLOC_031434	.	0.36742	0	0.0679325	0
LNC_001333	XLOC_031435	.	0.176984	0.187502	0.315411	0.211233
LNC_001334	XLOC_031447	.	0.424169	0	0	0
LNC_001335	XLOC_031447	.	0.0801295	0.0763975	0.421903	0.453717
LNC_001336	XLOC_031467	.	0.412322	0.30399	0.403321	0.312989
LNC_001337	XLOC_031468	.	0.220315	0.182305	0.561781	0.673778
LNC_001338	XLOC_031469	.	0.171308	0.286322	0.360814	0.447666
LNC_001339	XLOC_031478	.	0.147964	0.172065	0.0490295	0
LNC_001340	XLOC_031487	.	0.291918	0.217219	0.500415	0.20606
LNC_001341	XLOC_031515	.	0.0825005	0	0.109687	0.225561
LNC_001342	XLOC_031515	.	0.0937235	0.216824	0.102691	0.158138
LNC_001343	XLOC_031518	.	0	0.398756	0	0.30549
LNC_001344	XLOC_031522	.	0.357065	0.381452	0.66885	0.362777
LNC_001345	XLOC_031525	.	0.191962	0.0487625	0.275408	0.120571
LNC_001346	XLOC_031526	.	0.093981	0	0.540332	0
LNC_001347	XLOC_031527	.	0.091627	0.122987	0.93323	0
LNC_001348	XLOC_031533	.	0.0496245	0.221156	0.55505	0.666308
LNC_001349	XLOC_031533	.	1.41775	1.14638	2.08923	1.08907
LNC_001350	XLOC_031534	.	0.270092	0.311799	1.18447	0.47
LNC_001351	XLOC_031564	.	0	0.260159	0.603044	0
LNC_001352	XLOC_031564	.	0.427233	0.684968	0.461846	0.410162
LNC_001353	XLOC_031564	.	0.035611	0.730917	0.511742	0.0449635
LNC_001354	XLOC_031564	.	0.12295	0.0386395	0.182972	0.354851
LNC_001355	XLOC_031564	.	0.26245	0.523971	0.375296	0.014693
LNC_001356	XLOC_031564	.	0.111839	0.305246	0.34705	0.077387
LNC_001357	XLOC_031590	.	0	0	0	0.234747
LNC_001358	XLOC_031636	.	0.0014175	0	0.823773	0
LNC_001359	XLOC_031636	.	0.57806	0.605043	0.571549	0.767679
LNC_001360	XLOC_031636	.	0.949071	0.094926	0.111048	0.58188
LNC_001361	XLOC_031639	.	0.068788	0	0.564477	0.0892615
LNC_001362	XLOC_031645	.	0.524489	0.406537	0.518468	0.673217
LNC_001363	XLOC_031646	.	0.364051	0.215814	0.238029	0.169954
LNC_001364	XLOC_031655	.	0.592685	0.38725	0.948106	0.349496
LNC_001365	XLOC_031675	.	0.693901	0.094827	0.293652	0.433874
LNC_001366	XLOC_031703	.	0.576956	0.179215	0.180779	0.102599
LNC_001367	XLOC_031746	.	0	0	0	0.382752
LNC_001368	XLOC_031779	.	0.318142	0.265128	0.614672	0.274913
LNC_001369	XLOC_031779	.	0.238238	0.0680455	0	0.419253
LNC_001370	XLOC_031782	.	0.119981	0.247617	0.118188	0.243571
LNC_001371	XLOC_031784	.	0.312863	0.107825	0.508365	0.368771
LNC_001372	XLOC_031785	.	0.654867	0.415419	0.357335	0.650732
LNC_001373	XLOC_031786	.	0.0578905	0.309723	0.654918	0.54419
LNC_001374	XLOC_031786	.	0.304957	0.261643	0.0705505	0
LNC_001375	XLOC_031792	.	2.24508	2.6344	6.89871	5.34926
LNC_001376	XLOC_031815	.	0	0	0.005746	0.0294045
LNC_001377	XLOC_031815	.	0.02278	0.287405	0.124999	0.041985
LNC_001378	XLOC_031816	.	0.401093	0.16173	0.278481	0.125462
LNC_001379	XLOC_031817	.	0.302818	0.25529	0.884215	0.255047
LNC_001380	XLOC_031830	.	0.0933065	0.337894	0.114111	0
LNC_001381	XLOC_031831	.	0.141516	0.304982	0.092277	0.106443
LNC_001382	XLOC_031832	.	0.478132	0	0	0.049385
LNC_001383	XLOC_031837	.	0.109387	0	0.471481	0.077341
LNC_001384	XLOC_031845	.	0.35328	0.125487	0.586055	0.541441
LNC_001385	XLOC_031845	.	0.0330495	0.551373	0.189102	0.344098
LNC_001386	XLOC_031846	.	0.086241	0.313982	0.079283	0.228307
LNC_001387	XLOC_031847	.	0.235446	0.185644	1.17994	0.319487
LNC_001388	XLOC_031848	.	0.734755	0.951009	1.87864	1.53644
LNC_001389	XLOC_031896	.	0.183449	0.0895815	0.267406	0.362739
LNC_001390	XLOC_031930	.	0.307162	0.086264	0.349685	0.0912805
LNC_001391	XLOC_031931	.	0.198369	0.06081	0.508043	0.243788
LNC_001392	XLOC_031933	.	0.0051535	0.0043105	0.0621645	0.0037315
LNC_001393	XLOC_031933	.	0	0	0.242201	0
LNC_001394	XLOC_031933	.	0.578338	0.175597	0.234272	0.419149
LNC_001395	XLOC_031933	.	0	0.290921	0.941203	0.951215
LNC_001396	XLOC_031936	.	0.437476	0.345015	0.912998	0.379053
LNC_001397	XLOC_031936	.	0.529081	0.652842	0.914185	0.480678
LNC_001398	XLOC_031936	.	0.572452	0.798999	0.706658	0.487902
LNC_001399	XLOC_031938	.	0	0.359056	0	0
LNC_001400	XLOC_031939	.	1.59452	1.07809	2.14311	1.09242
LNC_001401	XLOC_031957	.	3.18781	2.56745	2.12657	1.52074
LNC_001402	XLOC_032027	.	0.127294	0.260059	0.3113	0
LNC_001403	XLOC_032039	.	0.0644445	0.43687	0	0
LNC_001404	XLOC_032091	.	0.102497	0.120505	0.351744	0.229531
LNC_001405	XLOC_032092	.	0.87715	1.04201	1.2031	1.0715
LNC_001406	XLOC_032130	.	0.490752	0	0.670169	0.492632
LNC_001407	XLOC_032130	.	0.258031	0.441487	0.534348	0.606238
LNC_001408	XLOC_032131	.	0.378644	0.347956	0.723644	0.540486
LNC_001409	XLOC_032131	.	0.411728	0.493115	0.216522	0.509532
LNC_001410	XLOC_032131	.	0.381692	0.320887	0.80528	0.535048
LNC_001411	XLOC_032131	.	0.321713	0.051754	0.214328	0.176578
LNC_001412	XLOC_032195	.	0.253431	0.44209	0.675614	0.386717
LNC_001413	XLOC_032195	.	0	0.281361	0.243037	0
LNC_001414	XLOC_032195	.	0.16752	0.193136	0.647411	0.389331
LNC_001415	XLOC_032195	.	0.376114	0.182942	0.312621	0.279079
LNC_001416	XLOC_032246	.	0.529923	0.623125	0.447472	0.634177
LNC_001417	XLOC_032247	.	0.133379	0.189869	0.730944	0.229053
LNC_001418	XLOC_032247	.	0.344341	0	0.208829	0.176151
LNC_001419	XLOC_032248	.	0.469282	0.326815	0.624272	0.246303
LNC_001420	XLOC_032251	.	0.302078	0.286002	0.482731	0.061172
LNC_001421	XLOC_032295	.	0.370262	0.317385	0.870636	0.555768
LNC_001422	XLOC_032301	.	0.289976	0.212898	0.760716	0.818633
LNC_001423	XLOC_032336	.	0.634506	0.624178	0.837827	0.509031
LNC_001424	XLOC_032337	.	0.534377	0.468702	0.624202	0.336126
LNC_001425	XLOC_032338	.	0.126676	0.268446	0.863079	0.474969
LNC_001426	XLOC_032415	.	0.402371	0.264701	0.80557	0.520674
LNC_001427	XLOC_032427	.	2.11903	1.24673	2.67508	1.47295
LNC_001428	XLOC_032427	.	0	0.62156	0	0
LNC_001429	XLOC_032453	.	0.820951	0.786718	1.46708	1.05487
LNC_001430	XLOC_032465	.	0.115972	0.353104	1.23029	0.016311
LNC_001431	XLOC_032465	.	1.43115	1.34326	2.86659	2.28663
LNC_001432	XLOC_032465	.	1.53215	0.820442	2.32845	2.65103
LNC_001433	XLOC_032495	.	0.239356	0.0600915	0.493593	0
LNC_001434	XLOC_032496	.	0.142421	0.170804	0.494107	0.185544
LNC_001435	XLOC_032497	.	0.057519	0.0527525	0.478608	0.162301
LNC_001436	XLOC_032505	.	0.576442	0.513786	1.28458	0.727132
LNC_001437	XLOC_032510	.	0.21888	0.145603	0.389527	0
LNC_001438	XLOC_032510	.	0.400774	0.314441	0	0.281257
LNC_001439	XLOC_032672	.	0.296891	0.0464695	0.0588135	0.277712
LNC_001440	XLOC_032716	.	0.438615	0	1.04879	0.366667
LNC_001441	XLOC_032720	.	0.038735	0.329148	0.247056	0.309203
LNC_001442	XLOC_032720	.	0.148433	0.360673	1.07602	1.22872
LNC_001443	XLOC_032723	.	0.334723	0.0420775	0.31248	0.124673
LNC_001444	XLOC_032738	.	0.567064	0.075637	0.598624	0
LNC_001445	XLOC_032749	.	0.264458	0.15462	1.03778	0.472463
LNC_001446	XLOC_032755	.	1.33707	1.36582	2.58195	2.26486
LNC_001447	XLOC_032765	.	0.256178	0.184608	0.24426	0.0736035
LNC_001448	XLOC_032807	.	0.306499	0.122172	0.371642	0.149167
LNC_001449	XLOC_032825	.	0.009745	0.084632	0.479864	0
LNC_001450	XLOC_032825	.	0.0707125	0.0572435	0.587882	0.074314
LNC_001451	XLOC_032846	.	0.223607	0.428706	0.159047	0.0401705
LNC_001452	XLOC_032855	.	0	0.046485	0.072038	0.379551
LNC_001453	XLOC_032858	.	0.206307	0.138132	0.0659385	0.251298
LNC_001454	XLOC_032859	.	0.60252	0.623184	0.641726	0.327939
LNC_001455	XLOC_032876	.	0.369714	0.353345	0.885669	0.606023
LNC_001456	XLOC_032877	.	0.255852	0.0872645	0.683205	0.324884
LNC_001457	XLOC_032878	.	0	0.0019535	0.368744	0
LNC_001458	XLOC_032931	.	0	0.282963	0	0
LNC_001459	XLOC_032970	.	0.167429	0.104034	0.378979	0.156309
LNC_001460	XLOC_032972	.	0	0.137655	0.593568	0.144051
LNC_001461	XLOC_032973	.	0	0	0.150028	0.241518
LNC_001462	XLOC_032991	.	0.044308	0.235191	0.359449	0.321912
LNC_001463	XLOC_032992	.	0.460982	0.223964	0.777857	0.347633
LNC_001464	XLOC_032993	.	0.205144	0.533497	1.02359	0.361785
LNC_001465	XLOC_032995	.	0.161744	0.16959	0.577744	0.169131
LNC_001466	XLOC_032996	.	0.081279	0.066581	0.396772	0.14071
LNC_001467	XLOC_032998	.	0.445298	0.445905	0.788712	0.202502
LNC_001468	XLOC_032999	.	0.226335	0.256404	0.39883	0.263348
LNC_001469	XLOC_033008	.	0.4703	0.446929	0.432936	0.355116
LNC_001470	XLOC_033014	.	0.185347	0.067693	0.303907	0.276488
LNC_001471	XLOC_033032	.	0.855774	0.809372	1.41786	1.25901
LNC_001472	XLOC_033041	.	0.202563	0.250742	0.313566	0.21295
LNC_001473	XLOC_033048	.	0.025833	0	0.365029	0.214683
LNC_001474	XLOC_033054	.	0.192947	0.128246	0.646833	0.333289
LNC_001475	XLOC_033056	.	0.179009	0.270726	0.465914	0.388075
LNC_001476	XLOC_033057	.	0.185974	0	0.044423	0.236404
LNC_001477	XLOC_033079	.	0.0734465	0.0752175	0.536309	0.343436
LNC_001478	XLOC_033098	.	0.0226	0.102278	0.312287	0.171766
LNC_001479	XLOC_033111	.	0.223573	0.205589	0.472826	0.103322
LNC_001480	XLOC_033120	.	1.51961	1.26541	3.20915	2.86284
LNC_001481	XLOC_033120	.	0.573294	0.783419	0.721499	0.670021
LNC_001482	XLOC_033122	.	0.285225	0.175726	0.393096	0.0250925
LNC_001483	XLOC_033131	.	0.0163585	0.28626	0.652408	0.569102
LNC_001484	XLOC_033131	.	0.495941	0.0478025	0.39274	0.255613
LNC_001485	XLOC_033162	.	0.003167	0.010471	0.897446	0.170246
LNC_001486	XLOC_033162	.	0.179389	0.287593	0.268661	0.439337
LNC_001487	XLOC_033162	.	0.414907	0.360741	0.460606	0.294088
LNC_001488	XLOC_033164	.	0.348976	0.73003	0.469519	0
LNC_001489	XLOC_033164	.	0.669817	0.594622	0.851565	1.33656
LNC_001490	XLOC_033203	.	0	0	0.267437	0.399672
LNC_001491	XLOC_033211	.	0.168195	0.0906585	1.29612	0.44901
LNC_001492	XLOC_033215	.	0.0900135	0.231263	0.336701	0.169834
LNC_001493	XLOC_033216	.	0	0.0977095	0.382988	0.0490065
LNC_001494	XLOC_033246	.	0.850495	0.214758	0.487434	0.389906
LNC_001495	XLOC_033246	.	0.324579	0.421758	1.01545	0.986858
LNC_001496	XLOC_033246	.	0.25074	0.358337	0.789041	0.890588
LNC_001497	XLOC_033250	.	0.287036	0.170363	1.25677	0.296186
LNC_001498	XLOC_033251	.	0.253719	0.115629	0.458327	0
LNC_001499	XLOC_033277	.	0.265931	0.086609	0.252084	0.372659
LNC_001500	XLOC_033314	.	0.068634	0	0.333463	0.088538
LNC_001501	XLOC_033317	.	0.201017	0.552643	0.832878	0.527371
LNC_001502	XLOC_033319	.	0.0939215	0.154759	0.262855	0.451352
LNC_001503	XLOC_033324	.	0.633006	0.608413	0.938125	0.49567
LNC_001504	XLOC_033352	.	0.485183	0.258419	0.275585	0.181922
LNC_001505	XLOC_033406	.	0.365061	0.373833	1.35562	0.658946
LNC_001506	XLOC_033406	.	0.275386	0.065966	0.499507	0.221794
LNC_001507	XLOC_033407	.	0.535222	0.17944	0.783317	0.148837
LNC_001508	XLOC_033408	.	0.564055	0.451923	0.84263	0.489203
LNC_001509	XLOC_033411	.	0	0.268442	0.101486	0.030374
LNC_001510	XLOC_033411	.	0.0357995	0.057714	0.45567	0.061092
LNC_001511	XLOC_033413	.	0.2409	0.216932	1.41057	0.217301
LNC_001512	XLOC_033427	.	0.3466	0.917463	0.363638	0.460379
LNC_001513	XLOC_033450	.	0.149953	0.27846	0.319752	0.257279
LNC_001514	XLOC_033462	.	0.641368	1.11378	1.578	0.581435
LNC_001515	XLOC_033463	.	0.164681	0.0253945	0.364775	0.053208
LNC_001516	XLOC_033463	.	0.305482	0.271999	0.465979	0.295059
LNC_001517	XLOC_033463	.	0.660338	0.411751	0.918581	0.527945
LNC_001518	XLOC_033473	.	0.286597	0.267599	0.200805	0.034405
LNC_001519	XLOC_033474	.	0.332396	0.167971	0.173892	0.116425
LNC_001520	XLOC_033501	.	0.02864	0.0272815	0.275111	0.0634315
LNC_001521	XLOC_033519	.	0.772446	0.552531	0.470349	0.224451
LNC_001522	XLOC_033519	.	0.434514	0.34348	0.068378	0.0359785
LNC_001523	XLOC_033521	.	0.44897	0.55674	0.563562	0.249885
LNC_001524	XLOC_033533	.	13.1762	16.6277	84.1766	68.6262
LNC_001525	XLOC_033538	.	0.665095	0.483791	0.929361	0.710344
LNC_001526	XLOC_033552	.	0.359003	0.347734	0.652987	0.408975
LNC_001527	XLOC_033553	.	0.807392	0.398574	0.47873	0.224321
LNC_001528	XLOC_033556	.	0.842298	1.01581	2.16533	1.1488
LNC_001529	XLOC_033562	.	1.05327	1.20833	2.53615	2.32644
LNC_001530	XLOC_033562	.	0	0	0.95877	0
LNC_001531	XLOC_033570	.	0.0506865	0	0.566569	0.113976
LNC_001532	XLOC_033613	.	0.225066	0.159551	0.594708	0.313008
LNC_001533	XLOC_033614	.	0	0.128441	0.212207	0.226063
LNC_001534	XLOC_033614	.	0	0.0457025	0.072794	0.267761
LNC_001535	XLOC_033615	.	0.61161	0.784543	1.76649	0.808497
LNC_001536	XLOC_033649	.	0.751633	0.877564	1.58077	0.945857
LNC_001537	XLOC_033651	.	0.129144	0.531084	0.644918	0.405531
LNC_001538	XLOC_033652	.	0.338386	0.246929	0.676129	0.474911
LNC_001539	XLOC_033670	.	0.293434	0.110137	0.36196	0.283853
LNC_001540	XLOC_033685	.	0.442787	0.0956625	0.579457	0.404525
[truncated: 11,276 more rows]
