# Supplementary material for: Analysis of the aging-related biomarker in a nonhuman primate model using multilayer omics
Source: BMC Genomics. 2024 Jun 26;25:639. doi: 10.1186/s12864-024-10556-z (PMC11209966; doi:10.1186/s12864-024-10556-z)
Supplement: Supplementary file 13 — Supplementary Material 13 [file 12864_2024_10556_MOESM13_ESM.xlsx]

## Sheet: Table S7
The expression level (TPM) for each circRNA genes detected in our study
circRNA_id	2-4 years_TPM	5-10 years_TPM	11-19 years_TPM	20-34 years_TPM
circ_0000006	898.963	585.535	958.804	1216.15
circ_0000012	735.129	782.798	681.048	536.519
circ_0000013	417.586	354.933	458.245	73.5186
circ_0000016	436.418	134.749	597.826	273.732
circ_0000027	0	825.858	0	661.667
circ_0000028	255.167	0	0	0
circ_0000030	272.585	170.867	325.687	369.139
circ_0000032	1339.63	3475.01	2110.74	3694.61
circ_0000037	0	0	0	760.167
circ_0000038	14767.8	32870.5	20259.9	23903
circ_0000039	0	0	2813.03	2913.97
circ_0000040	0	0	0	843.084
circ_0000041	2640.28	0	0	1689.26
circ_0000042	3923.19	0	0	0
circ_0000043	382.751	0	0	0
circ_0000046	672.753	0	0	168.926
circ_0000048	0	142.389	135.367	110.278
circ_0000049	649.566	691.806	1288.7	273.732
circ_0000050	0	194.484	0	0
circ_0000051	159.479	502.88	0	220.556
circ_0000053	1116.36	1281.5	1535.38	2379.12
circ_0000054	829.293	1697.57	0	0
circ_0000055	159.479	0	0	0
circ_0000057	72.5005	113.911	225.611	147.037
circ_0000059	191.375	227.823	279.161	0
circ_0000063	504.565	603.593	270.734	0
circ_0000064	253.752	1341.94	465.268	1348.32
circ_0000065	191.375	0	0	110.278
circ_0000067	0	0	0	549.01
circ_0000069	0	0	0	220.556
circ_0000072	1212.04	1205.8	1173.18	2430.75
circ_0000074	591.544	741.122	186.107	510.704
circ_0000078	127.584	77.7938	462.459	315.963
circ_0000084	290.002	290.337	554.108	183.797
circ_0000085	713.358	199.345	1570.67	2178.91
circ_0000089	318.959	170.867	1151.93	624.908
circ_0000099	127.584	191.705	180.489	73.5186
circ_0000102	268.23	375.771	93.0536	147.037
circ_0000104	108.751	0	232.634	0
circ_0000110	63.7918	227.823	461.054	400.426
circ_0000111	421.94	212.543	366.596	157.982
circ_0000112	272.585	56.9557	139.58	305.019
circ_0000115	1431.07	1334.3	920.704	942.418
circ_0000118	549.524	422.307	961.613	521.649
circ_0000119	717.712	883.511	1010.95	916.603
circ_0000122	72.5005	56.9557	0	157.982
circ_0000125	245.043	85.4336	320.069	73.5186
circ_0000127	491.502	834.196	465.268	894.714
circ_0000130	63.7918	474.402	135.367	147.037
circ_0000134	217.502	134.749	0	168.926
circ_0000135	308.835	230.602	228.42	284.676
circ_0000138	385.69	163.227	321.474	310.491
circ_0000139	72.5005	0	93.0536	194.741
circ_0000143	453.836	269.499	321.474	431.713
circ_0000148	208.793	194.484	0	0
circ_0000155	445.127	0	500.559	84.463
circ_0000156	172.543	85.4336	0	0
circ_0000157	508.919	458.425	458.245	157.982
circ_0000161	326.252	0	0	0
circ_0000169	0	0	0	211.158
circ_0000170	717.712	709.865	186.107	394.954
circ_0000172	208.793	233.381	411.719	279.204
circ_0000173	440.773	290.337	279.161	305.019
circ_0000175	462.545	422.307	270.734	73.5186
circ_0000176	95.6877	134.749	229.825	347.25
circ_0000179	168.188	202.124	0	0
circ_0000180	0	316.036	0	211.158
circ_0000182	223.271	284.779	413.123	358.195
circ_0000185	359.564	670.968	410.314	679.63
circ_0000186	304.481	194.484	458.245	552.936
circ_0000187	672.753	989.783	1010.95	1300.61
circ_0000190	63.7918	142.389	135.367	157.982
circ_0000192	0	0	320.069	0
circ_0000193	562.587	336.874	0	400.426
circ_0000198	127.584	248.661	135.367	442.658
circ_0000200	108.751	531.358	135.367	126.695
circ_0000205	276.939	0	135.367	0
circ_0000207	263.876	347.293	415.932	84.463
circ_0000208	0	163.227	0	0
circ_0000210	336.376	0	0	0
circ_0000211	181.251	251.44	270.734	84.463
circ_0000213	136.292	0	0	0
circ_0000214	159.479	251.44	273.543	211.158
circ_0000215	368.272	326.455	500.559	663.214
circ_0000216	340.731	191.705	507.581	347.25
circ_0000217	191.375	0	0	0
circ_0000222	304.481	191.705	0	84.463
circ_0000226	504.565	308.396	273.543	284.676
circ_0000227	245.043	116.691	0	0
circ_0000232	1235.34	1956.65	1467.79	567.806
circ_0000236	2012.49	893.93	1140.7	764.093
circ_0000239	217.502	354.933	0	194.741
circ_0000241	0	134.749	180.489	0
circ_0000242	326.252	375.771	0	73.5186
circ_0000244	72.5005	134.749	0	0
circ_0000248	181.251	202.124	180.489	73.5186
circ_0000251	0	0	90.2446	200.213
circ_0000252	223.271	241.021	135.367	168.926
circ_0000266	436.418	720.284	640.139	674.158
circ_0000267	326.252	142.389	139.58	84.463
circ_0000270	840.941	691.806	551.299	1010.46
circ_0000272	168.188	241.021	183.298	147.037
circ_0000275	764.086	2057.36	1927.44	811.797
circ_0000278	421.94	220.183	640.139	600.639
circ_0000285	181.251	0	0	0
circ_0000294	63.7918	173.646	0	194.741
circ_0000302	145.001	230.602	0	211.158
circ_0000304	217.502	0	90.2446	0
circ_0000308	308.835	77.7938	0	0
circ_0000309	0	77.7938	229.825	157.982
circ_0000313	558.232	297.977	0	0
circ_0000317	208.793	0	455.436	0
circ_0000319	0	0	325.687	220.556
circ_0000321	95.6877	56.9557	0	294.074
circ_0000322	0	350.072	0	211.158
circ_0000327	2680.89	2604	2100.91	2094.45
circ_0000331	108.751	0	408.91	0
circ_0000337	255.167	393.829	504.772	0
circ_0000338	191.375	334.094	648.566	341.778
circ_0000339	0	191.705	90.2446	389.482
circ_0000346	2028.49	1166.21	731.788	1015.94
circ_0000360	159.479	155.588	186.107	84.463
circ_0000368	191.375	0	93.0536	0
circ_0000371	0	0	0	380.084
circ_0000372	0	56.9557	0	295.621
circ_0000376	3478.39	2699.85	2709.97	1842.6
circ_0000382	172.543	116.691	0	0
circ_0000384	276.939	297.977	186.107	479.417
circ_0000402	662.629	974.503	414.528	768.019
circ_0000406	549.524	482.042	728.979	569.352
circ_0000409	368.272	383.41	366.596	326.908
circ_0000411	1100.46	1223.16	823.437	1153.58
circ_0000412	1158.48	780.019	1376.14	990.121
circ_0000416	445.127	461.204	139.58	294.074
circ_0000417	549.524	774.461	595.017	326.908
circ_0000420	308.835	492.461	90.2446	0
circ_0000421	223.271	173.646	0	168.926
circ_0000424	817.754	552.196	558.321	531.047
circ_0000425	898.963	1142.59	640.139	1640.84
circ_0000427	6929.14	4207.79	3670.18	4921.7
circ_0000428	2211.16	1894.13	1054.67	751.603
circ_0000431	95.6877	230.602	0	284.676
circ_0000433	181.251	77.7938	0	84.463
circ_0000436	855.419	670.968	926.322	1367.11
circ_0000437	63.7918	0	232.634	157.982
circ_0000442	72.5005	259.08	139.58	147.037
circ_0000444	272.585	0	90.2446	183.797
circ_0000449	0	163.227	318.665	0
circ_0000451	572.711	372.991	276.352	532.593
circ_0000452	276.939	326.455	135.367	394.954
circ_0000453	0	0	0	157.982
circ_0000460	577.065	279.918	736.001	920.529
circ_0000461	336.376	386.19	135.367	84.463
circ_0000462	0	248.661	93.0536	253.389
circ_0000465	204.438	269.499	372.214	358.195
circ_0000468	413.231	336.874	90.2446	363.667
circ_0000469	304.481	0	135.367	279.204
circ_0000470	395.814	0	273.543	378.537
circ_0000471	572.711	305.617	360.978	200.213
circ_0000472	1026.55	813.358	1008.14	652.269
circ_0000474	707.588	759.181	1144.91	631.927
circ_0000478	3221.7	2922.11	2839.72	3700.08
circ_0000479	63.7918	134.749	0	84.463
circ_0000481	0	0	315.856	73.5186
circ_0000482	276.939	334.094	414.528	279.204
circ_0000485	0	85.4336	228.42	0
circ_0000486	181.251	163.227	0	168.926
circ_0000489	172.543	56.9557	325.687	0
circ_0000492	0	0	0	157.982
circ_0000494	0	0	0	183.797
circ_0000495	272.585	202.124	0	0
circ_0000503	231.98	77.7938	0	147.037
circ_0000509	204.438	0	0	0
circ_0000510	168.188	0	0	0
circ_0000514	0	56.9557	0	183.797
circ_0000517	108.751	220.183	0	341.778
circ_0000518	127.584	142.389	0	0
circ_0000520	0	173.646	0	110.278
circ_0000522	159.479	173.646	0	0
circ_0000523	0	134.749	0	0
circ_0000524	127.584	173.646	135.367	147.037
circ_0000526	108.751	248.661	139.58	0
circ_0000532	0	0	228.42	0
circ_0000535	159.479	432.726	90.2446	211.158
circ_0000536	440.773	308.396	500.559	168.926
circ_0000537	217.502	77.7938	274.947	310.491
circ_0000538	459.606	230.602	411.719	305.019
circ_0000539	236.334	269.499	0	84.463
circ_0000545	108.751	279.918	186.107	73.5186
circ_0000547	159.479	212.543	273.543	273.732
circ_0000548	108.751	290.337	186.107	73.5186
circ_0000551	168.188	163.227	279.161	110.278
circ_0000552	2095.11	1404.45	1188.63	1647.86
circ_0000553	527.752	873.092	1331.02	606.112
circ_0000554	455.251	513.299	596.421	933.019
circ_0000555	304.481	220.183	183.298	147.037
circ_0000556	127.584	354.933	279.161	584.223
circ_0000557	72.5005	230.602	135.367	168.926
circ_0000563	736.545	450.785	692.284	448.13
circ_0000564	340.731	85.4336	139.58	168.926
circ_0000568	281.293	220.183	0	84.463
circ_0000570	1577.49	1528.78	1146.32	1069.11
circ_0000575	287.063	173.646	270.734	84.463
circ_0000576	1980.59	1743.41	1056.07	1159.05
circ_0000578	762.671	528.579	414.528	321.435
circ_0000580	0	0	0	273.732
circ_0000584	191.375	56.9557	139.58	499.76
circ_0000585	0	142.389	0	0
circ_0000587	0	227.823	0	0
circ_0000589	240.689	290.337	93.0536	168.926
circ_0000594	0	290.337	90.2446	73.5186
circ_0000595	127.584	272.278	0	0
circ_0000597	272.585	163.227	274.947	0
circ_0000600	72.5005	163.227	0	168.926
circ_0000601	63.7918	0	363.787	183.797
circ_0000602	136.292	0	0	0
circ_0000607	217.502	0	135.367	0
circ_0000608	208.793	624.432	318.665	273.732
circ_0000617	622.024	497.322	454.032	420.769
circ_0000622	253.752	199.345	455.436	110.278
circ_0000623	240.689	134.749	0	110.278
circ_0000632	159.479	194.484	228.42	0
circ_0000633	272.585	691.806	596.421	879.843
circ_0000642	794.567	489.682	372.214	532.593
circ_0000643	327.668	471.623	90.2446	591.241
circ_0000644	272.585	311.175	90.2446	0
circ_0000649	217.502	0	93.0536	0
circ_0000653	0	279.918	93.0536	0
circ_0000658	181.251	241.021	0	183.797
circ_0000659	0	85.4336	321.474	126.695
circ_0000669	0	251.44	456.841	110.278
circ_0000672	263.876	344.514	139.58	284.676
circ_0000675	1094.69	1194.69	1551.01	1109.8
circ_0000676	63.7918	194.484	0	0
circ_0000677	300.126	241.021	321.474	315.963
circ_0000685	168.188	113.911	0	126.695
circ_0000694	1130.94	1785.08	2116.36	1805.84
circ_0000695	0	269.499	139.58	0
circ_0000696	272.585	230.602	0	126.695
circ_0000697	0	134.749	90.2446	0
circ_0000698	0	163.227	0	0
circ_0000699	223.271	0	90.2446	110.278
circ_0000701	72.5005	308.396	273.543	352.723
circ_0000702	0	0	0	236.972
circ_0000704	414.647	702.225	413.123	843.084
circ_0000708	313.189	354.933	368.001	800.853
circ_0000709	108.751	116.691	139.58	157.982
circ_0000712	2182.09	2860.3	2750.88	2719.35
circ_0000713	564.002	834.196	1194.25	1105.87
circ_0000714	168.188	269.499	139.58	321.435
circ_0000715	400.168	450.785	830.459	405.898
circ_0000716	336.376	134.749	274.947	126.695
circ_0000718	231.98	541.777	503.368	284.676
circ_0000719	95.6877	279.918	368.001	126.695
circ_0000720	0	0	0	194.741
circ_0000724	300.126	297.977	366.596	273.732
circ_0000735	332.022	297.977	0	231.5
circ_0000740	72.5005	0	0	183.797
circ_0000743	408.877	336.874	139.58	110.278
circ_0000744	459.606	759.181	734.597	1364.73
circ_0000750	159.479	163.227	93.0536	157.982
circ_0000752	217.502	0	93.0536	168.926
circ_0000753	1890.68	2601.22	3419.28	3434.91
circ_0000754	1213.57	1046.74	2422.38	2289.19
circ_0000759	0	0	0	200.213
circ_0000761	0	199.345	139.58	0
circ_0000762	304.481	269.499	270.734	384.01
circ_0000764	368.272	518.16	960.208	689.028
circ_0000766	127.584	311.175	322.878	273.732
circ_0000771	623.439	85.4336	320.069	157.982
circ_0000773	0	142.389	0	0
circ_0000774	136.292	56.9557	0	0
circ_0000780	300.126	297.977	274.947	257.315
circ_0000783	172.543	259.08	325.687	484.889
circ_0000785	200.084	199.345	232.634	363.667
circ_0000790	108.751	0	0	220.556
circ_0000793	472.669	259.08	274.947	431.713
circ_0000800	200.084	0	322.878	279.204
circ_0000801	0	272.278	0	0
circ_0000802	521.982	515.381	868.559	220.556
circ_0000809	136.292	85.4336	322.878	84.463
circ_0000810	245.043	0	0	0
circ_0000813	240.689	0	93.0536	73.5186
circ_0000814	1152.72	1287.76	1101.19	1210.68
circ_0000818	414.647	336.874	279.161	685.102
circ_0000820	3633.52	2749.17	3207.72	3325.47
circ_0000821	558.232	777.24	1101.19	689.028
circ_0000822	63.7918	202.124	139.58	0
circ_0000823	749.608	308.396	90.2446	0
circ_0000827	449.482	155.588	0	0
circ_0000831	191.375	279.918	93.0536	352.723
circ_0000833	345.085	212.543	93.0536	273.732
circ_0000835	168.188	0	0	0
circ_0000853	159.479	0	139.58	0
circ_0000856	0	0	90.2446	157.982
circ_0000857	0	77.7938	232.634	84.463
circ_0000858	3536.42	3132.58	4321.55	3637.5
circ_0000860	685.816	113.911	325.687	211.158
circ_0000863	404.523	170.867	458.245	426.241
circ_0000870	0	0	0	220.556
circ_0000877	1576.07	1254.42	1610.18	1001.07
circ_0000878	1394.82	1059.94	1381.76	1069.11
circ_0000879	0	116.691	90.2446	157.982
circ_0000889	0	142.389	0	126.695
circ_0000891	545.169	697.365	919.3	442.658
circ_0000892	0	194.484	0	0
circ_0000894	240.689	199.345	90.2446	0
circ_0000897	253.752	723.063	315.856	211.158
circ_0000901	127.584	85.4336	0	295.621
circ_0000904	127.584	0	274.947	126.695
circ_0000905	300.126	313.256	455.436	431.713
circ_0000906	363.918	414.667	547.085	473.945
circ_0000909	2746.09	4057.76	6714.44	4802.74
circ_0000915	0	0	0	211.158
circ_0000918	236.334	357.712	232.634	211.158
circ_0000920	427.71	227.823	411.719	147.037
circ_0000923	685.816	725.145	500.559	668.686
circ_0000924	159.479	56.9557	0	0
circ_0000928	326.252	0	0	0
circ_0000937	72.5005	173.646	0	0
circ_0000944	145.001	0	90.2446	321.435
circ_0000953	340.731	116.691	180.489	0
circ_0000959	1220.86	1246.08	874.177	826.667
circ_0000961	0	318.815	93.0536	147.037
circ_0000962	255.167	85.4336	93.0536	0
circ_0000966	677.107	660.549	736.001	253.389
circ_0000972	15454.4	15665	16468.7	9609.52
circ_0000973	63.7918	318.815	135.367	0
circ_0000974	63.7918	191.705	365.192	110.278
circ_0000982	0	134.749	0	147.037
circ_0000983	127.584	0	410.314	110.278
circ_0000989	217.502	212.543	139.58	363.667
circ_0000999	0	113.911	455.436	84.463
circ_0001000	255.167	77.7938	0	200.213
circ_0001001	2830.24	2458.83	2257.34	2053.76
circ_0001003	159.479	142.389	0	606.112
circ_0001005	722.066	580.674	139.58	330.834
circ_0001012	72.5005	0	0	200.213
circ_0001014	481.378	425.087	368.001	525.575
circ_0001016	108.751	259.08	183.298	0
circ_0001017	172.543	0	0	168.926
circ_0001022	477.023	383.41	411.719	168.926
circ_0001026	0	248.661	90.2446	0
circ_0001028	1286.07	961.305	1008.14	1188.79
circ_0001029	1154.13	1507.94	274.947	1015.94
circ_0001030	317.544	336.874	139.58	73.5186
circ_0001031	381.335	56.9557	90.2446	0
circ_0001038	2134.3	1419.73	1137.89	883.769
circ_0001040	0	0	232.634	84.463
circ_0001045	671.338	347.293	186.107	200.213
circ_0001049	204.438	56.9557	180.489	0
circ_0001050	95.6877	194.484	186.107	147.037
circ_0001051	204.438	113.911	93.0536	330.834
circ_0001052	664.044	450.785	228.42	147.037
circ_0001055	72.5005	212.543	0	0
circ_0001062	108.751	116.691	0	273.732
circ_0001063	807.63	888.372	692.284	220.556
circ_0001064	181.251	269.499	93.0536	426.241
circ_0001074	136.292	56.9557	90.2446	0
circ_0001075	159.479	248.661	274.947	431.713
circ_0001076	168.188	0	0	0
circ_0001077	245.043	212.543	228.42	147.037
circ_0001078	255.167	432.726	232.634	268.26
circ_0001085	0	142.389	0	0
circ_0001086	240.689	388.969	139.58	394.954
circ_0001089	136.292	290.337	93.0536	527.121
circ_0001090	136.292	56.9557	372.214	0
circ_0001096	0	134.749	0	147.037
circ_0001098	404.523	170.867	315.856	242.445
circ_0001106	340.731	227.823	229.825	183.797
circ_0001110	295.772	199.345	90.2446	126.695
circ_0001118	504.565	741.122	229.825	236.972
circ_0001119	481.378	468.844	232.634	168.926
circ_0001122	617.67	627.211	872.773	1311.56
circ_0001131	803.276	829.335	637.33	599.093
circ_0001132	204.438	199.345	135.367	279.204
circ_0001134	268.23	269.499	139.58	147.037
circ_0001136	108.751	142.389	0	0
circ_0001137	1007.71	1007.84	1332.42	2002.97
circ_0001141	208.793	85.4336	0	0
circ_0001143	108.751	77.7938	228.42	84.463
circ_0001145	4874.63	5153.82	3664.56	6824.62
circ_0001149	200.084	56.9557	0	0
circ_0001152	263.876	0	93.0536	110.278
circ_0001155	9196.9	10012.4	5553.9	7419.66
circ_0001156	63.7918	77.7938	0	157.982
circ_0001161	0	173.646	0	0
circ_0001167	481.378	163.227	411.719	183.797
circ_0001180	472.669	336.874	0	473.945
circ_0001185	72.5005	113.911	408.91	352.723
circ_0001188	168.188	113.911	0	0
circ_0001192	308.835	0	0	0
circ_0001194	890.255	513.299	637.33	536.519
circ_0001196	0	142.389	0	84.463
circ_0001199	0	0	139.58	273.732
circ_0001200	408.877	681.387	871.368	905.658
circ_0001205	877.191	510.52	321.474	284.676
circ_0001206	236.334	77.7938	186.107	126.695
circ_0001212	263.876	191.705	139.58	0
circ_0001214	127.584	142.389	183.298	147.037
circ_0001217	168.188	0	0	0
circ_0001222	0	329.234	0	73.5186
circ_0001223	191.375	350.072	651.375	0
circ_0001225	1668.82	2453.27	3313.41	1774.56
circ_0001226	63.7918	326.455	273.543	168.926
circ_0001227	372.627	393.829	315.856	0
circ_0001232	668.398	541.777	776.91	400.426
circ_0001241	645.211	606.373	645.757	600.639
circ_0001242	0	170.867	90.2446	0
circ_0001243	0	0	276.352	126.695
circ_0001245	500.21	259.08	458.245	457.528
circ_0001249	240.689	251.44	90.2446	126.695
circ_0001251	1287.48	2476.89	2883.43	3176.05
circ_0001253	191.375	347.293	0	326.908
circ_0001255	1591.96	1789.94	2970.87	2926.59
circ_0001257	63.7918	56.9557	228.42	194.741
circ_0001259	5763.36	4487.71	3983.22	2792.87
circ_0001260	127.584	56.9557	135.367	220.556
circ_0001262	168.188	0	0	0
circ_0001265	0	170.867	0	0
circ_0001272	381.335	248.661	93.0536	463
circ_0001274	490.086	372.991	90.2446	389.482
circ_0001276	217.502	85.4336	0	194.741
circ_0001285	0	194.484	93.0536	183.797
circ_0001293	290.002	85.4336	93.0536	220.556
circ_0001298	72.5005	347.293	228.42	0
circ_0001304	168.188	116.691	135.367	194.741
circ_0001305	136.292	77.7938	186.107	0
circ_0001306	276.939	85.4336	273.543	253.389
circ_0001308	255.167	468.844	180.489	326.908
circ_0001312	0	0	0	415.297
circ_0001314	223.271	0	0	0
circ_0001317	136.292	0	93.0536	84.463
circ_0001318	681.462	269.499	501.963	363.667
circ_0001322	231.98	85.4336	501.963	541.991
circ_0001330	95.6877	199.345	0	367.593
circ_0001331	74456.7	90452.2	98514.7	104199
circ_0001333	14928.1	18669.7	22196.1	22126.8
circ_0001334	28964.6	28841.2	47511.1	42195.4
circ_0001341	168.188	443.145	551.299	400.426
circ_0001343	413.231	741.122	871.368	1169.99
circ_0001344	0	85.4336	0	273.732
circ_0001346	327.668	248.661	733.192	615.51
circ_0001347	3139.08	3002.69	3034.25	3020.45
circ_0001348	764.086	855.034	600.635	541.991
circ_0001351	145.001	56.9557	183.298	194.741
circ_0001352	108.751	287.558	229.825	268.26
circ_0001354	300.126	582.755	595.017	541.991
circ_0001356	400.168	453.564	504.772	652.269
circ_0001363	181.251	0	232.634	0
circ_0001366	0	0	135.367	231.5
circ_0001367	713.358	640.409	823.437	574.825
circ_0001370	268.23	116.691	90.2446	315.963
circ_0001371	127.584	365.352	321.474	341.778
circ_0001379	362.503	0	0	0
circ_0001382	381.335	715.424	779.719	758.621
circ_0001390	127.584	375.771	408.91	157.982
circ_0001393	159.479	251.44	363.787	437.186
circ_0001398	253.752	386.19	0	0
circ_0001399	240.689	0	0	220.556
circ_0001402	513.273	56.9557	186.107	84.463
circ_0001415	172.543	173.646	90.2446	0
circ_0001418	985.942	344.514	0	310.491
circ_0001420	421.94	56.9557	0	0
circ_0001421	72.5005	0	0	394.954
circ_0001422	535.045	507.741	552.703	657.741
circ_0001424	308.835	194.484	0	0
circ_0001428	95.6877	0	90.2446	200.213
circ_0001429	127.584	113.911	232.634	0
circ_0001430	713.358	743.901	1054.67	1004.99
circ_0001436	336.376	142.389	411.719	110.278
circ_0001438	568.356	624.432	501.963	257.315
circ_0001439	0	85.4336	0	253.389
circ_0001442	231.98	0	93.0536	73.5186
circ_0001447	172.543	0	0	110.278
circ_0001448	127.584	113.911	229.825	0
circ_0001450	136.292	0	0	0
circ_0001453	290.002	0	0	0
circ_0001455	1183.09	1157.87	781.124	1137.16
circ_0001456	255.167	0	183.298	352.723
circ_0001457	1346.92	1157.87	823.437	962.76
circ_0001458	217.502	0	0	126.695
circ_0001460	217.502	0	0	147.037
circ_0001464	4246.73	4014.01	3650.51	3822.85
circ_0001472	549.524	365.352	504.772	488.815
circ_0001473	0	297.977	186.107	126.695
circ_0001476	181.251	0	0	0
circ_0001477	236.334	354.933	270.734	110.278
circ_0001485	181.251	170.867	186.107	126.695
circ_0001486	2534.47	1521.14	2645.18	1352.24
circ_0001487	408.877	0	321.474	273.732
circ_0001488	145.001	279.918	0	73.5186
circ_0001489	181.251	0	0	0
circ_0001492	231.98	56.9557	0	110.278
circ_0001496	0	85.4336	0	183.797
circ_0001501	0	191.705	0	73.5186
circ_0001502	758.317	386.19	504.772	315.963
circ_0001504	513.273	272.278	638.734	668.686
circ_0001505	136.292	155.588	93.0536	84.463
circ_0001508	181.251	0	0	0
circ_0001512	3475.56	2513.7	2329.33	3032.94
circ_0001513	108.751	85.4336	135.367	415.297
circ_0001523	0	170.867	180.489	0
circ_0001530	281.293	0	90.2446	236.972
circ_0001531	290.002	279.918	360.978	505.232
circ_0001538	268.23	344.514	135.367	0
circ_0001539	276.939	142.389	0	110.278
circ_0001547	0	471.623	90.2446	168.926
circ_0001548	127.584	443.145	555.512	606.112
circ_0001551	1117.88	780.019	1692	800.853
circ_0001554	168.188	142.389	0	268.26
circ_0001564	0	233.381	0	0
circ_0001566	400.168	458.425	459.65	220.556
circ_0001569	240.689	404.248	135.367	463
circ_0001570	345.085	347.293	139.58	0
circ_0001573	191.375	0	93.0536	0
circ_0001583	340.731	297.977	0	200.213
circ_0001588	63.7918	233.381	0	73.5186
circ_0001592	0	227.823	0	321.435
circ_0001594	0	0	232.634	268.26
circ_0001612	0	308.396	368.001	420.769
circ_0001613	568.356	471.623	1009.54	589.695
circ_0001622	172.543	155.588	461.054	378.537
circ_0001633	463.96	637.63	270.734	626.454
circ_0001641	217.502	0	0	168.926
circ_0001650	376.981	194.484	368.001	400.426
circ_0001651	0	0	325.687	110.278
circ_0001653	580.004	194.484	406.101	253.389
circ_0001654	245.043	113.911	368.001	284.676
circ_0001658	108.751	269.499	0	84.463
circ_0001661	0	77.7938	93.0536	236.972
circ_0001665	159.479	0	0	352.723
circ_0001667	240.689	116.691	90.2446	110.278
circ_0001668	208.793	0	93.0536	126.695
circ_0001676	0	134.749	135.367	0
circ_0001686	0	56.9557	0	352.723
circ_0001689	0	56.9557	0	236.972
circ_0001692	95.6877	56.9557	183.298	0
circ_0001697	63.7918	56.9557	183.298	253.389
circ_0001698	295.772	344.514	683.857	743.751
circ_0001704	381.335	536.219	368.001	473.945
circ_0001707	372.627	354.933	593.612	389.482
circ_0001708	0	440.366	413.123	389.482
circ_0001709	240.689	336.874	229.825	426.241
circ_0001711	236.334	134.749	0	194.741
circ_0001712	304.481	85.4336	414.528	273.732
circ_0001717	613.315	1025.9	960.208	552.936
circ_0001731	136.292	0	0	126.695
circ_0001732	0	155.588	0	200.213
circ_0001738	0	113.911	0	183.797
circ_0001742	290.002	56.9557	0	110.278
circ_0001743	345.085	142.389	90.2446	157.982
circ_0001748	0	0	93.0536	253.389
circ_0001750	236.334	113.911	135.367	73.5186
circ_0001751	63.7918	471.623	90.2446	0
circ_0001752	217.502	601.512	232.634	110.278
circ_0001754	2592.38	2601.22	2346.18	2846.05
circ_0001764	400.168	316.036	0	73.5186
circ_0001770	2068.99	2987.41	3403.66	3277.76
circ_0001771	1900.8	2132.37	3099.21	1405.42
circ_0001782	108.751	230.602	0	0
circ_0001792	327.668	461.204	321.474	389.482
circ_0001798	0	85.4336	321.474	0
circ_0001813	63.7918	0	0	183.797
circ_0001825	136.292	56.9557	0	110.278
circ_0001827	253.752	318.815	90.2446	321.435
circ_0001833	0	233.381	0	84.463
circ_0001838	72.5005	308.396	183.298	110.278
circ_0001841	172.543	357.712	135.367	0
circ_0001842	0	233.381	0	0
circ_0001843	845.295	471.623	322.878	358.195
circ_0001852	95.6877	256.301	90.2446	352.723
circ_0001853	281.293	194.484	232.634	0
circ_0001858	63.7918	414.667	0	84.463
circ_0001866	204.438	134.749	0	73.5186
circ_0001868	295.772	279.918	458.245	126.695
circ_0001873	95.6877	0	228.42	147.037
circ_0001878	481.378	404.248	183.298	211.158
circ_0001880	145.001	375.771	225.611	147.037
circ_0001881	95.6877	116.691	135.367	321.435
circ_0001882	95.6877	241.021	135.367	126.695
circ_0001883	181.251	318.815	93.0536	294.074
circ_0001890	159.479	0	0	0
circ_0001894	0	233.381	0	0
circ_0001895	127.584	85.4336	274.947	110.278
circ_0001904	159.479	113.911	0	0
circ_0001911	204.438	248.661	183.298	220.556
circ_0001912	332.022	479.263	139.58	510.704
circ_0001914	0	227.823	0	0
circ_0001915	204.438	0	139.58	211.158
circ_0001916	145.001	230.602	93.0536	126.695
circ_0001933	349.44	194.484	455.436	330.834
circ_0001934	313.189	77.7938	228.42	183.797
circ_0001957	426.295	85.4336	408.91	236.972
circ_0001960	204.438	269.499	93.0536	330.834
circ_0001966	168.188	170.867	135.367	147.037
circ_0001967	440.773	570.255	635.925	1010.46
circ_0001973	487.147	318.815	228.42	352.723
circ_0001976	917.796	489.682	596.421	863.427
circ_0001979	63.7918	116.691	228.42	0
circ_0001982	181.251	0	225.611	0
circ_0001983	63.7918	233.381	135.367	0
circ_0001984	300.126	170.867	0	0
circ_0001986	0	85.4336	232.634	0
circ_0001988	127.584	77.7938	276.352	194.741
circ_0001989	287.063	386.19	501.963	400.426
circ_0001990	95.6877	191.705	456.841	73.5186
circ_0001992	681.462	318.815	689.475	499.76
circ_0001999	0	170.867	0	0
circ_0002001	304.481	202.124	368.001	73.5186
circ_0002003	308.835	191.705	139.58	73.5186
circ_0002011	0	56.9557	229.825	211.158
circ_0002024	136.292	0	0	110.278
circ_0002025	145.001	0	0	330.834
circ_0002028	0	0	0	321.435
circ_0002029	172.543	212.543	411.719	279.204
circ_0002030	172.543	85.4336	279.161	126.695
circ_0002033	0	155.588	229.825	315.963
circ_0002035	372.627	334.094	595.017	73.5186
circ_0002036	231.98	56.9557	135.367	358.195
circ_0002043	481.378	642.49	1003.93	527.121
circ_0002047	304.481	525.8	406.101	437.186
circ_0002049	300.126	313.256	228.42	569.352
circ_0002050	240.689	0	270.734	110.278
circ_0002052	217.502	142.389	0	126.695
circ_0002053	145.001	202.124	90.2446	0
circ_0002054	413.231	375.771	458.245	879.843
circ_0002058	253.752	56.9557	279.161	147.037
circ_0002059	172.543	0	0	0
circ_0002063	95.6877	202.124	228.42	0
circ_0002066	200.084	0	90.2446	400.426
circ_0002069	108.751	142.389	93.0536	326.908
circ_0002070	1090.34	624.432	1278.87	778.964
circ_0002072	0	134.749	0	0
circ_0002075	181.251	194.484	0	0
circ_0002077	181.251	0	0	126.695
circ_0002084	368.272	85.4336	139.58	0
circ_0002086	459.606	429.947	321.474	126.695
circ_0002089	4448.33	3479.87	3443.16	4144.28
circ_0002092	340.731	191.705	229.825	73.5186
circ_0002094	95.6877	202.124	273.543	352.723
circ_0002095	0	194.484	0	0
circ_0002099	0	0	0	183.797
circ_0002109	136.292	77.7938	0	0
circ_0002110	308.835	0	135.367	0
circ_0002111	159.479	199.345	186.107	110.278
circ_0002112	290.002	251.44	0	168.926
circ_0002114	72.5005	251.44	0	0
circ_0002116	0	0	183.298	211.158
circ_0002123	63.7918	354.933	90.2446	126.695
circ_0002124	1400.59	1173.85	871.368	979.177
circ_0002126	0	142.389	139.58	0
circ_0002132	0	191.705	0	0
circ_0002133	223.271	212.543	186.107	0
circ_0002134	300.126	0	321.474	126.695
circ_0002136	204.438	113.911	0	257.315
circ_0002137	1768.97	1432.93	730.383	1383.53
circ_0002147	172.543	269.499	90.2446	378.537
circ_0002149	95.6877	202.124	0	0
circ_0002151	372.627	155.588	90.2446	0
circ_0002156	281.293	202.124	93.0536	0
circ_0002157	669.814	1085.64	641.543	1862.95
circ_0002170	0	155.588	135.367	273.732
circ_0002178	0	0	0	211.158
circ_0002181	108.751	155.588	183.298	268.26
circ_0002188	0	0	0	211.158
circ_0002191	181.251	0	0	0
circ_0002193	95.6877	77.7938	90.2446	310.491
circ_0002194	0	173.646	183.298	157.982
circ_0002195	172.543	77.7938	0	168.926
circ_0002196	240.689	77.7938	414.528	389.482
circ_0002201	168.188	372.991	90.2446	73.5186
circ_0002202	0	0	225.611	0
circ_0002204	0	0	232.634	0
circ_0002209	108.751	227.823	0	279.204
circ_0002210	468.314	468.844	363.787	147.037
circ_0002211	108.751	277.139	507.581	126.695
circ_0002214	263.876	0	0	110.278
circ_0002215	268.23	134.749	180.489	84.463
circ_0002224	9869.55	9890.88	7109.12	5452.75
circ_0002227	20617.7	19815.1	17567.1	15024.8
circ_0002231	1239.69	1057.16	411.719	615.51
circ_0002234	63.7918	272.278	0	0
circ_0002235	5798.19	5989.41	7268.54	5624.05
circ_0002237	159.479	425.087	0	295.621
circ_0002241	704.649	1109.25	785.337	721.862
circ_0002244	381.335	813.358	504.772	1001.07
circ_0002247	336.376	318.815	186.107	352.723
circ_0002254	63.7918	0	315.856	0
circ_0002255	0	0	0	183.797
circ_0002257	231.98	375.771	781.124	315.963
circ_0002258	327.668	383.41	592.208	211.158
circ_0002259	1235.34	1485.02	1422.67	1126.21
circ_0002264	313.189	85.4336	0	0
circ_0002265	385.69	142.389	410.314	547.463
circ_0002280	590.128	269.499	139.58	0
circ_0002282	72.5005	0	733.192	363.667
circ_0002285	223.271	116.691	0	0
circ_0002292	145.001	163.227	0	0
circ_0002294	0	163.227	0	110.278
circ_0002297	362.503	212.543	0	211.158
circ_0002298	253.752	0	0	73.5186
circ_0002299	72.5005	0	228.42	0
circ_0002303	217.502	113.911	318.665	0
circ_0002306	1203.44	1054.38	1006.74	957.288
circ_0002312	890.255	479.263	1051.86	947.89
circ_0002316	240.689	0	90.2446	0
circ_0002323	0	134.749	225.611	442.658
circ_0002324	145.001	173.646	273.543	415.297
circ_0002325	159.479	0	0	0
circ_0002329	72.5005	56.9557	135.367	236.972
circ_0002333	268.23	393.829	459.65	168.926
circ_0002334	9509.98	8025.92	8550.05	6626.66
circ_0002335	181.251	56.9557	93.0536	0
circ_0002336	172.543	77.7938	0	126.695
circ_0002340	730.775	588.314	641.543	615.51
circ_0002348	191.375	603.593	683.857	574.825
circ_0002349	240.689	0	135.367	400.426
circ_0002357	145.001	248.661	183.298	168.926
circ_0002359	368.272	772.379	408.91	468.473
circ_0002361	809.045	668.189	372.214	510.704
circ_0002364	687.231	259.08	414.528	394.954
circ_0002367	204.438	0	0	126.695
circ_0002368	472.669	199.345	93.0536	337.852
circ_0002370	340.731	482.042	363.787	626.454
circ_0002372	0	0	0	330.834
circ_0002375	72.5005	170.867	90.2446	253.389
circ_0002376	0	0	135.367	200.213
circ_0002377	253.752	269.499	139.58	168.926
circ_0002387	1652.93	341.734	1291.51	674.158
circ_0002388	517.628	393.829	273.543	569.352
circ_0002389	272.585	142.389	0	110.278
circ_0002391	0	163.227	90.2446	73.5186
circ_0002401	600.252	401.469	552.703	479.417
circ_0002402	0	77.7938	0	157.982
circ_0002403	268.23	77.7938	139.58	0
circ_0002404	0	0	0	194.741
circ_0002406	1085.98	1277.34	651.375	832.14
circ_0002415	245.043	627.211	456.841	857.955
circ_0002418	0	347.293	186.107	0
circ_0002422	108.751	85.4336	232.634	147.037
circ_0002425	95.6877	191.705	0	0
circ_0002429	564.002	528.579	640.139	242.445
circ_0002430	0	142.389	0	0
circ_0002431	145.001	191.705	93.0536	0
circ_0002432	253.752	0	180.489	126.695
circ_0002434	159.479	85.4336	0	0
circ_0002435	304.481	0	90.2446	84.463
circ_0002437	1528.17	1446.13	1876.7	1778.48
circ_0002438	1204.86	1373.19	2429.4	3245.64
circ_0002440	63.7918	85.4336	0	220.556
circ_0002441	0	0	135.367	347.25
circ_0002442	168.188	163.227	0	200.213
circ_0002444	168.188	56.9557	139.58	84.463
circ_0002446	236.334	741.122	552.703	841.538
circ_0002447	313.189	142.389	225.611	310.491
circ_0002452	382.751	422.307	595.017	110.278
circ_0002453	172.543	0	0	110.278
circ_0002454	159.479	326.455	232.634	422.315
circ_0002456	381.335	202.124	90.2446	157.982
circ_0002463	0	85.4336	232.634	110.278
circ_0002464	159.479	575.116	93.0536	236.972
circ_0002465	894.609	798.078	917.895	784.436
circ_0002466	0	259.08	0	0
circ_0002467	181.251	0	93.0536	0
circ_0002468	240.689	0	0	0
circ_0002470	736.545	730.703	595.017	321.435
circ_0002473	181.251	0	0	0
circ_0002477	172.543	0	0	0
circ_0002480	108.751	134.749	0	0
circ_0002485	191.375	479.263	90.2446	305.019
circ_0002486	0	113.911	93.0536	326.908
circ_0002492	95.6877	0	0	157.982
circ_0002496	204.438	142.389	363.787	110.278
circ_0002497	108.751	134.749	93.0536	194.741
circ_0002499	0	142.389	0	84.463
circ_0002503	136.292	0	139.58	0
circ_0002504	345.085	344.514	180.489	273.732
circ_0002509	308.835	790.438	733.192	547.463
circ_0002514	181.251	372.991	595.017	457.528
circ_0002515	95.6877	199.345	0	0
circ_0002516	304.481	277.139	225.611	310.491
circ_0002519	181.251	173.646	321.474	389.482
circ_0002520	332.022	227.823	232.634	242.445
circ_0002521	1609.38	1310.68	1194.25	1859.02
circ_0002523	0	142.389	0	0
circ_0002525	0	0	274.947	0
circ_0002536	372.627	297.977	315.856	400.426
circ_0002538	700.294	567.476	592.208	547.463
circ_0002540	208.793	212.543	139.58	73.5186
circ_0002542	0	134.749	0	0
circ_0002543	806.106	546.638	455.436	938.492
circ_0002546	0	85.4336	411.719	315.963
circ_0002547	0	241.021	180.489	211.158
circ_0002548	0	233.381	0	0
circ_0002554	72.5005	173.646	0	0
circ_0002556	308.835	500.101	0	753.149
circ_0002558	785.858	518.16	595.017	394.954
circ_0002559	0	269.499	0	0
circ_0002560	0	230.602	0	110.278
circ_0002561	287.063	961.305	0	624.908
circ_0002567	159.479	0	183.298	0
circ_0002571	490.086	404.248	225.611	326.908
circ_0002572	594.483	461.204	318.665	268.26
circ_0002574	362.503	56.9557	93.0536	110.278
circ_0002581	504.565	220.183	413.123	273.732
circ_0002583	108.751	393.829	596.421	499.76
circ_0002584	1412.24	1378.75	1235.16	1148.1
circ_0002588	327.668	194.484	90.2446	110.278
circ_0002594	181.251	113.911	0	0
circ_0002598	340.731	432.726	366.596	294.074
circ_0002600	72.5005	194.484	93.0536	0
circ_0002602	0	77.7938	0	231.5
circ_0002609	340.731	386.19	183.298	73.5186
circ_0002618	204.438	297.977	90.2446	110.278
circ_0002621	1841.36	2018.46	1605.97	2636.44
circ_0002631	0	212.543	135.367	168.926
circ_0002648	181.251	489.682	318.665	389.482
circ_0002655	0	230.602	458.245	183.797
circ_0002656	1258.53	1142.59	1051.86	1173.92
circ_0002658	1458.61	1000.2	922.109	900.186
circ_0002660	0	142.389	320.069	273.732
circ_0002661	1281.71	1093.28	1467.79	1331.9
circ_0002662	127.584	85.4336	408.91	84.463
circ_0002668	63.7918	116.691	225.611	147.037
circ_0002676	530.691	471.623	369.405	194.741
circ_0002677	385.69	56.9557	0	347.25
circ_0002678	145.001	0	273.543	0
circ_0002681	504.565	311.175	368.001	448.13
circ_0002691	159.479	0	0	147.037
circ_0002697	1049.73	1326.66	1051.86	1536.04
circ_0002698	300.126	629.292	455.436	541.991
circ_0002708	268.23	357.712	541.467	521.649
circ_0002709	308.835	414.667	456.841	310.491
circ_0002712	3958.25	2972.13	3069.54	1853.55
circ_0002716	0	163.227	0	0
circ_0002718	145.001	170.867	93.0536	0
circ_0002719	707.588	116.691	0	183.797
circ_0002743	2005.2	3723.67	5115.49	7478.31
circ_0002750	136.292	56.9557	0	0
circ_0002752	308.835	256.301	0	183.797
circ_0002755	268.23	77.7938	228.42	126.695
circ_0002758	1181.67	1078	865.75	742.204
circ_0002759	108.751	56.9557	0	183.797
circ_0002760	1122.23	616.792	451.223	600.639
circ_0002771	340.731	404.248	273.543	426.241
circ_0002772	108.751	0	183.298	0
circ_0002776	172.543	56.9557	273.543	358.195
circ_0002777	0	212.543	0	73.5186
circ_0002779	95.6877	575.116	415.932	0
circ_0002781	295.772	134.749	93.0536	394.954
circ_0002782	136.292	0	228.42	126.695
circ_0002783	172.543	56.9557	232.634	73.5186
circ_0002784	0	142.389	139.58	341.778
circ_0002786	0	85.4336	0	157.982
circ_0002789	290.002	269.499	0	126.695
circ_0002792	478.438	0	139.58	479.417
circ_0002795	217.502	113.911	139.58	0
circ_0002797	204.438	287.558	135.367	0
circ_0002809	332.022	305.617	135.367	294.074
circ_0002810	181.251	0	0	0
circ_0002819	240.689	77.7938	0	73.5186
circ_0002822	0	0	0	220.556
circ_0002824	127.584	354.933	135.367	168.926
circ_0002825	204.438	113.911	180.489	0
circ_0002829	223.271	85.4336	0	157.982
circ_0002834	172.543	85.4336	93.0536	0
circ_0002837	453.836	318.815	186.107	279.204
circ_0002840	172.543	0	0	0
circ_0002841	281.293	0	0	0
circ_0002842	236.334	0	90.2446	273.732
circ_0002844	268.23	116.691	135.367	242.445
circ_0002853	72.5005	194.484	0	0
circ_0002855	0	0	232.634	0
circ_0002862	0	284.779	93.0536	257.315
circ_0002864	200.084	116.691	93.0536	168.926
circ_0002870	4101.72	3642.4	4093.13	4565.05
circ_0002872	408.877	1025.9	640.139	584.223
circ_0002875	594.483	793.217	1102.6	1241.96
circ_0002883	281.293	287.558	228.42	516.176
circ_0002885	504.565	567.476	321.474	236.972
circ_0002886	4142.44	3886.2	3484.07	3385.66
circ_0002889	181.251	0	0	0
circ_0002890	240.689	251.44	640.139	341.778
circ_0002893	400.168	528.579	274.947	194.741
circ_0002899	300.126	202.124	461.054	358.195
circ_0002900	217.502	77.7938	0	0
circ_0002901	181.251	251.44	186.107	147.037
circ_0002903	1333.97	699.446	736.001	341.778
circ_0002915	1403.53	1344.72	2153.05	1897.33
circ_0002916	63.7918	134.749	229.825	358.195
circ_0002917	108.751	354.933	0	220.556
circ_0002922	0	0	0	211.158
circ_0002925	63.7918	116.691	139.58	284.676
circ_0002941	0	0	229.825	126.695
circ_0002949	398.753	233.381	826.246	663.214
circ_0002950	72.5005	336.874	183.298	0
circ_0002953	127.584	142.389	0	73.5186
circ_0002955	145.001	326.455	0	0
circ_0002963	295.772	56.9557	0	0
circ_0002965	108.751	241.021	0	0
circ_0002966	813.4	634.851	734.597	637.399
circ_0002986	0	259.08	279.161	126.695
circ_0002991	95.6877	116.691	186.107	231.5
circ_0002996	359.564	546.638	228.42	220.556
circ_0002998	353.794	365.352	90.2446	157.982
circ_0003000	0	56.9557	225.611	84.463
circ_0003003	332.022	212.543	274.947	242.445
circ_0003006	513.273	471.623	414.528	521.649
circ_0003007	0	77.7938	0	242.445
circ_0003010	136.292	85.4336	90.2446	73.5186
circ_0003017	617.67	284.779	1841.41	1504.75
circ_0003019	281.293	77.7938	93.0536	0
circ_0003020	458.19	56.9557	270.734	305.019
circ_0003028	0	199.345	321.474	279.204
circ_0003030	172.543	85.4336	135.367	310.491
circ_0003032	1663.05	1220.39	689.475	710.917
circ_0003036	308.835	357.712	273.543	310.491
circ_0003042	204.438	163.227	0	220.556
circ_0003044	1594.9	1653.11	1194.25	1142.63
circ_0003047	240.689	0	0	0
circ_0003050	0	142.389	93.0536	84.463
circ_0003056	181.251	77.7938	0	126.695
circ_0003059	0	134.749	0	0
circ_0003068	381.335	277.139	135.367	394.954
circ_0003071	136.292	0	0	0
circ_0003078	1041.03	766.821	552.703	836.066
circ_0003081	172.543	134.749	0	110.278
circ_0003086	127.584	461.204	455.436	510.704
circ_0003087	108.751	0	135.367	253.389
circ_0003089	136.292	85.4336	273.543	147.037
circ_0003093	671.338	930.048	824.842	1221.62
circ_0003094	0	56.9557	90.2446	194.741
circ_0003095	0	199.345	321.474	0
circ_0003097	481.378	248.661	503.368	211.158
circ_0003100	0	194.484	0	0
circ_0003102	1109.17	997.423	1194.25	1526.64
circ_0003108	108.751	142.389	90.2446	0
circ_0003115	0	113.911	0	284.676
circ_0003122	255.167	85.4336	183.298	200.213
circ_0003123	72.5005	365.352	0	84.463
circ_0003139	63.7918	116.691	276.352	84.463
circ_0003142	208.793	113.911	0	84.463
circ_0003143	204.438	0	90.2446	0
circ_0003146	136.292	0	93.0536	0
circ_0003148	108.751	142.389	0	0
circ_0003151	645.211	461.204	1696.21	1263.85
circ_0003156	200.084	85.4336	225.611	200.213
circ_0003158	0	0	0	220.556
circ_0003161	63.7918	1021.04	548.49	674.158
circ_0003164	159.479	77.7938	0	84.463
circ_0003165	108.751	202.124	139.58	273.732
circ_0003166	6009.93	5760.19	4365.27	4996.76
circ_0003168	72.5005	0	0	211.158
circ_0003169	191.375	85.4336	0	110.278
circ_0003182	204.438	194.484	186.107	126.695
circ_0003183	781.504	461.204	600.635	110.278
circ_0003184	1103.4	790.438	1053.26	868.899
circ_0003186	1030.9	727.924	955.995	778.964
circ_0003191	1616.68	1280.12	1601.75	1394.47
circ_0003196	172.543	0	135.367	110.278
circ_0003198	0	0	0	211.158
circ_0003208	204.438	0	0	0
circ_0003210	477.023	660.549	1886.53	1447.65
circ_0003213	477.023	681.387	641.543	431.713
circ_0003214	108.751	85.4336	368.001	147.037
circ_0003216	0	0	232.634	0
circ_0003217	159.479	56.9557	325.687	183.797
circ_0003220	136.292	56.9557	0	0
circ_0003224	108.751	297.977	90.2446	126.695
circ_0003226	172.543	308.396	0	0
circ_0003227	217.502	277.139	139.58	200.213
circ_0003231	381.335	393.829	554.108	505.232
circ_0003232	472.669	798.078	415.932	679.63
circ_0003235	63.7918	56.9557	229.825	384.01
circ_0003237	0	85.4336	322.878	0
circ_0003239	72.5005	142.389	183.298	411.371
circ_0003240	308.835	212.543	273.543	549.01
circ_0003247	108.751	318.815	90.2446	0
circ_0003250	204.438	347.293	139.58	84.463
circ_0003255	0	272.278	225.611	110.278
circ_0003257	236.334	256.301	0	84.463
circ_0003258	108.751	411.888	135.367	279.204
circ_0003259	690.17	1046.74	647.161	488.815
circ_0003265	345.085	191.705	270.734	126.695
circ_0003270	204.438	0	315.856	194.741
circ_0003271	204.438	77.7938	552.703	73.5186
circ_0003272	400.168	284.779	411.719	363.667
circ_0003276	0	227.823	0	84.463
circ_0003278	6855.22	5387.2	4996.98	4938.12
circ_0003279	345.085	440.366	139.58	110.278
circ_0003280	4297.56	3785.49	2798.81	3922.18
circ_0003286	340.731	541.777	90.2446	326.908
circ_0003301	172.543	0	139.58	0
circ_0003302	168.188	297.977	363.787	157.982
circ_0003305	136.292	0	0	0
circ_0003306	0	116.691	279.161	0
circ_0003308	0	0	465.268	0
circ_0003314	1412.24	930.048	548.49	1478.94
circ_0003316	376.981	116.691	232.634	147.037
circ_0003317	672.753	479.263	595.017	400.426
circ_0003319	532.106	720.284	366.596	415.297
circ_0003320	204.438	0	225.611	0
circ_0003321	217.502	0	93.0536	279.204
circ_0003322	0	142.389	0	0
circ_0003324	368.272	518.16	318.665	253.389
circ_0003326	300.126	251.44	0	0
circ_0003329	871.422	316.036	321.474	347.25
circ_0003331	523.397	212.543	874.177	442.658
circ_0003332	127.584	194.484	183.298	510.704
circ_0003333	900.378	782.798	679.643	1416.36
circ_0003344	72.5005	56.9557	318.665	73.5186
circ_0003345	159.479	85.4336	273.543	310.491
circ_0003347	159.479	56.9557	0	0
circ_0003354	268.23	370.212	641.543	279.204
circ_0003355	787.273	829.335	1058.88	1100.4
circ_0003356	449.482	528.579	547.085	552.936
circ_0003357	95.6877	297.977	93.0536	279.204
circ_0003358	1889.26	2544.26	2976.49	2085.05
circ_0003359	63.7918	155.588	180.489	211.158
circ_0003360	327.668	272.278	459.65	220.556
circ_0003361	308.835	425.087	871.368	510.704
circ_0003362	300.126	443.145	686.666	468.473
circ_0003364	436.418	432.726	686.666	499.76
circ_0003366	0	56.9557	369.405	168.926
circ_0003367	181.251	116.691	0	0
circ_0003370	432.064	287.558	183.298	341.778
circ_0003372	677.107	543.859	645.757	431.713
circ_0003373	172.543	0	0	0
circ_0003374	63.7918	259.08	415.932	110.278
circ_0003383	127.584	297.977	90.2446	315.963
circ_0003391	255.167	56.9557	139.58	73.5186
circ_0003396	313.189	347.293	414.528	341.778
circ_0003397	2715.61	2303.24	2344.78	1311.56
circ_0003399	72.5005	56.9557	321.474	0
circ_0003401	181.251	155.588	0	157.982
circ_0003404	172.543	0	0	183.797
circ_0003418	290.002	85.4336	93.0536	73.5186
circ_0003420	272.585	212.543	180.489	194.741
circ_0003422	72.5005	142.389	0	0
circ_0003427	95.6877	194.484	139.58	84.463
circ_0003434	1022.19	691.806	1751.16	642.871
circ_0003440	1117.88	790.438	1428.29	747.677
circ_0003446	363.918	297.977	0	147.037
circ_0003452	200.084	191.705	372.214	562.334
circ_0003454	2016.84	2018.46	1422.67	1873.89
circ_0003455	181.251	113.911	273.543	0
circ_0003456	217.502	134.749	93.0536	321.435
circ_0003457	300.126	0	0	168.926
circ_0003469	127.584	227.823	180.489	73.5186
circ_0003470	345.085	251.44	0	384.01
circ_0003477	276.939	56.9557	232.634	73.5186
circ_0003482	127.584	0	0	183.797
circ_0003489	753.962	782.798	320.069	473.945
circ_0003493	240.689	155.588	0	211.158
circ_0003494	63.7918	56.9557	0	315.963
circ_0003500	0	202.124	0	0
circ_0003501	435.003	256.301	0	0
circ_0003517	95.6877	170.867	180.489	220.556
circ_0003523	854.004	595.954	93.0536	694.501
circ_0003527	191.375	116.691	366.596	457.528
circ_0003528	168.188	0	318.665	200.213
circ_0003529	527.752	611.233	461.054	384.01
circ_0003534	385.69	163.227	365.192	231.5
circ_0003538	136.292	297.977	413.123	400.426
circ_0003541	408.877	0	229.825	183.797
circ_0003548	859.774	482.042	1053.26	505.232
circ_0003553	0	0	93.0536	220.556
circ_0003562	0	0	0	231.5
circ_0003563	240.689	85.4336	318.665	126.695
circ_0003566	590.128	958.526	641.543	927.547
circ_0003575	236.334	386.19	318.665	321.435
circ_0003581	95.6877	85.4336	90.2446	231.5
circ_0003583	1036.67	1187.05	776.91	453.602
circ_0003586	108.751	372.991	180.489	168.926
circ_0003589	487.147	950.886	740.215	857.955
circ_0003592	281.293	134.749	139.58	279.204
circ_0003605	332.022	354.933	965.826	663.214
circ_0003613	28512.1	35738.5	63732.4	59181.2
circ_0003614	72.5005	0	279.161	0
circ_0003616	72.5005	85.4336	90.2446	253.389
circ_0003621	1268.65	1596.16	1831.58	1295.14
circ_0003623	349.44	248.661	93.0536	242.445
circ_0003626	0	739.041	0	717.936
circ_0003628	159.479	155.588	225.611	295.621
circ_0003632	63.7918	170.867	0	0
circ_0003636	168.188	85.4336	0	0
circ_0003637	0	85.4336	93.0536	211.158
circ_0003638	785.858	557.057	641.543	689.028
circ_0003639	713.358	507.741	734.597	552.936
circ_0003646	0	0	0	183.797
circ_0003656	181.251	248.661	225.611	126.695
circ_0003657	0	256.301	279.161	0
circ_0003663	236.334	308.396	139.58	242.445
circ_0003664	72.5005	0	0	157.982
circ_0003665	1510.86	1412.09	1096.98	1862.95
circ_0003669	381.335	56.9557	273.543	200.213
circ_0003680	181.251	297.977	93.0536	0
circ_0003683	240.689	85.4336	0	0
circ_0003684	181.251	0	0	0
circ_0003689	290.002	0	0	0
circ_0003691	1384.7	1269.7	776.91	1519.62
circ_0003700	63.7918	0	186.107	183.797
circ_0003701	1747.2	1593.38	915.086	1179.39
circ_0003703	159.479	0	0	73.5186
circ_0003705	775.734	585.535	368.001	468.473
circ_0003709	1059.86	813.358	781.124	394.954
circ_0003723	395.814	134.749	90.2446	0
circ_0003728	0	691.806	135.367	620.982
circ_0003735	0	85.4336	273.543	0
circ_0003736	136.292	85.4336	183.298	73.5186
circ_0003738	72.5005	116.691	228.42	0
circ_0003745	0	113.911	186.107	236.972
circ_0003747	376.981	334.094	597.826	294.074
circ_0003749	490.086	308.396	637.33	567.806
circ_0003750	268.23	0	0	200.213
circ_0003751	336.376	520.939	695.093	674.158
circ_0003753	159.479	56.9557	0	0
circ_0003754	372.627	354.933	365.192	73.5186
circ_0003755	136.292	0	0	0
circ_0003757	181.251	0	0	84.463
circ_0003759	0	116.691	273.543	0
circ_0003761	0	251.44	0	211.158
circ_0003762	404.523	425.087	365.192	468.473
circ_0003763	272.585	0	139.58	0
circ_0003765	240.689	134.749	139.58	442.658
circ_0003776	217.502	0	0	0
circ_0003779	804.691	829.335	1790.67	1326.43
circ_0003781	145.001	0	0	294.074
circ_0003783	136.292	0	0	0
circ_0003784	181.251	0	225.611	126.695
circ_0003785	432.064	77.7938	90.2446	352.723
circ_0003786	255.167	142.389	0	0
circ_0003789	722.066	520.939	228.42	236.972
circ_0003790	353.794	414.667	0	0
circ_0003792	95.6877	212.543	0	84.463
circ_0003795	127.584	163.227	135.367	0
circ_0003796	159.479	290.337	135.367	126.695
circ_0003797	381.335	772.379	365.192	837.612
circ_0003799	145.001	116.691	0	253.389
circ_0003801	595.898	979.364	779.719	900.186
circ_0003802	809.045	670.968	1229.54	868.899
circ_0003805	345.085	85.4336	274.947	295.621
circ_0003806	0	386.19	225.611	73.5186
circ_0003807	108.751	259.08	139.58	231.5
circ_0003810	681.462	316.036	688.07	610.038
circ_0003819	181.251	191.705	186.107	389.482
circ_0003820	127.584	85.4336	320.069	242.445
circ_0003822	63.7918	173.646	0	0
circ_0003825	0	279.918	0	0
circ_0003826	281.293	375.771	0	0
circ_0003832	404.523	372.991	366.596	468.473
circ_0003835	0	0	183.298	0
circ_0003842	0	0	0	279.204
circ_0003846	1655.76	1528.78	2516.84	2490.95
circ_0003852	145.001	251.44	0	84.463
circ_0003853	72.5005	404.248	413.123	73.5186
circ_0003854	1623.86	1215.52	1099.79	747.677
circ_0003862	95.6877	0	90.2446	321.435
circ_0003863	774.21	678.608	960.208	652.269
circ_0003865	932.274	354.933	961.613	294.074
circ_0003868	191.375	155.588	0	110.278
circ_0003882	376.981	311.175	0	84.463
circ_0003886	95.6877	191.705	139.58	168.926
circ_0003887	127.584	326.455	93.0536	220.556
circ_0003890	204.438	393.829	318.665	696.047
circ_0003894	95.6877	386.19	320.069	126.695
circ_0003896	136.292	85.4336	180.489	200.213
circ_0003900	5168.98	6331.83	6054.46	4916.23
circ_0003901	413.231	334.094	782.528	626.454
circ_0003903	581.42	227.823	455.436	168.926
circ_0003912	1222.28	1360.69	823.437	710.917
circ_0003913	363.918	702.225	180.489	0
circ_0003914	245.043	113.911	0	110.278
circ_0003916	0	142.389	93.0536	0
circ_0003917	353.794	227.823	321.474	284.676
circ_0003919	653.92	199.345	0	279.204
circ_0003927	0	116.691	228.42	211.158
circ_0003928	0	0	229.825	0
circ_0003932	6263.57	6681.9	7106.31	6486.64
circ_0003934	253.752	77.7938	0	73.5186
circ_0003935	594.483	538.998	363.787	505.232
circ_0003936	240.689	284.779	0	231.5
circ_0003937	414.647	717.505	693.688	330.834
circ_0003941	0	0	93.0536	220.556
circ_0003945	72.5005	191.705	229.825	315.963
circ_0003950	108.751	155.588	90.2446	194.741
circ_0003955	231.98	241.021	0	126.695
circ_0003957	263.876	0	0	0
circ_0003958	336.376	220.183	0	200.213
circ_0003960	0	0	270.734	0
circ_0003963	349.44	0	93.0536	352.723
circ_0003964	63.7918	251.44	0	73.5186
circ_0003965	108.751	256.301	225.611	0
circ_0003967	159.479	0	0	0
circ_0003968	0	163.227	0	0
circ_0003977	208.793	77.7938	186.107	73.5186
circ_0003979	0	212.543	0	0
circ_0003980	127.584	77.7938	315.856	0
circ_0003981	72.5005	396.609	93.0536	358.195
circ_0003982	0	0	0	273.732
circ_0003983	0	85.4336	232.634	73.5186
circ_0003984	336.376	0	0	0
circ_0003989	898.963	780.019	496.345	183.797
circ_0003995	385.69	471.623	90.2446	441.112
circ_0003999	231.98	220.183	90.2446	0
circ_0004010	159.479	0	0	0
circ_0004013	217.502	163.227	0	0
circ_0004015	440.773	411.888	93.0536	358.195
circ_0004021	204.438	77.7938	90.2446	0
circ_0004022	0	230.602	93.0536	84.463
circ_0004023	63.7918	191.705	320.069	0
circ_0004024	826.463	528.579	1095.58	400.426
circ_0004028	95.6877	173.646	0	0
circ_0004037	191.375	85.4336	369.405	231.5
circ_0004040	672.753	816.137	876.986	1109.8
circ_0004042	168.188	142.389	0	126.695
circ_0004049	191.375	0	135.367	168.926
circ_0004050	181.251	56.9557	0	0
circ_0004054	549.524	375.771	731.788	505.232
circ_0004055	1217.92	1220.39	920.704	946.344
circ_0004057	0	0	0	194.741
circ_0004058	127.584	287.558	274.947	363.667
circ_0004061	0	0	232.634	84.463
circ_0004062	204.438	230.602	0	0
circ_0004064	0	0	1263.42	1139.54
circ_0004075	272.585	290.337	90.2446	84.463
circ_0004078	145.001	191.705	0	0
circ_0004080	272.585	559.836	366.596	642.871
circ_0004082	72.5005	202.124	139.58	257.315
circ_0004084	63.7918	163.227	135.367	326.908
circ_0004089	168.188	272.278	458.245	257.315
circ_0004090	0	116.691	276.352	157.982
circ_0004091	0	163.227	93.0536	0
circ_0004097	200.084	0	0	0
circ_0004098	72.5005	308.396	545.681	347.25
circ_0004100	63.7918	191.705	320.069	84.463
circ_0004101	95.6877	134.749	180.489	110.278
circ_0004102	240.689	510.52	274.947	341.778
circ_0004106	168.188	170.867	0	110.278
circ_0004111	332.022	297.977	180.489	211.158
circ_0004114	276.939	279.918	232.634	110.278
circ_0004119	136.292	85.4336	0	183.797
circ_0004120	127.584	334.094	368.001	157.982
circ_0004121	0	134.749	0	0
circ_0004123	445.127	334.094	325.687	110.278
circ_0004124	108.751	0	0	200.213
circ_0004128	0	191.705	90.2446	168.926
circ_0004132	200.084	0	0	0
circ_0004134	500.21	707.086	363.787	200.213
circ_0004143	666.983	142.389	228.42	279.204
circ_0004145	0	155.588	0	310.491
circ_0004146	159.479	134.749	0	0
circ_0004147	391.459	113.911	93.0536	236.972
circ_0004151	0	191.705	0	0
circ_0004154	295.772	305.617	276.352	168.926
circ_0004155	0	0	0	236.972
circ_0004162	159.479	0	0	431.713
circ_0004165	95.6877	202.124	0	284.676
circ_0004167	72.5005	297.977	90.2446	0
circ_0004169	0	0	0	183.797
circ_0004170	491.502	489.682	229.825	0
circ_0004171	72.5005	202.124	321.474	242.445
circ_0004173	217.502	0	0	0
circ_0004174	300.126	287.558	183.298	200.213
circ_0004177	223.271	0	229.825	431.713
circ_0004178	1190.38	930.048	365.192	394.954
circ_0004180	168.188	251.44	0	183.797
circ_0004184	108.751	77.7938	232.634	126.695
circ_0004188	0	230.602	186.107	73.5186
circ_0004193	0	0	135.367	157.982
circ_0004197	313.189	354.933	506.177	279.204
circ_0004198	909.087	1624.63	2193.96	2189.85
circ_0004200	268.23	202.124	686.666	389.482
circ_0004203	414.647	241.021	690.879	541.991
circ_0004216	0	77.7938	0	242.445
circ_0004218	704.649	336.874	685.261	631.927
circ_0004219	0	163.227	273.543	73.5186
circ_0004222	223.271	56.9557	180.489	194.741
circ_0004223	72.5005	0	228.42	110.278
circ_0004227	0	142.389	90.2446	0
circ_0004232	159.479	0	0	0
circ_0004233	313.189	287.558	139.58	211.158
circ_0004254	417.586	432.726	135.367	236.972
circ_0004258	726.421	404.248	186.107	236.972
circ_0004260	231.98	375.771	135.367	236.972
circ_0004261	332.022	113.911	135.367	110.278
circ_0004264	0	173.646	0	0
circ_0004266	108.751	173.646	0	183.797
circ_0004268	739.484	453.564	366.596	699.973
circ_0004269	208.793	85.4336	0	73.5186
circ_0004272	781.504	510.52	690.879	642.871
circ_0004273	545.169	85.4336	0	0
circ_0004279	159.479	173.646	0	0
circ_0004284	108.751	170.867	139.58	0
circ_0004289	145.001	142.389	0	0
circ_0004290	0	0	369.405	84.463
circ_0004293	345.085	0	139.58	295.621
circ_0004296	345.085	326.455	1436.71	457.528
circ_0004297	95.6877	0	90.2446	200.213
circ_0004317	395.814	241.021	365.192	420.769
circ_0004318	930.859	500.101	325.687	168.926
circ_0004323	240.689	329.234	0	110.278
circ_0004324	2681	1808.7	823.437	1241.96
circ_0004325	308.835	194.484	0	352.723
circ_0004329	95.6877	56.9557	225.611	147.037
circ_0004333	208.793	233.381	93.0536	273.732
circ_0004338	108.751	251.44	135.367	200.213
circ_0004340	272.585	113.911	183.298	0
circ_0004357	0	0	406.101	0
circ_0004367	172.543	202.124	320.069	0
circ_0004369	398.753	368.131	455.436	194.741
circ_0004373	231.98	220.183	90.2446	126.695
circ_0004374	0	202.124	135.367	0
circ_0004384	640.857	375.771	180.489	369.139
circ_0004387	304.481	425.087	276.352	200.213
circ_0004388	63.7918	0	183.298	147.037
circ_0004390	0	0	183.298	110.278
circ_0004391	875.776	513.299	322.878	762.547
circ_0004395	608.961	334.094	411.719	574.825
circ_0004397	1196.15	2028.88	1969.75	1052.7
circ_0004401	231.98	163.227	225.611	279.204
circ_0004403	494.441	386.19	320.069	400.426
circ_0004406	491.502	419.528	372.214	236.972
circ_0004408	268.23	251.44	183.298	0
circ_0004409	613.315	1023.82	688.07	442.658
circ_0004410	136.292	0	0	84.463
circ_0004411	413.231	0	90.2446	0
circ_0004412	0	173.646	0	0
circ_0004415	208.793	0	0	0
circ_0004420	622.024	575.116	180.489	0
circ_0004421	172.543	113.911	0	0
circ_0004427	926.505	1171.77	1094.17	1173.92
circ_0004431	108.751	56.9557	228.42	0
circ_0004435	145.001	199.345	135.367	0
circ_0004436	95.6877	142.389	320.069	147.037
circ_0004437	191.375	316.036	410.314	257.315
circ_0004438	145.001	0	225.611	0
circ_0004439	168.188	227.823	0	147.037
circ_0004440	1186.03	1380.83	1003.93	1014.39
circ_0004446	263.876	191.705	274.947	363.667
circ_0004447	359.564	199.345	186.107	147.037
circ_0004451	3524.77	2865.86	3341.68	2474.53
circ_0004452	191.375	277.139	225.611	369.139
circ_0004454	372.627	761.96	414.528	479.417
circ_0004456	204.438	0	0	0
circ_0004458	240.689	0	366.596	0
circ_0004461	145.001	0	0	183.797
circ_0004464	2489.51	2515.78	2155.86	2270.39
circ_0004466	0	194.484	0	0
circ_0004469	349.44	365.352	90.2446	236.972
circ_0004470	1644.22	1432.93	1916.2	1425.76
circ_0004471	0	362.572	0	73.5186
circ_0004472	108.751	113.911	90.2446	310.491
circ_0004475	0	77.7938	321.474	183.797
circ_0004486	63.7918	113.911	90.2446	305.019
circ_0004491	0	0	0	294.074
circ_0004492	0	0	0	367.593
circ_0004493	204.438	85.4336	0	0
circ_0004499	127.584	142.389	90.2446	157.982
circ_0004502	231.98	336.874	1054.67	699.973
circ_0004504	95.6877	85.4336	461.054	236.972
circ_0004505	521.982	113.911	366.596	231.5
circ_0004514	0	241.021	0	0
circ_0004517	0	259.08	0	84.463
circ_0004518	181.251	0	0	0
circ_0004519	398.753	297.977	180.489	389.482
circ_0004520	72.5005	256.301	366.596	394.954
circ_0004522	1235.34	1155.79	1191.44	1015.94
circ_0004524	63.7918	220.183	232.634	126.695
circ_0004525	0	0	322.878	506.778
circ_0004526	1386.11	1679.51	1565.06	2045.91
circ_0004532	517.628	0	0	110.278
circ_0004535	1431.07	875.872	549.894	1179.39
circ_0004544	404.523	220.183	183.298	110.278
circ_0004546	0	0	183.298	110.278
circ_0004549	0	173.646	0	0
circ_0004551	136.292	0	0	0
circ_0004552	136.292	0	0	84.463
circ_0004555	0	220.183	0	0
circ_0004556	255.167	432.726	827.651	420.769
circ_0004559	159.479	0	0	0
circ_0004560	595.898	199.345	90.2446	352.723
circ_0004568	555.293	557.057	734.597	804.779
circ_0004570	0	194.484	0	126.695
circ_0004579	1175.9	723.063	325.687	321.435
circ_0004585	709.003	425.087	320.069	589.695
circ_0004586	803.276	702.225	641.543	611.584
circ_0004592	0	56.9557	90.2446	183.797
circ_0004595	95.6877	308.396	93.0536	0
circ_0004599	95.6877	170.867	0	268.26
circ_0004600	507.504	471.623	1098.38	789.908
circ_0004602	268.23	191.705	681.048	904.112
circ_0004604	223.271	77.7938	0	0
circ_0004607	95.6877	256.301	93.0536	84.463
circ_0004608	204.438	316.036	186.107	321.435
circ_0004617	136.292	365.352	365.192	573.278
circ_0004618	0	173.646	318.665	352.723
circ_0004620	400.168	191.705	139.58	73.5186
circ_0004622	63.7918	85.4336	0	389.482
circ_0004625	63.7918	194.484	322.878	479.417
circ_0004626	63.7918	163.227	274.947	194.741
circ_0004627	223.271	336.874	781.124	674.158
circ_0004629	304.481	113.911	180.489	200.213
circ_0004630	332.022	443.145	731.788	778.964
circ_0004640	0	202.124	270.734	0
circ_0004641	295.772	85.4336	183.298	0
circ_0004650	858.359	696.667	455.436	1227.09
circ_0004651	108.751	279.918	0	242.445
circ_0004653	95.6877	56.9557	180.489	157.982
circ_0004657	490.086	422.307	276.352	0
circ_0004661	739.484	518.16	365.192	521.649
circ_0004666	458.19	85.4336	318.665	0
circ_0004667	1149.78	1184.27	1142.1	931.473
circ_0004668	63.7918	163.227	270.734	0
circ_0004670	272.585	259.08	366.596	527.121
circ_0004671	472.669	173.646	180.489	369.139
circ_0004672	421.94	354.933	0	242.445
circ_0004675	0	0	0	268.26
circ_0004679	268.23	85.4336	139.58	126.695
circ_0004686	0	0	0	211.158
circ_0004687	304.481	77.7938	186.107	126.695
circ_0004693	485.732	277.139	180.489	183.797
circ_0004694	236.334	113.911	139.58	147.037
circ_0004700	95.6877	0	0	211.158
circ_0004703	3546.65	2630.39	1555.22	2136.68
circ_0004707	436.418	575.116	645.757	631.927
circ_0004712	263.876	163.227	320.069	305.019
circ_0004720	0	0	0	183.797
circ_0004723	255.167	468.844	325.687	400.426
circ_0004726	217.502	479.263	0	73.5186
circ_0004730	181.251	85.4336	0	73.5186
circ_0004735	398.753	163.227	135.367	315.963
circ_0004736	1706.59	1293.32	1748.35	1179.39
circ_0004739	1409.3	1212.75	1882.32	911.13
circ_0004750	168.188	56.9557	0	0
circ_0004751	930.859	284.779	1153.34	995.593
circ_0004754	780.088	523.718	90.2446	194.741
circ_0004755	566.941	142.389	0	220.556
circ_0004757	72.5005	56.9557	90.2446	273.732
circ_0004759	690.17	528.579	499.154	183.797
circ_0004760	136.292	116.691	0	0
circ_0004765	336.376	56.9557	0	211.158
circ_0004767	208.793	0	90.2446	0
circ_0004770	0	212.543	0	0
circ_0004774	336.376	468.844	595.017	183.797
circ_0004778	304.481	502.88	139.58	268.26
circ_0004779	191.375	142.389	0	0
circ_0004783	217.502	0	0	168.926
circ_0004784	0	393.829	365.192	126.695
circ_0004785	685.816	404.248	320.069	389.482
circ_0004787	0	0	183.298	84.463
circ_0004792	0	0	279.161	84.463
circ_0004795	564.002	429.947	547.085	510.704
circ_0004796	136.292	0	0	110.278
circ_0004801	0	0	183.298	84.463
circ_0004806	145.001	134.749	139.58	0
circ_0004808	581.42	1096.05	1003.93	780.51
circ_0004809	404.523	546.638	689.475	415.297
circ_0004816	181.251	56.9557	0	0
circ_0004818	685.816	233.381	499.154	648.343
circ_0004819	413.231	85.4336	413.123	321.435
circ_0004820	896.024	823.777	547.085	810.251
circ_0004824	600.252	660.549	864.346	736.732
circ_0004825	204.438	427.168	90.2446	242.445
circ_0004826	564.002	720.284	180.489	284.676
circ_0004828	6043.24	6145.68	6353.46	6341.99
circ_0004834	935.214	691.806	775.506	874.371
circ_0004835	240.689	241.021	229.825	157.982
circ_0004837	272.585	56.9557	0	363.667
circ_0004840	204.438	0	0	0
circ_0004844	4103.36	2259.48	1511.51	1390.55
circ_0004845	136.292	0	139.58	0
circ_0004847	0	191.705	504.772	211.158
circ_0004852	0	85.4336	228.42	0
circ_0004855	1286.07	2519.26	2437.83	1954.43
circ_0004857	468.314	142.389	410.314	685.102
circ_0004859	0	134.749	135.367	84.463
circ_0004861	200.084	347.293	273.543	257.315
circ_0004862	440.773	411.888	503.368	747.677
circ_0004863	208.793	155.588	229.825	236.972
circ_0004868	231.98	113.911	93.0536	273.732
circ_0004873	240.689	0	183.298	0
circ_0004876	0	134.749	0	0
circ_0004882	0	251.44	139.58	0
circ_0004884	127.584	142.389	0	126.695
circ_0004887	145.001	56.9557	228.42	0
circ_0004890	72.5005	173.646	180.489	0
circ_0004893	0	191.705	0	0
circ_0004894	108.751	134.749	0	0
circ_0004895	168.188	116.691	90.2446	0
circ_0004897	1009.13	663.328	274.947	531.047
circ_0004899	240.689	230.602	93.0536	73.5186
circ_0004901	72.5005	279.918	0	110.278
circ_0004902	349.44	259.08	0	0
circ_0004904	1590.55	997.423	1010.95	1126.21
circ_0004905	900.378	727.924	597.826	646.797
circ_0004906	223.271	191.705	410.314	505.232
circ_0004911	349.44	134.749	0	126.695
circ_0004912	0	77.7938	325.687	0
circ_0004913	736.545	627.211	365.192	525.575
circ_0004917	168.188	116.691	0	84.463
circ_0004918	63.7918	134.749	0	126.695
circ_0004921	9402.86	7028.51	5913.47	4596.34
circ_0004925	0	0	180.489	257.315
circ_0004933	0	202.124	183.298	0
circ_0004934	0	241.021	0	0
circ_0004939	0	202.124	229.825	84.463
circ_0004940	181.251	0	0	0
circ_0004941	159.479	0	0	0
circ_0004947	159.479	0	0	0
circ_0004949	0	0	0	183.797
circ_0004954	0	170.867	0	0
circ_0004958	95.6877	113.911	135.367	242.445
circ_0004959	159.479	170.867	135.367	220.556
circ_0004960	545.169	354.933	503.368	183.797
circ_0004962	204.438	134.749	180.489	73.5186
circ_0004963	972.879	1241.22	1151.93	775.038
circ_0004964	181.251	0	0	0
circ_0004969	490.086	482.042	180.489	84.463
circ_0004975	604.607	570.255	228.42	404.352
circ_0004977	200.084	113.911	135.367	168.926
circ_0004978	0	308.396	90.2446	231.5
circ_0004983	136.292	0	0	442.658
circ_0004987	427.71	142.389	0	147.037
circ_0004989	181.251	85.4336	90.2446	73.5186
circ_0004990	336.376	308.396	273.543	279.204
circ_0004991	0	142.389	0	0
circ_0004992	372.627	738.343	549.894	574.825
circ_0004994	300.126	284.779	135.367	242.445
circ_0004995	519.043	142.389	548.49	358.195
circ_0004996	236.334	194.484	135.367	73.5186
circ_0004997	136.292	56.9557	274.947	183.797
circ_0004998	0	227.823	0	110.278
circ_0004999	223.271	116.691	0	236.972
circ_0005001	95.6877	0	274.947	0
circ_0005006	0	272.278	366.596	411.371
circ_0005007	440.773	259.08	90.2446	194.741
circ_0005009	200.084	0	0	0
circ_0005014	381.335	305.617	738.81	0
circ_0005016	2906.99	4337.68	7450.44	23445.6
circ_0005017	0	0	0	211.158
circ_0005021	108.751	0	225.611	126.695
circ_0005023	326.252	134.749	0	0
circ_0005027	63.7918	0	229.825	168.926
circ_0005030	145.001	0	225.611	0
circ_0005032	349.44	453.564	90.2446	0
circ_0005034	281.293	0	232.634	126.695
circ_0005035	0	0	225.611	0
circ_0005040	0	134.749	0	84.463
circ_0005062	653.92	479.263	872.773	547.463
circ_0005067	136.292	269.499	0	0
circ_0005068	417.586	318.815	93.0536	295.621
circ_0005073	326.252	77.7938	365.192	126.695
circ_0005077	63.7918	116.691	183.298	0
circ_0005087	340.731	56.9557	0	84.463
circ_0005091	0	116.691	413.123	0
circ_0005094	318.959	0	180.489	110.278
circ_0005102	145.001	212.543	318.665	305.019
circ_0005103	145.001	230.602	0	194.741
circ_0005104	363.918	650.13	413.123	352.723
circ_0005106	200.084	56.9557	90.2446	73.5186
circ_0005107	545.169	759.181	961.613	699.973
circ_0005108	313.189	56.9557	90.2446	0
circ_0005110	268.23	56.9557	0	147.037
circ_0005111	345.085	202.124	139.58	431.713
circ_0005112	1286.07	1225.94	964.422	716.39
circ_0005113	208.793	77.7938	0	0
circ_0005120	191.375	0	0	0
circ_0005121	772.795	805.718	1283.09	942.418
circ_0005122	0	0	183.298	0
circ_0005123	376.981	290.337	270.734	126.695
circ_0005126	172.543	56.9557	0	110.278
circ_0005129	200.084	220.183	0	231.5
circ_0005133	263.876	0	93.0536	0
circ_0005136	181.251	0	0	0
circ_0005137	63.7918	0	183.298	0
circ_0005138	490.086	606.373	186.107	84.463
circ_0005139	204.438	56.9557	0	126.695
circ_0005143	168.188	155.588	93.0536	0
circ_0005145	685.816	733.482	369.405	457.528
circ_0005149	440.773	241.021	410.314	279.204
circ_0005151	0	85.4336	0	231.5
circ_0005170	136.292	0	90.2446	0
circ_0005171	362.503	85.4336	501.963	384.01
circ_0005177	336.376	0	0	0
circ_0005184	168.188	0	225.611	147.037
circ_0005194	63.7918	85.4336	232.634	73.5186
circ_0005198	455.251	256.301	320.069	147.037
circ_0005199	159.479	116.691	139.58	236.972
circ_0005200	0	0	90.2446	194.741
circ_0005203	0	248.661	0	0
circ_0005212	281.293	170.867	273.543	220.556
circ_0005214	653.92	113.911	270.734	211.158
circ_0005215	790.212	518.16	451.223	532.593
circ_0005218	268.23	0	0	157.982
circ_0005238	559.648	383.41	730.383	694.501
circ_0005244	340.731	142.389	318.665	253.389
circ_0005249	231.98	357.712	459.65	236.972
circ_0005252	581.42	1010.62	731.788	852.482
circ_0005254	762.671	606.373	690.879	484.889
circ_0005263	72.5005	0	232.634	73.5186
circ_0005267	922.15	793.217	871.368	341.778
circ_0005269	581.42	318.815	458.245	685.102
circ_0005273	1267.24	1010.62	1102.6	1195.81
circ_0005275	63.7918	85.4336	0	279.204
circ_0005276	630.733	404.248	274.947	448.13
circ_0005278	3788.64	3518.77	4215.86	2465.13
circ_0005281	0	648.049	549.894	358.195
circ_0005283	740.899	645.27	686.666	1421.83
circ_0005290	72.5005	56.9557	0	211.158
circ_0005294	304.481	155.588	366.596	0
circ_0005301	159.479	77.7938	139.58	0
circ_0005314	2322.74	2316.44	4404.77	4619.77
circ_0005315	885.9	997.423	1741.33	1717.46
circ_0005316	5003.52	5692.12	8863.09	10128
circ_0005317	1391.88	1818.42	2010.66	3087.66
circ_0005320	1062.8	805.718	1053.26	694.501
circ_0005323	326.252	212.543	0	0
circ_0005325	204.438	85.4336	0	126.695
circ_0005327	1016.42	818.916	500.559	558.408
circ_0005333	181.251	0	0	0
circ_0005339	400.168	450.785	689.475	879.843
circ_0005353	0	77.7938	0	236.972
circ_0005359	949.692	461.204	501.963	394.954
circ_0005361	236.334	241.021	186.107	231.5
circ_0005363	340.731	684.166	549.894	727.334
circ_0005364	640.857	588.314	503.368	516.176
circ_0005367	564.002	782.798	547.085	352.723
circ_0005371	3650.94	2687.35	3804.14	2136.68
circ_0005372	0	194.484	0	0
circ_0005376	545.169	336.874	180.489	363.667
circ_0005377	376.981	277.139	276.352	578.751
circ_0005380	481.378	391.05	506.177	558.408
circ_0005381	372.627	269.499	366.596	253.389
circ_0005383	145.001	134.749	229.825	0
circ_0005385	281.293	113.911	183.298	84.463
circ_0005389	540.815	500.101	1058.88	1221.62
circ_0005390	477.023	642.49	829.055	464.547
circ_0005392	0	134.749	139.58	0
circ_0005404	0	398.69	0	0
circ_0005409	408.877	347.293	228.42	352.723
circ_0005414	240.689	113.911	0	84.463
circ_0005416	191.375	251.44	320.069	321.435
circ_0005419	336.376	113.911	135.367	279.204
circ_0005422	372.627	85.4336	0	147.037
circ_0005425	300.126	549.417	547.085	674.158
circ_0005426	345.085	85.4336	459.65	268.26
circ_0005428	95.6877	0	229.825	0
circ_0005437	368.272	468.844	270.734	279.204
circ_0005442	0	134.749	273.543	147.037
circ_0005444	159.479	0	0	0
circ_0005445	0	0	225.611	73.5186
circ_0005458	127.584	0	232.634	315.963
circ_0005459	304.481	248.661	274.947	442.658
circ_0005460	204.438	393.829	279.161	363.667
circ_0005461	523.397	751.541	781.124	947.89
circ_0005462	845.295	702.225	919.3	1327.97
circ_0005463	0	0	93.0536	183.797
circ_0005466	159.479	259.08	270.734	126.695
circ_0005468	0	134.749	0	0
circ_0005470	0	0	0	183.797
circ_0005487	0	142.389	0	0
circ_0005488	168.188	554.278	276.352	194.741
circ_0005492	804.691	386.19	786.742	420.769
circ_0005500	0	0	232.634	0
circ_0005502	436.418	458.425	459.65	942.418
circ_0005503	781.504	932.827	964.422	1326.43
circ_0005506	231.98	279.918	186.107	257.315
circ_0005510	368.272	670.968	232.634	0
circ_0005513	0	191.705	0	0
circ_0005514	0	191.705	90.2446	0
circ_0005516	0	308.396	413.123	369.139
circ_0005529	585.774	142.389	506.177	1069.11
circ_0005530	1805.11	1803.14	3309.2	2817.85
circ_0005532	63.7918	116.691	644.352	358.195
circ_0005534	0	163.227	93.0536	147.037
circ_0005535	1496.28	1585.74	1785.05	2121.81
circ_0005536	864.128	904.35	781.124	547.463
circ_0005537	709.003	401.469	506.177	973.705
circ_0005538	127.584	393.829	410.314	510.704
circ_0005539	1999.43	2590.8	3836.62	4115.37
circ_0005540	72.5005	227.823	0	0
circ_0005541	536.461	741.122	686.666	879.843
circ_0005542	604.607	976.585	2060	1928.61
circ_0005544	345.085	199.345	461.054	220.556
circ_0005548	159.479	0	0	0
circ_0005549	172.543	241.021	270.734	110.278
circ_0005550	913.442	393.829	960.208	531.047
circ_0005559	200.084	77.7938	0	0
circ_0005569	0	163.227	180.489	84.463
circ_0005572	0	173.646	0	0
circ_0005573	300.126	77.7938	0	84.463
circ_0005574	730.775	500.101	638.734	415.297
circ_0005575	0	170.867	0	110.278
circ_0005578	1045.38	1142.59	644.352	494.288
circ_0005581	0	163.227	0	73.5186
circ_0005584	191.375	0	0	0
circ_0005587	345.085	577.895	183.298	310.491
circ_0005588	127.584	163.227	0	231.5
circ_0005592	400.168	606.373	734.597	531.047
circ_0005593	276.939	357.712	554.108	659.288
circ_0005595	1132.36	774.461	826.246	773.491
circ_0005603	368.272	486.903	365.192	547.463
circ_0005604	236.334	259.08	318.665	279.204
circ_0005605	1303.49	2956.15	2578.81	4498.55
circ_0005608	536.461	401.469	597.826	547.463
circ_0005610	0	155.588	186.107	400.426
circ_0005611	318.959	0	270.734	710.917
circ_0005614	1273.01	1046.74	2019.09	1500.83
circ_0005618	0	0	320.069	294.074
circ_0005619	2190.8	3993.17	3025.82	5899.33
circ_0005622	204.438	163.227	507.581	73.5186
circ_0005624	549.524	497.322	641.543	110.278
circ_0005629	204.438	0	0	273.732
circ_0005633	191.375	248.661	365.192	0
circ_0005634	0	0	0	253.389
circ_0005636	3752.39	3319.42	5043.51	3581.95
circ_0005637	263.876	279.918	229.825	200.213
circ_0005639	127.584	297.977	504.772	330.834
circ_0005640	0	0	183.298	0
circ_0005650	0	85.4336	232.634	0
circ_0005651	404.523	308.396	276.352	168.926
circ_0005652	63.7918	191.705	90.2446	168.926
circ_0005653	8674.81	10647.3	10888	5385.41
circ_0005658	281.293	155.588	90.2446	147.037
circ_0005661	172.543	113.911	232.634	126.695
circ_0005662	0	77.7938	276.352	0
circ_0005670	1022.19	790.438	1376.14	1133.23
circ_0005672	145.001	173.646	0	0
circ_0005676	1062.8	826.556	917.895	725.788
circ_0005678	313.189	116.691	0	73.5186
circ_0005686	381.335	170.867	180.489	194.741
circ_0005688	381.335	559.836	274.947	0
circ_0005697	577.065	691.806	320.069	499.76
circ_0005700	268.23	357.712	0	183.797
circ_0005703	0	269.499	139.58	147.037
circ_0005705	0	489.682	644.352	857.955
circ_0005706	236.334	0	139.58	315.963
circ_0005707	900.378	834.196	541.467	789.908
circ_0005710	372.627	0	0	183.797
circ_0005728	1380.34	1427.37	1190.03	1326.43
circ_0005729	317.544	191.705	0	194.741
circ_0005732	472.669	443.145	225.611	580.297
circ_0005739	0	77.7938	0	157.982
circ_0005740	295.772	142.389	369.405	0
circ_0005743	108.751	0	325.687	253.389
circ_0005745	1999.43	798.078	1923.23	690.575
circ_0005747	127.584	383.41	459.65	463
circ_0005748	168.188	116.691	551.299	73.5186
circ_0005749	0	0	0	200.213
circ_0005751	236.334	56.9557	135.367	110.278
circ_0005753	255.167	486.903	180.489	73.5186
circ_0005754	381.335	56.9557	408.91	183.797
circ_0005759	191.375	0	90.2446	220.556
circ_0005764	200.084	0	458.245	126.695
circ_0005765	200.084	142.389	647.161	394.954
circ_0005769	172.543	85.4336	183.298	73.5186
circ_0005788	181.251	85.4336	410.314	468.473
circ_0005790	127.584	77.7938	325.687	0
circ_0005792	136.292	173.646	0	73.5186
circ_0005793	485.732	422.307	232.634	473.945
circ_0005817	791.628	1290.54	1565.06	857.955
circ_0005818	63.7918	445.925	414.528	279.204
circ_0005822	95.6877	357.712	93.0536	268.26
circ_0005824	435.003	56.9557	0	0
circ_0005825	349.44	425.087	274.947	126.695
circ_0005827	204.438	0	0	0
circ_0005829	0	0	0	220.556
circ_0005832	564.002	510.52	924.918	315.963
circ_0005842	240.689	191.705	736.001	147.037
circ_0005843	145.001	113.911	225.611	110.278
circ_0005847	372.627	163.227	93.0536	168.926
circ_0005851	245.043	155.588	363.787	110.278
circ_0005854	1171.55	709.865	823.437	347.25
circ_0005858	0	191.705	135.367	84.463
circ_0005865	240.689	199.345	0	84.463
circ_0005871	427.71	393.829	461.054	126.695
circ_0005875	108.751	220.183	90.2446	84.463
circ_0005881	63.7918	0	183.298	211.158
circ_0005883	504.565	404.248	1013.76	1054.24
circ_0005884	263.876	113.911	135.367	0
circ_0005885	0	0	0	273.732
circ_0005887	0	0	0	183.797
circ_0005888	127.584	134.749	0	305.019
circ_0005890	0	113.911	135.367	321.435
circ_0005895	95.6877	287.558	232.634	110.278
circ_0005896	95.6877	142.389	322.878	341.778
circ_0005900	362.503	56.9557	90.2446	0
circ_0005901	0	0	0	363.667
circ_0005907	208.793	0	186.107	126.695
circ_0005908	600.252	518.16	642.948	979.177
circ_0005909	172.543	0	0	0
circ_0005910	253.752	0	0	84.463
circ_0005912	504.565	269.499	93.0536	84.463
circ_0005913	540.815	1264.84	829.055	2750.64
circ_0005914	63.7918	85.4336	279.161	389.482
circ_0005919	1132.36	1394.03	1511.51	1873.89
circ_0005930	168.188	241.021	595.017	268.26
circ_0005931	445.127	575.116	595.017	279.204
circ_0005933	336.376	443.145	506.177	589.695
circ_0005934	263.876	199.345	368.001	0
circ_0005936	540.815	461.204	686.666	758.621
circ_0005938	564.002	670.968	685.261	657.741
circ_0005939	0	142.389	135.367	194.741
circ_0005942	336.376	411.888	506.177	547.463
circ_0005946	72.5005	85.4336	225.611	200.213
circ_0005949	987.357	681.387	1232.35	894.714
circ_0005953	604.607	772.379	964.422	841.538
circ_0005959	1286.07	966.864	774.101	279.204
circ_0005964	72.5005	0	276.352	0
circ_0005965	255.167	241.021	0	0
circ_0005973	95.6877	191.705	139.58	126.695
circ_0005974	200.084	404.248	554.108	183.797
circ_0005980	390.044	308.396	135.367	442.658
circ_0005981	168.188	0	90.2446	236.972
circ_0005983	181.251	0	0	0
circ_0006003	172.543	191.705	93.0536	0
circ_0006011	468.314	455.646	733.192	773.491
circ_0006015	191.375	316.036	183.298	431.713
circ_0006017	63.7918	0	0	211.158
circ_0006021	0	56.9557	139.58	211.158
circ_0006022	540.815	955.747	595.017	931.473
circ_0006025	0	77.7938	0	194.741
circ_0006026	2045.8	2075.42	2071.23	1980.24
circ_0006027	108.751	468.844	274.947	442.658
circ_0006030	0	173.646	0	73.5186
circ_0006031	240.689	0	0	84.463
circ_0006036	2026.97	1544.06	2796	3177.6
circ_0006037	785.858	450.785	912.277	521.649
circ_0006039	127.584	365.352	692.284	389.482
circ_0006041	917.796	909.21	1429.69	1021.41
circ_0006043	145.001	142.389	322.878	73.5186
circ_0006044	327.668	401.469	690.879	147.037
circ_0006047	513.273	311.175	604.848	183.797
circ_0006059	159.479	0	186.107	279.204
circ_0006065	95.6877	0	0	194.741
circ_0006067	231.98	113.911	232.634	126.695
circ_0006068	1673.17	2269.9	2195.36	1721.38
circ_0006070	168.188	570.255	225.611	437.186
circ_0006074	223.271	77.7938	503.368	220.556
circ_0006075	240.689	163.227	0	0
circ_0006077	0	163.227	93.0536	110.278
circ_0006080	1462.97	2024.02	782.528	843.084
circ_0006084	308.835	393.829	736.001	330.834
circ_0006089	587.189	686.946	644.352	126.695
circ_0006090	281.293	77.7938	135.367	389.482
circ_0006098	1375.99	816.137	638.734	584.223
circ_0006099	159.479	308.396	180.489	157.982
circ_0006104	421.94	85.4336	225.611	347.25
circ_0006105	345.085	507.741	599.23	310.491
circ_0006108	95.6877	411.888	228.42	236.972
circ_0006109	181.251	113.911	93.0536	0
circ_0006115	240.689	227.823	135.367	147.037
circ_0006116	145.001	655.689	0	536.519
circ_0006119	1123.65	1171.07	1651.09	1284.2
circ_0006122	0	251.44	139.58	0
circ_0006124	523.397	318.815	232.634	494.288
circ_0006128	677.107	1298.18	1144.91	947.89
circ_0006138	63.7918	233.381	183.298	0
circ_0006141	191.375	404.248	93.0536	200.213
circ_0006148	223.271	316.036	0	0
circ_0006149	127.584	230.602	0	0
circ_0006151	510.334	1078	776.91	1425.76
circ_0006156	204.438	0	225.611	147.037
circ_0006158	159.479	202.124	322.878	0
circ_0006168	217.502	212.543	321.474	378.537
circ_0006169	236.334	85.4336	0	468.473
circ_0006171	308.835	546.638	186.107	126.695
circ_0006174	362.503	113.911	273.543	0
circ_0006175	440.773	116.691	180.489	305.019
circ_0006185	253.752	0	0	0
circ_0006188	0	241.021	366.596	0
circ_0006191	268.23	191.705	139.58	183.797
circ_0006194	0	202.124	0	0
circ_0006196	408.877	347.293	0	200.213
circ_0006205	136.292	0	93.0536	147.037
circ_0006206	722.066	241.021	135.367	668.686
circ_0006207	390.044	220.183	368.001	84.463
circ_0006209	181.251	113.911	232.634	194.741
circ_0006214	385.69	411.888	406.101	0
circ_0006217	749.608	855.034	365.192	514.63
circ_0006218	159.479	287.558	318.665	330.834
circ_0006222	63.7918	259.08	366.596	147.037
circ_0006224	223.271	609.152	279.161	510.704
circ_0006226	0	163.227	229.825	0
circ_0006228	0	0	90.2446	183.797
circ_0006229	108.751	199.345	135.367	73.5186
circ_0006231	136.292	0	0	110.278
circ_0006232	936.629	1191.91	1424.07	995.593
circ_0006248	4020.62	2751.95	4486.59	3437.29
circ_0006250	159.479	445.925	180.489	273.732
circ_0006255	263.876	471.623	135.367	0
circ_0006256	0	155.588	0	200.213
circ_0006257	345.085	0	0	110.278
circ_0006262	0	0	228.42	0
circ_0006263	0	194.484	0	0
circ_0006264	340.731	170.867	180.489	183.797
circ_0006265	181.251	170.867	0	73.5186
circ_0006267	168.188	163.227	139.58	73.5186
circ_0006269	95.6877	287.558	0	0
circ_0006272	63.7918	0	0	194.741
circ_0006274	200.084	85.4336	0	147.037
circ_0006276	287.063	56.9557	135.367	126.695
circ_0006277	0	199.345	135.367	0
circ_0006288	400.168	401.469	551.299	637.399
circ_0006289	658.275	538.998	183.298	510.704
circ_0006296	204.438	404.248	369.405	315.963
circ_0006307	0	199.345	0	0
circ_0006311	0	212.543	0	0
circ_0006312	127.584	0	0	315.963
circ_0006316	0	202.124	186.107	157.982
circ_0006317	136.292	113.911	0	0
circ_0006319	0	134.749	0	0
circ_0006324	245.043	0	135.367	194.741
circ_0006330	0	155.588	0	268.26
circ_0006331	159.479	347.293	0	73.5186
circ_0006334	204.438	251.44	274.947	0
circ_0006335	376.981	113.911	93.0536	284.676
circ_0006337	400.168	354.933	186.107	211.158
circ_0006341	236.334	0	0	0
circ_0006343	449.482	507.741	461.054	347.25
circ_0006345	159.479	0	548.49	253.389
circ_0006360	145.001	383.41	0	84.463
circ_0006361	0	0	0	211.158
circ_0006362	313.189	0	93.0536	231.5
circ_0006372	7893.42	8401	6364.69	7045.89
circ_0006375	304.481	393.829	321.474	126.695
circ_0006378	436.418	681.387	451.223	800.853
circ_0006380	0	0	225.611	0
circ_0006386	0	220.183	186.107	0
circ_0006390	0	0	274.947	84.463
circ_0006391	181.251	326.455	0	0
circ_0006395	72.5005	0	135.367	236.972
circ_0006396	0	0	0	183.797
circ_0006397	290.002	220.183	180.489	84.463
circ_0006400	63.7918	0	0	284.676
circ_0006401	217.502	199.345	0	211.158
circ_0006402	490.086	528.579	225.611	73.5186
circ_0006412	181.251	85.4336	0	147.037
circ_0006416	181.251	0	273.543	0
circ_0006418	108.751	256.301	93.0536	0
circ_0006420	1085.98	875.872	501.963	806.325
circ_0006427	839.526	694.585	681.048	547.463
circ_0006428	136.292	142.389	232.634	457.528
circ_0006431	372.627	279.918	93.0536	490.362
circ_0006432	826.463	375.771	322.878	394.954
circ_0006437	240.689	0	90.2446	110.278
circ_0006442	276.939	77.7938	93.0536	0
circ_0006443	281.293	134.749	0	315.963
circ_0006445	181.251	155.588	0	284.676
circ_0006448	95.6877	56.9557	93.0536	253.389
circ_0006450	95.6877	326.455	408.91	305.019
circ_0006461	0	256.301	0	0
circ_0006463	972.879	663.328	690.879	1142.63
circ_0006469	345.085	316.036	0	389.482
circ_0006471	95.6877	0	93.0536	211.158
circ_0006475	0	77.7938	0	236.972
circ_0006478	168.188	256.301	0	0
circ_0006481	472.669	142.389	273.543	183.797
circ_0006484	95.6877	142.389	90.2446	253.389
circ_0006485	1771.8	2274.76	2020.49	1988.09
circ_0006486	376.981	329.234	366.596	84.463
circ_0006487	159.479	113.911	93.0536	110.278
circ_0006489	272.585	347.293	276.352	826.667
circ_0006491	517.628	432.726	593.612	699.973
circ_0006496	295.772	557.057	549.894	257.315
circ_0006508	2253.18	2550.52	2020.49	1604.08
circ_0006509	694.525	336.874	180.489	183.797
circ_0006510	113273	130362	97110.3	96448.6
circ_0006511	217.502	468.844	769.888	73.5186
circ_0006513	58828.9	65770.9	57469.6	56789.2
circ_0006519	0	199.345	93.0536	84.463
circ_0006520	127.584	170.867	363.787	378.537
circ_0006522	917.796	637.63	1184.42	837.612
circ_0006524	145.001	134.749	0	183.797
circ_0006526	24922.6	23258.9	22482.3	16203.3
circ_0006530	400.168	914.769	596.421	358.195
circ_0006531	385.69	227.823	93.0536	384.01
circ_0006535	630.733	134.749	273.543	0
circ_0006537	108.751	155.588	225.611	273.732
circ_0006539	381.335	279.918	229.825	310.491
circ_0006540	1304.9	1767.02	1835.79	1853.55
circ_0006545	268.23	163.227	228.42	0
circ_0006546	1152.72	811.276	549.894	589.695
circ_0006554	0	0	228.42	0
circ_0006558	63.7918	56.9557	322.878	0
circ_0006563	95.6877	199.345	0	0
circ_0006567	0	375.771	180.489	0
circ_0006573	0	227.823	0	0
circ_0006575	477.023	334.094	276.352	200.213
circ_0006582	159.479	56.9557	0	84.463
circ_0006583	145.001	202.124	274.947	168.926
circ_0006587	168.188	241.021	93.0536	0
circ_0006594	0	0	225.611	0
circ_0006596	472.669	471.623	728.979	420.769
circ_0006597	349.44	56.9557	183.298	315.963
circ_0006604	349.44	233.381	360.978	194.741
[truncated: 1,678 more rows]
