# Supplementary material for: Analysis of the aging-related biomarker in a nonhuman primate model using multilayer omics
Source: BMC Genomics. 2024 Jun 26;25:639. doi: 10.1186/s12864-024-10556-z (PMC11209966; doi:10.1186/s12864-024-10556-z)
Supplement: Supplementary file 14 — Supplementary Material 14 [file 12864_2024_10556_MOESM14_ESM.xlsx]

## Sheet: Table S8
Differentially expressed genes and six groups defined by STEM in the samples
cluster	transcript_id	gene_id	gene_name
1	ENSMMUT00000000979	ENSMMUG00000000681	CLMN
1	ENSMMUT00000001138	ENSMMUG00000000777	DST
1	ENSMMUT00000001986	ENSMMUG00000001397	MCTP1
1	ENSMMUT00000002471	ENSMMUG00000001748	SYK
1	ENSMMUT00000002923	ENSMMUG00000002067	RNF214
1	ENSMMUT00000003420	ENSMMUG00000002404	MINK1
1	ENSMMUT00000004090	ENSMMUG00000002889	FOXP1
1	ENSMMUT00000004411	ENSMMUG00000003106	SEC16A
1	ENSMMUT00000004739	ENSMMUG00000003353	MST1R
1	ENSMMUT00000004786	ENSMMUG00000003386	LRRFIP1
1	ENSMMUT00000005198	ENSMMUG00000003668	GAPVD1
1	ENSMMUT00000005668	ENSMMUG00000003998	PPP1R12B
1	ENSMMUT00000006691	ENSMMUG00000004735	OSBPL9
1	ENSMMUT00000006728	ENSMMUG00000004765	SP2
1	ENSMMUT00000006940	ENSMMUG00000004918	ZFAT
1	ENSMMUT00000007365	ENSMMUG00000005228	PIP5K1A
1	ENSMMUT00000007579	ENSMMUG00000005388	CRIPT
1	ENSMMUT00000008547	ENSMMUG00000006114	TADA3
1	ENSMMUT00000008677	ENSMMUG00000006206	EIF5A
1	ENSMMUT00000008891	ENSMMUG00000006338	ACAD9
1	ENSMMUT00000009115	ENSMMUG00000006498	UBR1
1	ENSMMUT00000009303	ENSMMUG00000021124	CSNK1G1
1	ENSMMUT00000009721	ENSMMUG00000006957	UNG
1	ENSMMUT00000009969	ENSMMUG00000007141	ARID4B
1	ENSMMUT00000010160	ENSMMUG00000007273	DNM3
1	ENSMMUT00000011527	ENSMMUG00000008248	-
1	ENSMMUT00000011677	ENSMMUG00000008351	POLB
1	ENSMMUT00000012560	ENSMMUG00000008992	NPL
1	ENSMMUT00000012586	ENSMMUG00000009008	PHTF2
1	ENSMMUT00000013021	ENSMMUG00000009318	BCL9L
1	ENSMMUT00000013071	ENSMMUG00000009349	ACACA
1	ENSMMUT00000013356	ENSMMUG00000009562	MACF1
1	ENSMMUT00000013525	ENSMMUG00000009688	IST1
1	ENSMMUT00000013599	ENSMMUG00000009738	SLC25A29
1	ENSMMUT00000014423	ENSMMUG00000010314	HERC6
1	ENSMMUT00000014477	ENSMMUG00000010352	NEXN
1	ENSMMUT00000014574	ENSMMUG00000014970	NFYC
1	ENSMMUT00000014636	ENSMMUG00000010464	PPM1A
1	ENSMMUT00000014775	ENSMMUG00000010556	-
1	ENSMMUT00000014803	ENSMMUG00000010582	CDCA2
1	ENSMMUT00000014840	ENSMMUG00000010598	REPS2
1	ENSMMUT00000015117	ENSMMUG00000010810	UBAP2L
1	ENSMMUT00000015323	ENSMMUG00000010949	SPG21
1	ENSMMUT00000016269	ENSMMUG00000011612	AP2A1
1	ENSMMUT00000016884	ENSMMUG00000012055	EPS15
1	ENSMMUT00000016905	ENSMMUG00000012068	SIPA1L2
1	ENSMMUT00000017946	ENSMMUG00000012793	ZNF227
1	ENSMMUT00000018060	ENSMMUG00000012871	ATP7A
1	ENSMMUT00000018886	ENSMMUG00000013454	SIDT1
1	ENSMMUT00000020661	ENSMMUG00000014726	ANK1
1	ENSMMUT00000021056	ENSMMUG00000015020	RBM15
1	ENSMMUT00000021479	ENSMMUG00000015320	KCNQ5
1	ENSMMUT00000022061	ENSMMUG00000015714	PPP3CB
1	ENSMMUT00000022294	ENSMMUG00000015862	CEP290
1	ENSMMUT00000022985	ENSMMUG00000016368	SRP72
1	ENSMMUT00000023794	ENSMMUG00000016936	MPP6
1	ENSMMUT00000024914	ENSMMUG00000000455	KDM3B
1	ENSMMUT00000024931	ENSMMUG00000017733	ATP8A1
1	ENSMMUT00000025251	ENSMMUG00000017973	ZNF263
1	ENSMMUT00000025661	ENSMMUG00000018261	DNAAF5
1	ENSMMUT00000026883	ENSMMUG00000019134	AICDA
1	ENSMMUT00000027137	ENSMMUG00000019324	NEK10
1	ENSMMUT00000028151	ENSMMUG00000020029	ZDHHC16
1	ENSMMUT00000028626	ENSMMUG00000020354	SLC3A2
1	ENSMMUT00000029377	ENSMMUG00000020881	RNF40
1	ENSMMUT00000029612	ENSMMUG00000021057	TBC1D9B
1	ENSMMUT00000029711	ENSMMUG00000021121	CTAGE5
1	ENSMMUT00000029950	ENSMMUG00000021287	SAP130
1	ENSMMUT00000030262	ENSMMUG00000021497	CAMSAP1
1	ENSMMUT00000030312	ENSMMUG00000021539	-
1	ENSMMUT00000030726	ENSMMUG00000021837	SARS
1	ENSMMUT00000031480	ENSMMUG00000022381	P3H1
1	ENSMMUT00000032013	ENSMMUG00000022744	MBNL2
1	ENSMMUT00000032508	ENSMMUG00000023107	NCOR2
1	ENSMMUT00000032861	ENSMMUG00000023358	ATG16L1
1	ENSMMUT00000032888	ENSMMUG00000023375	SREBF1
1	ENSMMUT00000033305	ENSMMUG00000023671	MED8
1	ENSMMUT00000038917	ENSMMUG00000017845	OXR1
1	ENSMMUT00000039197	ENSMMUG00000029068	RNF166
1	ENSMMUT00000040036	ENSMMUG00000008140	SGK1
1	ENSMMUT00000040277	ENSMMUG00000008000	-
1	ENSMMUT00000041189	ENSMMUG00000029875	-
1	ENSMMUT00000041404	ENSMMUG00000016797	TUBG1
1	ENSMMUT00000041679	ENSMMUG00000010466	SLC38A9
1	ENSMMUT00000041858	ENSMMUG00000008587	-
1	ENSMMUT00000042745	ENSMMUG00000008687	BLNK
1	ENSMMUT00000043549	ENSMMUG00000010640	ERLEC1
1	ENSMMUT00000043829	ENSMMUG00000018945	CLNS1A
1	ENSMMUT00000043967	ENSMMUG00000031012	MEI1
1	ENSMMUT00000044444	ENSMMUG00000013247	AGFG1
1	ENSMMUT00000044535	ENSMMUG00000000184	LRCH3
1	ENSMMUT00000044800	ENSMMUG00000002135	CEP350
1	ENSMMUT00000044874	ENSMMUG00000018458	SMG7
1	ENSMMUT00000044909	ENSMMUG00000013878	RNF2
1	ENSMMUT00000045069	ENSMMUG00000048453	-
1	ENSMMUT00000045468	ENSMMUG00000016969	CAMKK2
1	ENSMMUT00000046301	ENSMMUG00000011292	DCTN2
1	ENSMMUT00000046870	ENSMMUG00000011999	SLC38A1
1	ENSMMUT00000047248	ENSMMUG00000019605	NSMF
1	ENSMMUT00000047305	ENSMMUG00000011651	ERI3
1	ENSMMUT00000053573	ENSMMUG00000021924	NHSL2
1	ENSMMUT00000053632	ENSMMUG00000018661	SEC61A1
1	ENSMMUT00000053717	ENSMMUG00000012174	CIC
1	ENSMMUT00000053779	ENSMMUG00000000312	ABI2
1	ENSMMUT00000054208	ENSMMUG00000031856	TLN1
1	ENSMMUT00000054639	ENSMMUG00000003739	MANBA
1	ENSMMUT00000055421	ENSMMUG00000000994	EPS15L1
1	ENSMMUT00000055734	ENSMMUG00000044002	MAMU-A
1	ENSMMUT00000056303	ENSMMUG00000019836	MEF2C
1	ENSMMUT00000056383	ENSMMUG00000008045	AGO2
1	ENSMMUT00000056734	ENSMMUG00000005895	NUCB2
1	ENSMMUT00000056909	ENSMMUG00000017886	FBXO10
1	ENSMMUT00000056922	ENSMMUG00000005869	NPEPPS
1	ENSMMUT00000057054	ENSMMUG00000037816	SERPINB6
1	ENSMMUT00000057103	ENSMMUG00000021906	SNX12
1	ENSMMUT00000057119	ENSMMUG00000008325	MLLT3
1	ENSMMUT00000057189	ENSMMUG00000006489	YWHAZ
1	ENSMMUT00000058169	ENSMMUG00000004731	BTN3A1
1	ENSMMUT00000058467	ENSMMUG00000007399	CHAF1B
1	ENSMMUT00000058707	ENSMMUG00000005991	TRIOBP
1	ENSMMUT00000059005	ENSMMUG00000028751	ZNF155
1	ENSMMUT00000059121	ENSMMUG00000003146	PDLIM7
1	ENSMMUT00000059791	ENSMMUG00000022036	AAAS
1	ENSMMUT00000059906	ENSMMUG00000015979	NUP210
1	ENSMMUT00000059973	ENSMMUG00000016368	SRP72
1	ENSMMUT00000060466	ENSMMUG00000008126	KDM7A
1	ENSMMUT00000060724	ENSMMUG00000041305	-
1	ENSMMUT00000060768	ENSMMUG00000004131	KIAA0930
1	ENSMMUT00000061492	ENSMMUG00000006119	-
1	ENSMMUT00000061787	ENSMMUG00000019438	UTRN
1	ENSMMUT00000062319	ENSMMUG00000002226	ATXN2
1	ENSMMUT00000062343	ENSMMUG00000015320	KCNQ5
1	ENSMMUT00000062409	ENSMMUG00000016898	-
1	ENSMMUT00000062693	ENSMMUG00000002715	SLC9A8
1	ENSMMUT00000062762	ENSMMUG00000014153	RELB
1	ENSMMUT00000063243	ENSMMUG00000019571	TIAM1
1	ENSMMUT00000064048	ENSMMUG00000016641	UBE2B
1	ENSMMUT00000064534	ENSMMUG00000039470	MAMU-E
1	ENSMMUT00000064922	ENSMMUG00000019327	SLC4A7
1	ENSMMUT00000065567	ENSMMUG00000045600	MAMU-B
1	ENSMMUT00000066155	ENSMMUG00000003745	THOC2
1	ENSMMUT00000066521	ENSMMUG00000021017	AGK
1	ENSMMUT00000066573	ENSMMUG00000004785	CCDC149
1	ENSMMUT00000066748	ENSMMUG00000008329	CHN2
1	ENSMMUT00000067371	ENSMMUG00000008777	ASPH
1	ENSMMUT00000068327	ENSMMUG00000019774	MTHFD1L
1	ENSMMUT00000068759	ENSMMUG00000007760	CEP70
1	ENSMMUT00000069185	ENSMMUG00000037710	-
1	ENSMMUT00000069367	ENSMMUG00000023116	LDB2
1	ENSMMUT00000070374	ENSMMUG00000013307	STRAP
1	ENSMMUT00000070686	ENSMMUG00000021226	-
1	ENSMMUT00000071307	ENSMMUG00000010141	FAM13A
1	ENSMMUT00000071724	ENSMMUG00000003029	-
1	ENSMMUT00000072168	ENSMMUG00000022222	IL17RA
1	ENSMMUT00000073559	ENSMMUG00000000478	COX8A
1	ENSMMUT00000074012	ENSMMUG00000023365	TLE4
1	ENSMMUT00000074130	ENSMMUG00000017890	-
1	ENSMMUT00000074590	ENSMMUG00000044229	POU6F1
1	ENSMMUT00000074739	ENSMMUG00000002336	PTK2
1	ENSMMUT00000075030	ENSMMUG00000001561	CFDP1
1	ENSMMUT00000075354	ENSMMUG00000022578	CASK
1	ENSMMUT00000075714	ENSMMUG00000008111	-
1	ENSMMUT00000076201	ENSMMUG00000012874	PGK1
1	ENSMMUT00000076764	ENSMMUG00000015710	ZMYND8
1	ENSMMUT00000077404	ENSMMUG00000004311	TNPO3
1	ENSMMUT00000077854	ENSMMUG00000021019	RANBP2
1	ENSMMUT00000077971	ENSMMUG00000010679	-
1	ENSMMUT00000079241	ENSMMUG00000005960	TMBIM6
2	ENSMMUT00000000708	ENSMMUG00000000481	TMTC4
2	ENSMMUT00000000741	ENSMMUG00000000504	IKZF1
2	ENSMMUT00000000969	ENSMMUG00000000672	HP
2	ENSMMUT00000001154	ENSMMUG00000002533	PIBF1
2	ENSMMUT00000001844	ENSMMUG00000001304	TGFBR1
2	ENSMMUT00000002326	ENSMMUG00000001645	EEF1D
2	ENSMMUT00000002460	ENSMMUG00000001740	SLCO3A1
2	ENSMMUT00000002790	ENSMMUG00000001974	CSDE1
2	ENSMMUT00000002914	ENSMMUG00000002060	KIZ
2	ENSMMUT00000003347	ENSMMUG00000002361	PALM2
2	ENSMMUT00000003799	ENSMMUG00000002665	FSD1L
2	ENSMMUT00000003802	ENSMMUG00000002669	FKTN
2	ENSMMUT00000004770	ENSMMUG00000003374	IDH3G
2	ENSMMUT00000007163	ENSMMUG00000005078	ABI1
2	ENSMMUT00000008112	ENSMMUG00000005781	MED6
2	ENSMMUT00000008159	ENSMMUG00000005820	AMPD2
2	ENSMMUT00000008590	ENSMMUG00000006146	POC5
2	ENSMMUT00000009437	ENSMMUG00000006741	BTRC
2	ENSMMUT00000010056	ENSMMUG00000007200	N4BP2L2
2	ENSMMUT00000010587	ENSMMUG00000007569	CLUAP1
2	ENSMMUT00000010652	ENSMMUG00000007610	RPS6KA4
2	ENSMMUT00000013059	ENSMMUG00000009345	SMARCC1
2	ENSMMUT00000013672	ENSMMUG00000009788	TUBA1A
2	ENSMMUT00000014524	ENSMMUG00000010382	NDUFA10
2	ENSMMUT00000014833	ENSMMUG00000010603	-
2	ENSMMUT00000015579	ENSMMUG00000011148	COQ6
2	ENSMMUT00000016270	ENSMMUG00000011612	AP2A1
2	ENSMMUT00000017054	ENSMMUG00000012177	ACSL1
2	ENSMMUT00000018301	ENSMMUG00000013040	PLEKHA1
2	ENSMMUT00000019615	ENSMMUG00000013973	CCT4
2	ENSMMUT00000020480	ENSMMUG00000020158	HLA-DQA1
2	ENSMMUT00000022871	ENSMMUG00000016281	PLEKHM2
2	ENSMMUT00000023087	ENSMMUG00000016438	PRKD3
2	ENSMMUT00000023753	ENSMMUG00000016909	ACSL6
2	ENSMMUT00000025798	ENSMMUG00000018358	ZNF217
2	ENSMMUT00000027885	ENSMMUG00000019842	MAP2K4
2	ENSMMUT00000028277	ENSMMUG00000020101	ZDHHC8
2	ENSMMUT00000028440	ENSMMUG00000020215	NAIP
2	ENSMMUT00000029430	ENSMMUG00000020925	POGZ
2	ENSMMUT00000030966	ENSMMUG00000022005	ZBTB14
2	ENSMMUT00000031916	ENSMMUG00000022685	SLC29A1
2	ENSMMUT00000032412	ENSMMUG00000023034	TUBGCP2
2	ENSMMUT00000032474	ENSMMUG00000023076	DGKH
2	ENSMMUT00000032646	ENSMMUG00000023208	TERF1
2	ENSMMUT00000032683	ENSMMUG00000023235	SETDB1
2	ENSMMUT00000032718	ENSMMUG00000023255	CDK5RAP2
2	ENSMMUT00000038672	ENSMMUG00000013923	BABAM1
2	ENSMMUT00000039382	ENSMMUG00000016876	ITGAL
2	ENSMMUT00000040195	ENSMMUG00000009861	IPCEF1
2	ENSMMUT00000040822	ENSMMUG00000005414	NDST1
2	ENSMMUT00000041724	ENSMMUG00000005382	MMAA
2	ENSMMUT00000044229	ENSMMUG00000012366	CTNND1
2	ENSMMUT00000044589	ENSMMUG00000006755	TTLL4
2	ENSMMUT00000045928	ENSMMUG00000021371	GATA2
2	ENSMMUT00000046469	ENSMMUG00000004800	SLMAP
2	ENSMMUT00000047027	ENSMMUG00000006833	TTF1
2	ENSMMUT00000047437	ENSMMUG00000019216	PHACTR4
2	ENSMMUT00000053952	ENSMMUG00000015828	RBPJ
2	ENSMMUT00000054018	ENSMMUG00000011486	SEC11A
2	ENSMMUT00000055115	ENSMMUG00000044990	SFR1
2	ENSMMUT00000055797	ENSMMUG00000021467	-
2	ENSMMUT00000057555	ENSMMUG00000004736	2019-09-02
2	ENSMMUT00000057778	ENSMMUG00000045600	MAMU-B
2	ENSMMUT00000059504	ENSMMUG00000010610	WWOX
2	ENSMMUT00000059748	ENSMMUG00000018743	USP25
2	ENSMMUT00000060449	ENSMMUG00000017000	TBC1D14
2	ENSMMUT00000060456	ENSMMUG00000014726	ANK1
2	ENSMMUT00000061252	ENSMMUG00000013212	STK4
2	ENSMMUT00000061289	ENSMMUG00000008201	NDRG3
2	ENSMMUT00000061420	ENSMMUG00000021918	GOLGA4
2	ENSMMUT00000061823	ENSMMUG00000012590	RWDD2A
2	ENSMMUT00000062204	ENSMMUG00000004851	FGD4
2	ENSMMUT00000062335	ENSMMUG00000048453	-
2	ENSMMUT00000062863	ENSMMUG00000013092	ACAP2
2	ENSMMUT00000064056	ENSMMUG00000003712	ZNF615
2	ENSMMUT00000064091	ENSMMUG00000012793	ZNF227
2	ENSMMUT00000065247	ENSMMUG00000008637	WRAP53
2	ENSMMUT00000065283	ENSMMUG00000010811	MAP4K4
2	ENSMMUT00000065994	ENSMMUG00000018493	FHDC1
2	ENSMMUT00000066551	ENSMMUG00000004129	KANSL1
2	ENSMMUT00000066929	ENSMMUG00000017278	-
2	ENSMMUT00000067643	ENSMMUG00000003578	RPS23
2	ENSMMUT00000068686	ENSMMUG00000040681	-
2	ENSMMUT00000068894	ENSMMUG00000041909	-
2	ENSMMUT00000069208	ENSMMUG00000000149	KCTD17
2	ENSMMUT00000069863	ENSMMUG00000010671	NOL10
2	ENSMMUT00000070518	ENSMMUG00000022319	STX3
2	ENSMMUT00000071161	ENSMMUG00000008665	EXOSC3
2	ENSMMUT00000071382	ENSMMUG00000046572	TEX14
2	ENSMMUT00000071902	ENSMMUG00000008777	ASPH
2	ENSMMUT00000072171	ENSMMUG00000018524	GSTP1
2	ENSMMUT00000072359	ENSMMUG00000018222	RHOT1
2	ENSMMUT00000073504	ENSMMUG00000014784	DSP
2	ENSMMUT00000075344	ENSMMUG00000000312	ABI2
2	ENSMMUT00000076659	ENSMMUG00000046292	-
2	ENSMMUT00000077034	ENSMMUG00000017890	-
2	ENSMMUT00000077140	ENSMMUG00000010062	SHISA5
2	ENSMMUT00000077888	ENSMMUG00000041976	ZNF780B
2	ENSMMUT00000078540	ENSMMUG00000004461	TBC1D20
3	ENSMMUT00000001021	ENSMMUG00000000706	FLNB
3	ENSMMUT00000003552	ENSMMUG00000002497	ZNF777
3	ENSMMUT00000006257	ENSMMUG00000004409	ZNF608
3	ENSMMUT00000006362	ENSMMUG00000004490	IFI16
3	ENSMMUT00000007307	ENSMMUG00000005188	PIK3CA
3	ENSMMUT00000008028	ENSMMUG00000005722	ADGRE5
3	ENSMMUT00000009020	ENSMMUG00000006432	PXK
3	ENSMMUT00000013497	ENSMMUG00000009658	KIF16B
3	ENSMMUT00000014373	ENSMMUG00000010281	R3HCC1L
3	ENSMMUT00000016606	ENSMMUG00000044103	-
3	ENSMMUT00000016996	ENSMMUG00000012132	PDE4D
3	ENSMMUT00000017010	ENSMMUG00000012145	ASAP1
3	ENSMMUT00000017631	ENSMMUG00000012574	ITPR1
3	ENSMMUT00000017850	ENSMMUG00000012727	IFT122
3	ENSMMUT00000018262	ENSMMUG00000013020	GSN
3	ENSMMUT00000019579	ENSMMUG00000013948	DLG3
3	ENSMMUT00000020318	ENSMMUG00000014482	MAP2K5
3	ENSMMUT00000021319	ENSMMUG00000045298	IGHM
3	ENSMMUT00000021374	ENSMMUG00000015246	TBC1D9
3	ENSMMUT00000021574	ENSMMUG00000020452	ZNF562
3	ENSMMUT00000022366	ENSMMUG00000015910	MBNL1
3	ENSMMUT00000024502	ENSMMUG00000017421	TSPAN2
3	ENSMMUT00000025407	ENSMMUG00000018087	TSPOAP1
3	ENSMMUT00000025508	ENSMMUG00000018147	TMEM237
3	ENSMMUT00000025576	ENSMMUG00000018192	RORA
3	ENSMMUT00000026513	ENSMMUG00000018858	SRRM2
3	ENSMMUT00000027212	ENSMMUG00000019372	SUPT5H
3	ENSMMUT00000027987	ENSMMUG00000019925	DGCR2
3	ENSMMUT00000028439	ENSMMUG00000020214	SMN1
3	ENSMMUT00000028947	ENSMMUG00000020575	SOS1
3	ENSMMUT00000029125	ENSMMUG00000020706	ETS1
3	ENSMMUT00000029266	ENSMMUG00000020801	-
3	ENSMMUT00000029614	ENSMMUG00000021057	TBC1D9B
3	ENSMMUT00000030900	ENSMMUG00000021963	PCDHGC5
3	ENSMMUT00000031225	ENSMMUG00000022200	SLTM
3	ENSMMUT00000031514	ENSMMUG00000008434	-
3	ENSMMUT00000031770	ENSMMUG00000022578	CASK
3	ENSMMUT00000032580	ENSMMUG00000015533	ZNF493
3	ENSMMUT00000033436	ENSMMUG00000023756	FNDC3A
3	ENSMMUT00000039717	ENSMMUG00000005786	MAP3K9
3	ENSMMUT00000042003	ENSMMUG00000003430	DNAJC2
3	ENSMMUT00000045788	ENSMMUG00000044768	-
3	ENSMMUT00000045808	ENSMMUG00000023495	RALGPS1
3	ENSMMUT00000046475	ENSMMUG00000004800	SLMAP
3	ENSMMUT00000046784	ENSMMUG00000013020	GSN
3	ENSMMUT00000046867	ENSMMUG00000022967	GOLGA2
3	ENSMMUT00000046991	ENSMMUG00000001359	CAPRIN2
3	ENSMMUT00000056341	ENSMMUG00000001292	SACS
3	ENSMMUT00000057434	ENSMMUG00000021260	TUFT1
3	ENSMMUT00000057564	ENSMMUG00000014534	PITPNB
3	ENSMMUT00000057881	ENSMMUG00000009037	CUL4B
3	ENSMMUT00000058081	ENSMMUG00000018817	CDK2
3	ENSMMUT00000058992	ENSMMUG00000022939	PACS2
3	ENSMMUT00000059042	ENSMMUG00000038422	FOPNL
3	ENSMMUT00000060803	ENSMMUG00000047045	-
3	ENSMMUT00000060990	ENSMMUG00000021539	-
3	ENSMMUT00000063733	ENSMMUG00000018884	ZNF559
3	ENSMMUT00000067556	ENSMMUG00000014131	MARK2
3	ENSMMUT00000069628	ENSMMUG00000019146	POLDIP2
3	ENSMMUT00000070813	ENSMMUG00000010328	MEAF6
3	ENSMMUT00000071326	ENSMMUG00000022459	CLEC4G
3	ENSMMUT00000071826	ENSMMUG00000016990	ZNF384
3	ENSMMUT00000072067	ENSMMUG00000021833	SLC25A25
3	ENSMMUT00000073987	ENSMMUG00000000751	NLE1
3	ENSMMUT00000074086	ENSMMUG00000021056	MRNIP
3	ENSMMUT00000074794	ENSMMUG00000002226	ATXN2
3	ENSMMUT00000076600	ENSMMUG00000042124	-
3	ENSMMUT00000077276	ENSMMUG00000016797	TUBG1
3	ENSMMUT00000077348	ENSMMUG00000014413	SSH2
3	ENSMMUT00000077430	ENSMMUG00000008801	AGTPBP1
3	ENSMMUT00000077627	ENSMMUG00000006741	BTRC
3	ENSMMUT00000077889	ENSMMUG00000022553	PDK1
3	ENSMMUT00000078926	ENSMMUG00000016548	CASP12
4	ENSMMUT00000000690	ENSMMUG00000000466	AFF2
4	ENSMMUT00000003338	ENSMMUG00000040768	-
4	ENSMMUT00000005343	ENSMMUG00000003775	FCGR2B
4	ENSMMUT00000007162	ENSMMUG00000005078	ABI1
4	ENSMMUT00000007360	ENSMMUG00000005227	MPI
4	ENSMMUT00000008118	ENSMMUG00000005786	MAP3K9
4	ENSMMUT00000008974	ENSMMUG00000014465	H2AFY
4	ENSMMUT00000012378	ENSMMUG00000008853	LST1
4	ENSMMUT00000013205	ENSMMUG00000009463	DDX5
4	ENSMMUT00000014479	ENSMMUG00000010352	NEXN
4	ENSMMUT00000015801	ENSMMUG00000011292	DCTN2
4	ENSMMUT00000016018	ENSMMUG00000011443	TRIM37
4	ENSMMUT00000016314	ENSMMUG00000011638	PKP4
4	ENSMMUT00000016374	ENSMMUG00000011687	DSC2
4	ENSMMUT00000019866	ENSMMUG00000014153	RELB
4	ENSMMUT00000026459	ENSMMUG00000018817	CDK2
4	ENSMMUT00000028782	ENSMMUG00000020452	ZNF562
4	ENSMMUT00000028866	ENSMMUG00000020511	FASTKD1
4	ENSMMUT00000029191	ENSMMUG00000020751	ATXN3
4	ENSMMUT00000029813	ENSMMUG00000021186	ANLN
4	ENSMMUT00000032179	ENSMMUG00000022860	USP47
4	ENSMMUT00000038413	ENSMMUG00000044817	NUP62
4	ENSMMUT00000038786	ENSMMUG00000018884	ZNF559
4	ENSMMUT00000040639	ENSMMUG00000037611	PGA4
4	ENSMMUT00000040917	ENSMMUG00000029799	MAMU-DRB1
4	ENSMMUT00000041126	ENSMMUG00000019959	C4H6orf136
4	ENSMMUT00000041521	ENSMMUG00000020215	NAIP
4	ENSMMUT00000042896	ENSMMUG00000012091	TXNRD1
4	ENSMMUT00000043334	ENSMMUG00000047800	-
4	ENSMMUT00000043383	ENSMMUG00000017820	USP39
4	ENSMMUT00000043514	ENSMMUG00000010592	ADD2
4	ENSMMUT00000044262	ENSMMUG00000004736	SEPT2
4	ENSMMUT00000045310	ENSMMUG00000015468	CHFR
4	ENSMMUT00000046964	ENSMMUG00000013655	DNM1L
4	ENSMMUT00000047230	ENSMMUG00000015078	POMGNT1
4	ENSMMUT00000054512	ENSMMUG00000019327	SLC4A7
4	ENSMMUT00000057465	ENSMMUG00000011882	IQGAP1
4	ENSMMUT00000057888	ENSMMUG00000010202	C11H12orf57
4	ENSMMUT00000057959	ENSMMUG00000016999	KIAA0232
4	ENSMMUT00000059155	ENSMMUG00000015648	FDXR
4	ENSMMUT00000062172	ENSMMUG00000010582	CDCA2
4	ENSMMUT00000063482	ENSMMUG00000015245	HSPA4L
4	ENSMMUT00000063490	ENSMMUG00000000802	RFX3
4	ENSMMUT00000066257	ENSMMUG00000022548	PIK3C2A
4	ENSMMUT00000067316	ENSMMUG00000045298	IGHM
4	ENSMMUT00000068711	ENSMMUG00000018147	TMEM237
4	ENSMMUT00000071038	ENSMMUG00000003029	-
4	ENSMMUT00000071540	ENSMMUG00000005925	PNISR
4	ENSMMUT00000071552	ENSMMUG00000009562	MACF1
4	ENSMMUT00000071584	ENSMMUG00000003799	FNBP1
4	ENSMMUT00000072392	ENSMMUG00000031012	MEI1
4	ENSMMUT00000076834	ENSMMUG00000005758	DET1
4	ENSMMUT00000077062	ENSMMUG00000008441	BANK1
4	ENSMMUT00000077539	ENSMMUG00000048076	TNFRSF10B
4	ENSMMUT00000078030	ENSMMUG00000023375	SREBF1
4	ENSMMUT00000078237	ENSMMUG00000006158	PLEKHB2
4	ENSMMUT00000078568	ENSMMUG00000015272	-
4	ENSMMUT00000078752	ENSMMUG00000007450	RAF1
5	ENSMMUT00000004709	ENSMMUG00000003333	ANTXR2
5	ENSMMUT00000006318	ENSMMUG00000004461	TBC1D20
5	ENSMMUT00000006423	ENSMMUG00000004539	-
5	ENSMMUT00000006689	ENSMMUG00000004736	SEPT2
5	ENSMMUT00000007162	ENSMMUG00000005078	ABI1
5	ENSMMUT00000007360	ENSMMUG00000005227	MPI
5	ENSMMUT00000007654	ENSMMUG00000005432	CLTCL1
5	ENSMMUT00000009020	ENSMMUG00000006432	PXK
5	ENSMMUT00000009089	ENSMMUG00000006479	RAPGEF1
5	ENSMMUT00000009263	ENSMMUG00000006623	RUBCN
5	ENSMMUT00000009295	ENSMMUG00000006641	C2CD5
5	ENSMMUT00000011352	ENSMMUG00000008123	CDH26
5	ENSMMUT00000013497	ENSMMUG00000009658	KIF16B
5	ENSMMUT00000013924	ENSMMUG00000009973	PRRC2B
5	ENSMMUT00000014048	ENSMMUG00000010062	SHISA5
5	ENSMMUT00000017988	ENSMMUG00000012822	PLCL1
5	ENSMMUT00000019916	ENSMMUG00000014193	MDM2
5	ENSMMUT00000021374	ENSMMUG00000015246	TBC1D9
5	ENSMMUT00000021926	ENSMMUG00000015628	CAPN10
5	ENSMMUT00000022366	ENSMMUG00000015910	MBNL1
5	ENSMMUT00000025576	ENSMMUG00000018192	RORA
5	ENSMMUT00000026459	ENSMMUG00000018817	CDK2
5	ENSMMUT00000028439	ENSMMUG00000020214	SMN1
5	ENSMMUT00000030078	ENSMMUG00000021371	GATA2
5	ENSMMUT00000032719	ENSMMUG00000023255	CDK5RAP2
5	ENSMMUT00000038354	ENSMMUG00000044622	LILRA2
5	ENSMMUT00000038772	ENSMMUG00000016122	PDE4A
5	ENSMMUT00000039421	ENSMMUG00000015202	-
5	ENSMMUT00000042109	ENSMMUG00000018579	-
5	ENSMMUT00000042263	ENSMMUG00000008514	LIN54
5	ENSMMUT00000043368	ENSMMUG00000023076	DGKH
5	ENSMMUT00000044965	ENSMMUG00000010603	-
5	ENSMMUT00000044978	ENSMMUG00000000245	ASPM
5	ENSMMUT00000046088	ENSMMUG00000015583	-
5	ENSMMUT00000053575	ENSMMUG00000020802	MICAL3
5	ENSMMUT00000053813	ENSMMUG00000014131	MARK2
5	ENSMMUT00000054512	ENSMMUG00000019327	SLC4A7
5	ENSMMUT00000054559	ENSMMUG00000003374	IDH3G
5	ENSMMUT00000057096	ENSMMUG00000015828	RBPJ
5	ENSMMUT00000057391	ENSMMUG00000021539	-
5	ENSMMUT00000057773	ENSMMUG00000017000	TBC1D14
5	ENSMMUT00000058438	ENSMMUG00000006741	BTRC
5	ENSMMUT00000059042	ENSMMUG00000038422	FOPNL
5	ENSMMUT00000060666	ENSMMUG00000009861	IPCEF1
5	ENSMMUT00000062549	ENSMMUG00000012593	FCHSD1
5	ENSMMUT00000062588	ENSMMUG00000041909	-
5	ENSMMUT00000062651	ENSMMUG00000005264	MED14
5	ENSMMUT00000063241	ENSMMUG00000005188	PIK3CA
5	ENSMMUT00000063245	ENSMMUG00000015710	ZMYND8
5	ENSMMUT00000063482	ENSMMUG00000015245	HSPA4L
5	ENSMMUT00000063693	ENSMMUG00000022319	STX3
5	ENSMMUT00000064972	ENSMMUG00000004736	2019-09-02
5	ENSMMUT00000066718	ENSMMUG00000039030	GSR
5	ENSMMUT00000069451	ENSMMUG00000002181	SFI1
5	ENSMMUT00000071333	ENSMMUG00000019224	NARF
5	ENSMMUT00000072744	ENSMMUG00000003998	PPP1R12B
5	ENSMMUT00000074579	ENSMMUG00000017313	MTA1
5	ENSMMUT00000075676	ENSMMUG00000012145	ASAP1
5	ENSMMUT00000076600	ENSMMUG00000042124	-
5	ENSMMUT00000077004	ENSMMUG00000003029	-
6	ENSMMUT00000004409	ENSMMUG00000003113	PATJ
6	ENSMMUT00000004961	ENSMMUG00000019048	SYNE1
6	ENSMMUT00000005605	ENSMMUG00000003950	NUP98
6	ENSMMUT00000006359	ENSMMUG00000004489	MMP8
6	ENSMMUT00000006504	ENSMMUG00000004603	ZC3H14
6	ENSMMUT00000006998	ENSMMUG00000004964	CDYL
6	ENSMMUT00000008556	ENSMMUG00000006119	-
6	ENSMMUT00000009958	ENSMMUG00000007135	WDR20
6	ENSMMUT00000009963	ENSMMUG00000007135	WDR20
6	ENSMMUT00000010022	ENSMMUG00000007176	DYSF
6	ENSMMUT00000010435	ENSMMUG00000007464	SOS2
6	ENSMMUT00000010684	ENSMMUG00000007626	ITSN1
6	ENSMMUT00000010742	ENSMMUG00000007668	DSC3
6	ENSMMUT00000010767	ENSMMUG00000007683	ERBIN
6	ENSMMUT00000015473	ENSMMUG00000011069	CLK3
6	ENSMMUT00000017710	ENSMMUG00000012628	GSTK1
6	ENSMMUT00000017752	ENSMMUG00000012657	NFATC2
6	ENSMMUT00000018261	ENSMMUG00000013020	GSN
6	ENSMMUT00000018682	ENSMMUG00000013307	STRAP
6	ENSMMUT00000021480	ENSMMUG00000015320	KCNQ5
6	ENSMMUT00000022469	ENSMMUG00000015979	NUP210
6	ENSMMUT00000022672	ENSMMUG00000016123	-
6	ENSMMUT00000023389	ENSMMUG00000016641	UBE2B
6	ENSMMUT00000024134	ENSMMUG00000017164	FRMD4A
6	ENSMMUT00000024426	ENSMMUG00000017361	PBRM1
6	ENSMMUT00000025043	ENSMMUG00000017819	PHTF1
6	ENSMMUT00000026123	ENSMMUG00000018582	ZNF451
6	ENSMMUT00000027781	ENSMMUG00000019763	DEK
6	ENSMMUT00000028067	ENSMMUG00000019968	NOSTRIN
6	ENSMMUT00000029012	ENSMMUG00000020618	ECSIT
6	ENSMMUT00000029917	ENSMMUG00000021260	TUFT1
6	ENSMMUT00000030087	ENSMMUG00000021374	EWSR1
6	ENSMMUT00000030260	ENSMMUG00000021497	CAMSAP1
6	ENSMMUT00000030284	ENSMMUG00000021516	CLU
6	ENSMMUT00000031482	ENSMMUG00000022381	P3H1
6	ENSMMUT00000032999	ENSMMUG00000015202	-
6	ENSMMUT00000033493	ENSMMUG00000023801	LCN2
6	ENSMMUT00000038582	ENSMMUG00000005880	-
6	ENSMMUT00000038799	ENSMMUG00000018806	HNRNPM
6	ENSMMUT00000039475	ENSMMUG00000007135	WDR20
6	ENSMMUT00000042542	ENSMMUG00000018261	DNAAF5
6	ENSMMUT00000042801	ENSMMUG00000016652	CCAR1
6	ENSMMUT00000046578	ENSMMUG00000002669	FKTN
6	ENSMMUT00000047276	ENSMMUG00000008899	CLSTN3
6	ENSMMUT00000053463	ENSMMUG00000008111	-
6	ENSMMUT00000053479	ENSMMUG00000002054	KLF11
6	ENSMMUT00000054344	ENSMMUG00000004785	CCDC149
6	ENSMMUT00000054416	ENSMMUG00000009739	MTHFD2
6	ENSMMUT00000054908	ENSMMUG00000005869	NPEPPS
6	ENSMMUT00000055897	ENSMMUG00000006114	TADA3
6	ENSMMUT00000056619	ENSMMUG00000006114	TADA3
6	ENSMMUT00000057247	ENSMMUG00000010314	HERC6
6	ENSMMUT00000057480	ENSMMUG00000020111	FAM173B
6	ENSMMUT00000058238	ENSMMUG00000003641	MARK3
6	ENSMMUT00000058244	ENSMMUG00000005781	MED6
6	ENSMMUT00000058629	ENSMMUG00000043614	-
6	ENSMMUT00000058657	ENSMMUG00000013092	ACAP2
6	ENSMMUT00000059097	ENSMMUG00000011363	SENP7
6	ENSMMUT00000059763	ENSMMUG00000012174	CIC
6	ENSMMUT00000060883	ENSMMUG00000010970	HNRNPR
6	ENSMMUT00000061034	ENSMMUG00000021837	SARS
6	ENSMMUT00000061178	ENSMMUG00000004918	ZFAT
6	ENSMMUT00000064228	ENSMMUG00000020637	CDK19
6	ENSMMUT00000064817	ENSMMUG00000030811	-
6	ENSMMUT00000065714	ENSMMUG00000021699	RNF145
6	ENSMMUT00000065832	ENSMMUG00000019159	PTK2B
6	ENSMMUT00000069121	ENSMMUG00000013454	SIDT1
6	ENSMMUT00000069608	ENSMMUG00000039470	MAMU-E
6	ENSMMUT00000069676	ENSMMUG00000016544	PSMA6
6	ENSMMUT00000069687	ENSMMUG00000021285	ARMC8
6	ENSMMUT00000070376	ENSMMUG00000000425	VPS8
6	ENSMMUT00000070556	ENSMMUG00000014817	SLC18A2
6	ENSMMUT00000070633	ENSMMUG00000007760	CEP70
6	ENSMMUT00000072060	ENSMMUG00000017458	DCAF12
6	ENSMMUT00000072152	ENSMMUG00000002263	ACTR2
6	ENSMMUT00000072752	ENSMMUG00000005078	ABI1
6	ENSMMUT00000072857	ENSMMUG00000016875	ZNF207
6	ENSMMUT00000074030	ENSMMUG00000013717	DNM1
6	ENSMMUT00000074353	ENSMMUG00000010464	PPM1A
6	ENSMMUT00000075011	ENSMMUG00000021906	SNX12
6	ENSMMUT00000075088	ENSMMUG00000007117	ASXL1
6	ENSMMUT00000076239	ENSMMUG00000007329	CORO1A
6	ENSMMUT00000076941	ENSMMUG00000004326	SPPL2A
6	ENSMMUT00000078020	ENSMMUG00000000413	SLC7A7
6	ENSMMUT00000078345	ENSMMUG00000019926	CPEB4
6	ENSMMUT00000078621	ENSMMUG00000010811	MAP4K4
6	ENSMMUT00000079048	ENSMMUG00000006206	EIF5A
