# Supplementary material for: Analysis of the aging-related biomarker in a nonhuman primate model using multilayer omics
Source: BMC Genomics. 2024 Jun 26;25:639. doi: 10.1186/s12864-024-10556-z (PMC11209966; doi:10.1186/s12864-024-10556-z)
Supplement: Supplementary file 15 — Supplementary Material 15 [file 12864_2024_10556_MOESM15_ESM.xlsx]

## Sheet: Table S9
KEGG enrichment of six groups by KOBAS (p-value < 0.05)
cluster	Term	Database	ID	Input number	Background number	P-Value	Corrected P-Value	genes
1	Endocytosis	KEGG PATHWAY	mcc04144	9	191	8.50188e-05	0.0500761	ENSMMUG00000011612|ENSMMUG00000012055|ENSMMUG00000009688|ENSMMUG00000021539|ENSMMUG00000029875|ENSMMUG00000021906|ENSMMUG00000010949|ENSMMUG00000007273|ENSMMUG00000000994
1	Epstein-Barr virus infection	KEGG PATHWAY	mcc05169	7	149	0.000541463	0.159461	ENSMMUG00000008351|ENSMMUG00000001748|ENSMMUG00000029875|ENSMMUG00000005228|ENSMMUG00000014153|ENSMMUG00000006489|ENSMMUG00000023107
1	RNA transport	KEGG PATHWAY	mcc03013	6	127	0.00132011	0.259183	ENSMMUG00000003745|ENSMMUG00000013307|ENSMMUG00000021019|ENSMMUG00000018945|ENSMMUG00000015979|ENSMMUG00000006119
1	B cell receptor signaling pathway	KEGG PATHWAY	mcc04662	4	56	0.00211979	0.312139	ENSMMUG00000008687|ENSMMUG00000001748|ENSMMUG00000015714|ENSMMUG00000008351
1	Primary immunodeficiency	KEGG PATHWAY	mcc05340	3	29	0.00297599	0.350572	ENSMMUG00000008687|ENSMMUG00000019134|ENSMMUG00000006957
1	Osteoclast differentiation	KEGG PATHWAY	mcc04380	5	108	0.00363449	0.356785	ENSMMUG00000008687|ENSMMUG00000014153|ENSMMUG00000001748|ENSMMUG00000015714|ENSMMUG00000008351
1	NF-kappa B signaling pathway	KEGG PATHWAY	mcc04064	4	75	0.00572568	0.438565	ENSMMUG00000008687|ENSMMUG00000014153|ENSMMUG00000001748|ENSMMUG00000008351
1	Oxytocin signaling pathway	KEGG PATHWAY	mcc04921	5	122	0.00595674	0.438565	ENSMMUG00000008587|ENSMMUG00000003998|ENSMMUG00000019836|ENSMMUG00000015714|ENSMMUG00000016969
1	Glucagon signaling pathway	KEGG PATHWAY	mcc04922	4	86	0.00902542	0.574765	ENSMMUG00000009349|ENSMMUG00000008587|ENSMMUG00000003029|ENSMMUG00000015714
1	Protein export	KEGG PATHWAY	mcc03060	2	21	0.0182086	0.574765	ENSMMUG00000018661|ENSMMUG00000016368
1	mTOR signaling pathway	KEGG PATHWAY	mcc04150	4	116	0.0236186	0.574765	ENSMMUG00000008351|ENSMMUG00000020354|ENSMMUG00000008140|ENSMMUG00000010466
1	MAPK signaling pathway	KEGG PATHWAY	mcc04010	5	194	0.0348047	0.574765	ENSMMUG00000008351|ENSMMUG00000014153|ENSMMUG00000019836|ENSMMUG00000015714|ENSMMUG00000010464
1	HTLV-I infection	KEGG PATHWAY	mcc05166	5	201	0.0394588	0.574765	ENSMMUG00000031856|ENSMMUG00000014153|ENSMMUG00000029875|ENSMMUG00000015714|ENSMMUG00000008351
2	MAPK signaling pathway	KEGG PATHWAY	mcc04010	5	194	0.00364413	0.302918	ENSMMUG00000001304|ENSMMUG00000007610|ENSMMUG00000010811|ENSMMUG00000019842|ENSMMUG00000013212
2	Synaptic vesicle cycle	KEGG PATHWAY	mcc04721	2	52	0.0317105	0.302918	ENSMMUG00000022319|ENSMMUG00000011612
2	Adherens junction	KEGG PATHWAY	mcc04520	2	57	0.0372972	0.302918	ENSMMUG00000001304|ENSMMUG00000012366
2	Herpes simplex infection	KEGG PATHWAY	mcc05168	3	145	0.0411684	0.302918	ENSMMUG00000001645|ENSMMUG00000020158|ENSMMUG00000017278
3	Fc gamma R-mediated phagocytosis	KEGG PATHWAY	mcc04666	3	63	0.00187884	0.368253	ENSMMUG00000013020|ENSMMUG00000012145|ENSMMUG00000005188
3	Oxytocin signaling pathway	KEGG PATHWAY	mcc04921	3	122	0.011192	0.482025	ENSMMUG00000005188|ENSMMUG00000014482|ENSMMUG00000012574
3	Viral carcinogenesis	KEGG PATHWAY	mcc05203	3	145	0.0175709	0.482025	ENSMMUG00000013020|ENSMMUG00000005188|ENSMMUG00000018817
3	Regulation of actin cytoskeleton	KEGG PATHWAY	mcc04810	3	151	0.0195073	0.482025	ENSMMUG00000014413|ENSMMUG00000013020|ENSMMUG00000005188
3	Proteoglycans in cancer	KEGG PATHWAY	mcc05205	3	162	0.0233535	0.482025	ENSMMUG00000000706|ENSMMUG00000005188|ENSMMUG00000012574
3	Gap junction	KEGG PATHWAY	mcc04540	2	68	0.0278698	0.482025	ENSMMUG00000014482|ENSMMUG00000012574
3	Progesterone-mediated oocyte maturation	KEGG PATHWAY	mcc04914	2	73	0.0316514	0.482025	ENSMMUG00000005188|ENSMMUG00000018817
3	Small cell lung cancer	KEGG PATHWAY	mcc05222	2	74	0.0324308	0.482025	ENSMMUG00000005188|ENSMMUG00000018817
3	Phosphatidylinositol signaling system	KEGG PATHWAY	mcc04070	2	75	0.0332178	0.482025	ENSMMUG00000005188|ENSMMUG00000012574
3	Prostate cancer	KEGG PATHWAY	mcc05215	2	75	0.0332178	0.482025	ENSMMUG00000005188|ENSMMUG00000018817
3	Inflammatory mediator regulation of TRP channels	KEGG PATHWAY	mcc04750	2	78	0.0356235	0.482025	ENSMMUG00000005188|ENSMMUG00000012574
3	Estrogen signaling pathway	KEGG PATHWAY	mcc04915	2	81	0.0380948	0.482025	ENSMMUG00000005188|ENSMMUG00000012574
3	Cholinergic synapse	KEGG PATHWAY	mcc04725	2	84	0.0406302	0.482025	ENSMMUG00000005188|ENSMMUG00000012574
3	Oocyte meiosis	KEGG PATHWAY	mcc04114	2	91	0.0467856	0.482025	ENSMMUG00000018817|ENSMMUG00000012574
3	Neurotrophin signaling pathway	KEGG PATHWAY	mcc04722	2	94	0.0495225	0.482025	ENSMMUG00000005188|ENSMMUG00000014482
4	FoxO signaling pathway	KEGG PATHWAY	mcc04068	3	107	0.00524092	0.424089	ENSMMUG00000007450|ENSMMUG00000018817|ENSMMUG00000003029
4	Staphylococcus aureus infection	KEGG PATHWAY	mcc05150	2	35	0.0062428	0.424089	ENSMMUG00000003775|ENSMMUG00000029799
4	Tuberculosis	KEGG PATHWAY	mcc05152	3	142	0.0111818	0.424089	ENSMMUG00000003775|ENSMMUG00000029799|ENSMMUG00000007450
4	B cell receptor signaling pathway	KEGG PATHWAY	mcc04662	2	56	0.0148492	0.424089	ENSMMUG00000003775|ENSMMUG00000007450
4	Proteoglycans in cancer	KEGG PATHWAY	mcc05205	3	162	0.0158033	0.424089	ENSMMUG00000011882|ENSMMUG00000007450|ENSMMUG00000009463
4	Fc gamma R-mediated phagocytosis	KEGG PATHWAY	mcc04666	2	63	0.0184227	0.424089	ENSMMUG00000003775|ENSMMUG00000007450
4	Progesterone-mediated oocyte maturation	KEGG PATHWAY	mcc04914	2	73	0.0240877	0.424089	ENSMMUG00000007450|ENSMMUG00000018817
4	Prostate cancer	KEGG PATHWAY	mcc05215	2	75	0.0252964	0.424089	ENSMMUG00000007450|ENSMMUG00000018817
4	Systemic lupus erythematosus	KEGG PATHWAY	mcc05322	2	87	0.0330483	0.424089	ENSMMUG00000014465|ENSMMUG00000029799
4	Spliceosome	KEGG PATHWAY	mcc03040	2	106	0.0469409	0.424089	ENSMMUG00000017820|ENSMMUG00000009463
4	Insulin signaling pathway	KEGG PATHWAY	mcc04910	2	107	0.0477228	0.424089	ENSMMUG00000007450|ENSMMUG00000023375
4	Measles	KEGG PATHWAY	mcc05162	2	108	0.0485095	0.424089	ENSMMUG00000003775|ENSMMUG00000018817
4	Osteoclast differentiation	KEGG PATHWAY	mcc04380	2	108	0.0485095	0.424089	ENSMMUG00000003775|ENSMMUG00000014153
5	FoxO signaling pathway	KEGG PATHWAY	mcc04068	4	107	0.000393894	0.0774288	ENSMMUG00000014193|ENSMMUG00000005188|ENSMMUG00000018817|ENSMMUG00000003029
5	Bacterial invasion of epithelial cells	KEGG PATHWAY	mcc05100	3	63	0.00114625	0.0774288	ENSMMUG00000005432|ENSMMUG00000005188|ENSMMUG00000004736
5	Viral carcinogenesis	KEGG PATHWAY	mcc05203	4	145	0.00118988	0.0774288	ENSMMUG00000015828|ENSMMUG00000014193|ENSMMUG00000005188|ENSMMUG00000018817
5	Epstein-Barr virus infection	KEGG PATHWAY	mcc05169	4	149	0.00131235	0.0774288	ENSMMUG00000015828|ENSMMUG00000014193|ENSMMUG00000005188|ENSMMUG00000018817
5	Prostate cancer	KEGG PATHWAY	mcc05215	3	75	0.00185649	0.0876265	ENSMMUG00000014193|ENSMMUG00000005188|ENSMMUG00000018817
5	Endocytosis	KEGG PATHWAY	mcc04144	4	191	0.00317581	0.124915	ENSMMUG00000021539|ENSMMUG00000014193|ENSMMUG00000012145|ENSMMUG00000005432
5	Thyroid hormone signaling pathway	KEGG PATHWAY	mcc04919	3	99	0.00397704	0.134083	ENSMMUG00000014193|ENSMMUG00000005188|ENSMMUG00000005264
5	Focal adhesion	KEGG PATHWAY	mcc04510	3	150	0.0121391	0.250595	ENSMMUG00000006479|ENSMMUG00000003998|ENSMMUG00000005188
5	Synaptic vesicle cycle	KEGG PATHWAY	mcc04721	2	52	0.012403	0.250595	ENSMMUG00000022319|ENSMMUG00000005432
5	Renal cell carcinoma	KEGG PATHWAY	mcc05211	2	53	0.0128456	0.250595	ENSMMUG00000006479|ENSMMUG00000005188
5	Glioma	KEGG PATHWAY	mcc05214	2	54	0.0132951	0.250595	ENSMMUG00000014193|ENSMMUG00000005188
5	Proteoglycans in cancer	KEGG PATHWAY	mcc05205	3	162	0.0148574	0.250595	ENSMMUG00000014193|ENSMMUG00000005188|ENSMMUG00000003998
5	Melanoma	KEGG PATHWAY	mcc05218	2	59	0.0156436	0.250595	ENSMMUG00000014193|ENSMMUG00000005188
5	p53 signaling pathway	KEGG PATHWAY	mcc04115	2	60	0.0161332	0.250595	ENSMMUG00000014193|ENSMMUG00000018817
5	Fc gamma R-mediated phagocytosis	KEGG PATHWAY	mcc04666	2	63	0.017641	0.250595	ENSMMUG00000005188|ENSMMUG00000012145
5	Chronic myeloid leukemia	KEGG PATHWAY	mcc05220	2	64	0.0181564	0.250595	ENSMMUG00000014193|ENSMMUG00000005188
5	Platinum drug resistance	KEGG PATHWAY	mcc01524	2	66	0.0192064	0.250595	ENSMMUG00000014193|ENSMMUG00000005188
5	Choline metabolism in cancer	KEGG PATHWAY	mcc05231	2	72	0.0225054	0.250595	ENSMMUG00000023076|ENSMMUG00000005188
5	Progesterone-mediated oocyte maturation	KEGG PATHWAY	mcc04914	2	73	0.0230765	0.250595	ENSMMUG00000005188|ENSMMUG00000018817
5	Small cell lung cancer	KEGG PATHWAY	mcc05222	2	74	0.0236537	0.250595	ENSMMUG00000005188|ENSMMUG00000018817
5	Phosphatidylinositol signaling system	KEGG PATHWAY	mcc04070	2	75	0.0242367	0.250595	ENSMMUG00000023076|ENSMMUG00000005188
5	Endocrine resistance	KEGG PATHWAY	mcc01522	2	83	0.02911	0.250595	ENSMMUG00000014193|ENSMMUG00000005188
5	Neurotrophin signaling pathway	KEGG PATHWAY	mcc04722	2	94	0.0363892	0.256903	ENSMMUG00000006479|ENSMMUG00000005188
5	Cell cycle	KEGG PATHWAY	mcc04110	2	102	0.0420776	0.264968	ENSMMUG00000014193|ENSMMUG00000018817
5	2-Oxocarboxylic acid metabolism	KEGG PATHWAY	mcc01210	1	13	0.0430486	0.264968	ENSMMUG00000003374
5	Insulin signaling pathway	KEGG PATHWAY	mcc04910	2	107	0.0457918	0.264968	ENSMMUG00000006479|ENSMMUG00000005188
5	Measles	KEGG PATHWAY	mcc05162	2	108	0.0465488	0.264968	ENSMMUG00000005188|ENSMMUG00000018817
6	RNA transport	KEGG PATHWAY	mcc03013	4	127	0.00341785	0.644014	ENSMMUG00000013307|ENSMMUG00000015979|ENSMMUG00000006119|ENSMMUG00000003950
6	Dorso-ventral axis formation	KEGG PATHWAY	mcc04320	2	21	0.00523589	0.644014	ENSMMUG00000007464|ENSMMUG00000019926
6	MAPK signaling pathway	KEGG PATHWAY	mcc04010	4	194	0.0143287	0.700765	ENSMMUG00000007464|ENSMMUG00000010811|ENSMMUG00000020618|ENSMMUG00000010464
6	Phospholipase D signaling pathway	KEGG PATHWAY	mcc04072	3	116	0.0187801	0.700765	ENSMMUG00000019159|ENSMMUG00000013717|ENSMMUG00000007464
6	Synaptic vesicle cycle	KEGG PATHWAY	mcc04721	2	52	0.0269624	0.700765	ENSMMUG00000014817|ENSMMUG00000013717
6	GnRH signaling pathway	KEGG PATHWAY	mcc04912	2	73	0.0490938	0.700765	ENSMMUG00000019159|ENSMMUG00000007464
