# Supplementary material for: Analysis of the aging-related biomarker in a nonhuman primate model using multilayer omics
Source: BMC Genomics. 2024 Jun 26;25:639. doi: 10.1186/s12864-024-10556-z (PMC11209966; doi:10.1186/s12864-024-10556-z)
Supplement: Supplementary file 16 — Supplementary Material 16 [file 12864_2024_10556_MOESM16_ESM.xlsx]

## Sheet: Table S10
The serum proteomics
The credible threshold was set as Exp. q-value: Combined< 0.01 for high confidencd.
Accession	gene symbol	Y2 Abundances	Y5 Abundances	Y11 Abundances	Y20 Abundances	Exp. q-value: Combined
G7MUJ4	EGK_17234	13.8	18.8	152.7	22.5	0.003
G7N4X4	SLA2	16.7	24.5	20.3	25.6	0.005
H9FJF8	MEGF8	17.6	23.1	17.2	19.1	0
G8F234	EGK_21171	18.1	30.8	27.5	35.2	0.003
F6Q107	PLAUR	18.1	22.1	24.8	22.3	0.008
G7N1I5	CALML3	20.7	27.1	32.3	34	0
F6WFH5	DBN1	22.4	29	31.4	29	0.002
F6TZU5	IPO9	23.4	31.8	28.6	40.8	0.003
F6Z1M9	B3GNT8	25.4	23.2	29.8	28.7	0.002
F6TSB3	CHMP5	25.5	30.5	31.8	28.7	0.003
F6YAS0	IST1	27.4	41	33.6	29.1	0
F6S471	CRYL1	29.2	38	39.8	39.6	0.003
H9EQD3	RAB1B	32.6	28.6	37.8	49.9	0
A0A1D5Q3M7	TKFC	32.9	32	42.2	34.5	0.007
G7N1J6	EGK_19438	33.1	47.9	44.2	49.1	0
G7NHL7	EGK_07982	35.2	37.3	42.7	37.8	0
G7MJW9	TBC1D5	35.6	29.8	36.5	37.1	0.003
A0A1D5QYQ0	DSG1	37	35.9	37.1	40.8	0.003
H9FY84	SARS	38.2	40.9	37.8	38.9	0.003
F6T7J4	PRUNE1	38.4	41.1	45	56.1	0.008
I2CV36	LMNB1	38.7	49.5	34.5	46.4	0.002
F7C6S8	CAST	39.5	36	36.1	35.4	0.003
A0A1D5QDU0	EIF3A	40.1	49.7	53.4	53.7	0.003
H9YUH8	UBA3	40.3	45.4	62.6	57.9	0.008
A0A1D5QS65	IQGAP1	41.5	43.8	44.7	42	0.003
H9EM17	DSTN	41.6	48.9	48.4	41.7	0
G7MR84	PSMB1	42.5	38.5	45.2	46.8	0
A0A0H4LVA9	-	44.5	56.9	53.5	113.1	0
F7H0C7	ANXA2	45.2	86	52.4	67.1	0
A0A1D5QT52	MTAP	45.2	43.8	52.2	44.6	0
G7NGG7	-	47.2	57.8	76.2	52.1	0.003
G7N4F9	EGK_03210	48.7	41.1	42	32.9	0
F7EHR8	DNASE1	49.2	43.5	52.8	43.3	0.003
F6RQZ0	-	50.1	31.7	289.9	31.1	0
F6XMH7	NSFL1C	50.5	62.2	80.2	77.1	0
F7CKL5	PITHD1	51.1	55.6	57.3	61.3	0
F7GWG0	-	52.4	76	56.1	70.9	0.003
G7MVC3	EGK_16964	52.9	60.4	53.3	47.5	0.009
G8F179	EGK_21490	53.8	68.7	63.2	80.5	0
G8F1V0	-	54	77.2	51.4	74.2	0
G7N395	EGK_02793	54.8	61.4	64.3	50.4	0
H9FTJ8	STRN4	55	53.3	64.8	64.7	0
H9ZBZ9	-	56.3	50.6	43.8	39.2	0.005
A0A1D5Q8U0	ERAP1	56.9	70.8	78.3	79.2	0.002
G7NCW4	EGK_07050	60.6	58.7	56.3	57.2	0
I0FJU1	-	60.8	64.3	88.5	94.7	0.003
F6UNJ2	CES2	62.9	56.7	52.4	49.6	0
F6W8H8	ARHGAP18	63.5	52.2	71.2	57.5	0.003
A0A1D5R167	-	63.8	91.7	74	91.1	0
G7NLN8	EGK_10887	64	66.5	63.1	57.1	0.005
A0A1D5R5A2	LNPK	65	62.6	69.4	71.9	0.003
A0A1D5QGA7	-	66	78.4	75.6	92.3	0
A0A1D5Q6A4	C1RL	66.2	117.8	182.3	157.7	0
H9EP23	KPNB1	67.5	59.7	64.4	61.1	0.008
F7D2J0	-	68.3	60.8	52.3	56.1	0
G7NHH3	EGK_09122	68.8	55.1	78.1	67.3	0.003
F7H208	HEPH	69.7	68.3	57.1	42.4	0.009
G7NH74	-	72.3	53.8	65.7	53	0
G7NBF7	CHORDC1	72.6	85.8	78.7	75.5	0.003
F7D5M6	UBE2O	74.2	62.2	70.6	66.7	0.002
F7GJC2	-	74.6	81.3	92.3	98.8	0
G7NH91	EGK_09087	76	90.1	102.2	97	0
F7DGW1	NTRK2	76.2	80.5	67.6	58.6	0.002
G7MXJ7	-	77.1	106.7	110.8	106.4	0
A0A1D5R0F4	OXSR1	77.3	89.2	95.1	88.8	0.003
H9EXE7	FBXO7	77.9	103.8	132	107.8	0.007
F6V2X3	-	79.2	54.2	49.5	78.6	0
G7ND21	DDB1	79.9	91.1	91.9	118.8	0.003
F7EWU7	HGS	80.7	77.4	92.3	140.2	0.003
F6VKK5	-	81	78.5	109.7	127.3	0
G7N729	EGK_03686	81.7	90.7	99.4	104.2	0
F7DMM9	CMPK1	83.5	82	102.9	98.1	0.002
H9FQ74	-	86.3	116.1	164.7	120	0
H9FZE8	CLIP2	86.4	84.5	93.5	91.6	0.002
F6XTF7	HSPB1	88	105	110.3	95.5	0.003
A0A1D5QZV8	-	88.1	87.2	94.8	96.8	0.009
F6TAZ6	ACAT2	88.2	84.2	81.9	77.2	0
F7B1Q8	STAM2	88.5	99.5	103.7	121.5	0.003
H9ER33	-	90.2	90.7	71.6	75.9	0
G7MDZ6	CCT3	90.9	113.8	113.9	131.7	0.002
A0A1D5QBZ2	LOC714226	91.3	111.9	93.5	162.6	0.003
F7EIA1	-	91.9	93.3	75.9	76.9	0
H9EY03	ANG	94.9	192.3	97.5	104.4	0
F7HFA8	TPP2	96.2	116.8	107.4	112	0.001
G7NQP0	-	96.8	105.5	101.9	123.4	0
F7DFB4	LOC107000581	96.9	135.8	105.8	120.2	0
I0FWJ4	PPP1R14A	98.2	85.8	93.3	89.6	0.002
F6YRJ5	-	98.3	101.2	105.7	103	0.003
H9F3L7	GNPTG	99	104.6	139.8	131.6	0
I0FMS4	UCHL3	99.2	82.7	85.9	115.2	0.003
G7MZK3	-	99.6	119.3	105.1	116.6	0
F7G1U8	TCN2	100	152.3	185.1	114	0
A0A1D5Q3H2	CS	100.1	106.6	109.2	132.2	0
F6V370	-	101.6	112.4	162.4	125.4	0
A0A1D5QWJ2	UBE2D2	101.6	111.2	125.9	121.8	0.003
Q1I0Q1	-	103.3	132.6	104.2	168.5	0
G7MF06	-	105.1	109.7	116.9	96.5	0
F7HHM7	-	106.4	124.3	136.6	166.3	0
A0A1D5QZA0	C5H4orf33	106.5	103.2	108	120.3	0.003
A0A1I7Q465	-	107	183.2	133.2	152.9	0.003
H9H322	-	107.2	101.4	87	109.3	0
F7GYF3	DAAM1	107.8	97.1	132.3	136.6	0.003
A0A1D5R5B1	-	108.1	67.2	69.7	68.5	0
F7HII8	-	108.6	91	436.6	129.6	0
G7MND4	EGK_13380	108.6	90.3	124.6	123.3	0.003
H9FQ57	-	108.8	112.8	132.9	129	0
G7MQ76	-	109.6	100.4	100.5	88.5	0.009
F7GJL7	TARS	109.7	102.3	92.4	90.7	0.003
A0A1D5RAS1	-	109.7	158.9	198.8	210.4	0.003
F7HA35	-	110.1	117.4	119.3	107.7	0.007
F7EU16	PABPC1	112.1	122.5	130	132.5	0
F6Y3G0	-	114.5	93.6	102	79.8	0.002
F6VQ34	-	115.5	87.5	67.9	86.6	0
G7NHL9	EGK_07984	118.2	122.9	125.8	131	0
G7NAL7	-	121.4	436.5	1112.3	1062.5	0.004
G7N3M2	-	121.8	122	193.3	219.6	0
F6ZC24	COPE	123.4	120	157.6	143.9	0.003
A0A1D5R8E2	-	123.5	116.9	128.1	142.5	0
H9FZ26	-	126.4	111	111.8	78.7	0.003
F7HMM7	ADD1	126.6	188.9	155.9	131.4	0
G7N6P0	-	129.4	151.3	178.6	188.8	0
G7MZ70	-	130.7	122.8	159.2	162.7	0.008
F6WNA0	DKK3	130.9	95.4	97.2	82.2	0
H9Z6Z4	-	131.4	135.7	123.5	111.1	0
F7FEY5	-	132.6	121.8	128.3	134.3	0
F7HD93	DMBT1	134.4	115.3	161.3	152.6	0.005
I2CWE4	-	135.4	151	147.8	121.4	0.003
F7F1D7	-	136.6	136.5	165.2	175.6	0.003
F7GWK3	NELL2	137.1	145.7	108	115.5	0.002
G7NDX2	-	138	128.1	132.9	148.6	0.003
F6Y0R1	-	141.7	133.3	139.3	148.4	0.004
F7HAP8	LOC107000818	142.5	143.7	122.7	159.2	0.005
F7BGG3	-	145.6	151	170.4	165.7	0.003
F7BGK5	-	148.8	150.8	199.6	224.3	0.003
G7NGP6	GRB2	151.4	146.7	143.9	135.9	0.001
F7EHM7	-	152.3	150.1	141.3	144.6	0
G7N7V5	-	152.6	167.8	172	167.4	0
A0A1D5QNV9	LOC719437	153.2	683.9	494.8	387.6	0.008
F6R900	CUL3	156.6	205.1	217.6	155.4	0.005
F6VLD1	-	157.2	166.5	142.3	167.6	0
H9H525	-	158.8	189.1	207.1	237.1	0
A0A1D5Q1M7	GLG1	159.6	180.2	193.8	192	0
H9EN91	-	160.9	203.8	179.5	208.4	0.008
A0A1Z2TI03	-	162.3	269.8	250.8	237.6	0
F7HIR8	POFUT1	163.2	152.1	163.4	172.8	0.003
H9FPV7	ARL8A	163.7	162.5	225	230.5	0.002
A0A1D5QTY4	-	164.4	199.2	142.1	163.3	0
F7GVP7	GPX1	165	159.8	202.8	182.6	0
G7MYA8	EGK_18288	166.3	153.4	142	135.6	0.003
G7MUZ2	HARS	166.3	151	164.1	202.6	0.005
F7C5T5	VCAN	166.7	169.5	151.1	227.6	0.008
A0A1D5R9I6	GSTM2	167.6	174.5	115.3	105.9	0
F7H1B7	RBM23	167.7	172.1	1826.3	201.1	0.005
H9H519	LOC106999628	167.8	168.9	104.2	148.2	0
F7GC25	EEF2	168	168.6	154.4	180.4	0.003
A0A1D5QVA2	LHPP	168.2	187.7	185.2	167.6	0.002
F6RED9	AHSP	168.8	157.8	157.6	171.4	0.003
G7N0S4	SCARA5	170.3	247.1	151	157.8	0
G7N047	EGK_19281	170.3	201.8	227.8	385.3	0.003
A0A1D5QK66	ARHGAP45	175	160	150	147.4	0.008
F7EA87	EGK_16391	175.1	182	189	209.5	0
G7NLI7	AXL	177.1	153.3	162.9	148.7	0
F6YJ87	CILP	178.4	186.9	164.8	174.5	0.003
F7FVX9	CDC42	179.1	181.5	198.7	211.7	0
H9FYU6	SOD3	179.2	190.8	200.2	184.9	0
F7FFN3	PSME1	180.1	169.6	187.3	162.4	0.003
F7BJD3	-	181.7	66.8	724.7	65.3	0
A0A1D5RJM9	-	182.6	308.9	282.7	279.7	0.003
F6R0Q4	STX11	183.2	206	245.9	235.4	0.003
G7NMP2	EGK_10273	188.8	203.9	211.4	213.6	0.003
F7CT78	USP5	191.8	195.6	213.6	205.3	0
F6V4Y9	DIAPH1	192.1	188	200.4	224.3	0.003
A0A1D5QKT2	-	193.1	224.1	222.5	239	0
F6UEF5	HNRNPF	193.2	203.2	219.8	277.2	0.004
F7FEL4	SYNCRIP	195.1	224.1	238	264.9	0
F7AEB1	SPRR1A	195.6	210.5	198.1	180.1	0.005
F7ARV1	MB	195.7	208.5	244.4	273.7	0
G7MEB1	EGK_01548	198	167.1	173.2	191.5	0
A0A0H4LFN4	-	198.6	409.4	592.7	723.2	0
I0FLG9	ECI1	199.8	170.1	210.9	203.2	0
G7N1N6	VIM	201.9	246.5	260.9	279.6	0
F6U213	PLXNB1	202.5	214.7	243.4	229.6	0.008
H9F7Z4	HSP90AA1	203.5	227.2	221.9	231.5	0.005
G7N2W9	CDS2	205.4	199.3	231.9	239.5	0
F7GWP3	-	205.7	278.8	263.7	141.1	0
A0A1D5RCQ5	-	206.2	253.2	396.2	263	0.003
A0A0M6L0V8	GHB4	210.4	326.6	3537.1	287.1	0.009
A0A1D5RGN2	CADM1	210.5	370.6	617.3	562.8	0
G7NQ52	EGK_12888	210.5	195.6	219.8	242.1	0
G7MI51	EGK_01003	211.3	277.7	217.9	279.6	0.003
G7N3E8	EGK_02864	211.4	407.3	602.6	325.2	0
F7FKF0	IDE	212.4	162.8	200.6	170.3	0
G7MRJ8	EGK_14721	213.3	180.9	203.8	192.5	0.009
F7GYX7	FAM107B	213.5	199.6	211.4	179.4	0.003
F7GXI9	CLCA1	215.4	234.1	240.6	220	0.002
H9EMC7	RAB2A	216.3	217.6	259.2	249.1	0.003
F6U223	PLXND1	216.6	207.1	190.5	183.7	0
A0A1D5QZG6	DMKN	216.6	179.8	220.1	218	0.008
G7MTK6	EGK_15991	220.4	218.4	250.4	258.6	0
F7H8G1	IL1RL1	223.3	206	186.9	484.2	0.003
F6PNC1	KLC1	223.6	224.7	290.2	298.2	0.003
H9Z7V8	GLUD1	223.8	169.3	203.1	188	0.008
A0A1D5Q4D0	PLCB3	224.1	214.3	236.5	212.1	0.001
A0A1D5R7A0	-	225.1	214.6	211.7	218.5	0.007
F6UMR0	LOC100429193	225.9	238.6	257.9	258	0
F6RU72	DAG1	228.3	193.7	230	300	0
H9YUW6	RNASE3	229.2	202.1	164.6	225.9	0
H9F038	VAPA	232.7	264.2	283.7	259.8	0.002
F7FLC1	ILF3	233.1	199.3	236.5	298.4	0.008
G7N732	EGK_03693	236.6	327.1	248.7	338.1	0
A0A1D5RB17	LOC106999368	237.5	230.8	292.9	239.8	0.003
F7GKB9	CMBL	238.1	226.9	218.2	213.4	0.008
F7G7C4	PITPNB	238.5	229.6	240.9	240.1	0
A0A1D5RIQ7	GALNT2	239.8	233.8	254.9	261.1	0.003
F6XYM2	EHD1	240.7	217.2	274	269	0
H9EUJ3	ERP44	241.8	204.4	284.4	287.7	0
H9Z7D9	PRDX5	242.1	225.5	254.7	262.6	0
A0A1D5RL54	RAB5B	246.3	289.4	570.2	490.2	0.002
H9FWC2	CZIB	247	226.6	281.7	261.3	0.003
A0A0H4LJP2	-	247.3	261.6	232.6	265.6	0
F7GX08	ARCN1	247.7	202.9	267.8	289.5	0.004
G7MMB5	EGK_14115	249.4	300.7	329.3	431.1	0
A0A1D5QTZ7	PSME2	249.6	216.1	287.3	279.2	0.003
F7H6R5	RAB32	252.7	248.5	297.9	364	0.003
A0A1D5QH55	ABRACL	252.9	286.8	293.1	342.7	0
F7EFD7	EIF2S1	253.3	191.1	246	197.7	0.004
G7MVC5	GNPDA1	254	202.1	234.4	233	0.002
F7AE78	PAFAH1B1	254.5	238	254.7	276.6	0
F7H4H9	YWHAQ	254.6	211	200.3	191.9	0
A0A1D5R4G5	TPM1	257.5	286.9	288.5	350.7	0
A0A1D5RAG6	PLA2G15	257.8	230.6	244.3	246.9	0.008
F7H098	CD177	258.7	349.1	296.9	335.4	0
A0A1D5RAJ7	PRTN3	259.8	324.8	326.5	376.8	0
F7GTC3	HOOK3	260.5	256.9	297.8	450	0.003
A0A1D5RCZ3	TXNDC17	262.3	255.6	271	282.7	0
Q3I1S1	VAT1	263.6	273.5	283.7	285.3	0.003
D5KRF8	Mamu-B	266.6	239.5	239.6	243.7	0
G7MZX8	OXR1	268.5	263.1	322.2	301.9	0
F6YVN6	MMP3	270	329	372.7	508.5	0.003
F7HSW0	SERPINE2	270.6	303	1779.7	311.6	0
G7NDG7	EGK_06304	270.8	251.2	318	313.1	0
F6QVD9	UMOD	271.1	311.7	356.3	302.2	0.005
G8F210	EGK_21588	272.2	441.6	338.7	490.3	0
F7D3T7	OSTF1	272.3	220.9	249.7	269.3	0.003
A0A1D5R9G2	C3	273	283.6	287.5	281.5	0
F6UUX9	EFHD2	273.6	253.9	292.1	290.4	0.003
F7DHQ7	RAB6B	274.1	230.6	285.6	329.5	0
A0A1D5R3A7	LGALS1	275.1	352.7	414	435.7	0.003
A0A1D5QU11	ARPC5	278.3	277.9	328.6	312.5	0
A0A1D5QU09	C1QTNF3	279.1	291.9	283.8	257.8	0
F6YP94	FAM49B	281.2	237	246.1	230.3	0
I2CVQ1	MAPK1	281.8	265.2	312.4	294.8	0.002
G7MDP1	EGK_01301	284.6	363.2	246.2	319.2	0
F6RRV0	PPP2R1A	286	210.5	243.5	246.5	0
A0A1D5Q432	MILR1	286.9	250.4	255.6	218.5	0.008
G7N7B2	EGK_03786	289.2	250.3	307.6	281.3	0.002
F7E4H1	TXNDC5	290.1	336.3	359	400.7	0
F7GIY6	NIT2	290.7	259.8	295.6	289.3	0
F6VKQ3	KRT4	293.1	103.8	81.5	71.8	0
G7N375	EGK_02769	294.5	289.6	294.3	388.7	0
F6RZ93	MAT2B	296.4	276.4	309.4	296.1	0
A0A1D5QWZ2	SBSN	299.2	423.8	340.1	394.8	0
F7FKM0	AKAP12	302.4	262.2	264.6	278.8	0
F6YGC3	FBP1	305.2	432.6	470	390.2	0
H9F6B9	GAS6	307.6	245	224.9	216.2	0.003
F6QVU7	ERP29	311.4	352.4	346.6	385.8	0
F6YSN5	ST3GAL6	317.4	379.6	403.5	413.6	0.003
F7H3E1	-	318.7	662.5	515	473.5	0
H9EMN0	CAND1	320.9	305.8	333.7	338.6	0
H9FQY5	EIF4G1	324	272.7	316.9	346.8	0.005
A0A1D5QYU2	PTPN11	327	323.9	393.9	406	0.003
A0A1D5R2V9	FGFR1	328.4	301.2	309.7	261.7	0
H9EN72	PDCD6	331	284.3	302.9	271.2	0
H9ERT9	USO1	332.6	311.4	346.4	375	0
F7FED6	LSAMP	335.8	284.8	251.3	401.9	0.008
G7NK98	EGK_09777	336.5	296.4	306.7	330.8	0.008
F7GHW3	HYAL1	336.8	205.6	238.5	210.4	0
F7ACR6	WIPF1	337.4	383	380.5	463.7	0
A0A1D5R8H7	GKN1	337.7	313.4	300	228.3	0
F7FQ55	LMAN2	341.4	316.3	320.4	367.9	0.003
G7NG32	EGK_07385	342.5	376.3	4628.7	503	0
F7GRZ9	GLO1	350.1	382.7	420	460.6	0
G7MN12	EGK_13290	352.5	345	315.6	247.7	0
F6ZLQ5	CKM	353.2	528.9	343.3	447	0
F6R1M2	EGK_03804	354.2	295.5	344.8	329	0
H9FR13	CTTN	354.7	384.8	401.7	348.2	0
G7ME82	EGK_01518	355.2	301.5	335.8	344.9	0.005
G7MVF1	EGK_16996	355.8	359.1	357.3	361	0.003
F7HKS2	FGL2	362	307.4	351.2	313.1	0
A0A1D5Q6M4	PTMA	363.1	287.3	336.6	373.7	0
G7NQ89	EGK_13111	366.8	447.9	446.3	419.3	0
H9ZBS9	PTPRF	366.9	371.2	352.6	332.1	0
F6ZLE6	PREP	366.9	316.5	309.1	325.4	0
F7FCM4	SEMA4D	369.3	316.1	394.5	353.9	0
F7FJQ0	A1BG	370.9	327.2	337.4	342.2	0
A0A1D5Q264	ANXA5	372.6	344.5	362.8	349.6	0.003
G7NLZ6	EGK_10213	374.8	390.3	378.4	404.7	0
F7EKA5	TFF2	380.9	321.4	275.6	254.5	0.008
A0A140TAV0	HBA1	383.9	442	345.5	539.5	0
F6TSU2	PTPRJ	388.7	327.5	335.7	284.1	0
A0A1D5QNQ4	-	389.2	782.3	638.5	692.1	0
F7AEV1	MYL12A	390	329.8	447.7	462.3	0
G7NIS0	EGK_08198	390.5	514.3	377.1	438.2	0
I2CT66	MYOC	391.9	385.2	426.8	399.7	0.005
H9F7P0	PDLIM1	392.6	359.9	454.3	432.9	0
G7MUJ0	EGK_17229	396.1	356	429.9	386.3	0
A0A1D5R8L3	GBE1	398.4	376.5	430.7	396.1	0
A0A1D5QNA2	-	398.6	487	542.8	431.3	0
A0A1D5QJR2	STMN2	400.2	414.4	368.4	367.7	0.003
G7NQT3	EGK_12355	402.5	333.9	362.3	310.4	0.003
G7NHG5	LRRC59	407.8	395.7	541.1	547.6	0
G7MU28	EGK_17177	409.7	445	386.6	510.3	0.008
F6T5J5	DCTN1	411.1	446.4	484.1	501.8	0
F6UYS2	REXO2	416.9	373.1	400.8	403.4	0.001
A0A1D5R4E3	RNASET2	419.6	362.8	392.8	407	0.002
G7NMT4	EGK_10515	420.7	398.6	471.1	474.4	0
A0A1D5QF17	MTHFD1	421.7	484.8	464.7	525.8	0
F7F3N6	CAPZB	426.6	397.8	451	407.2	0
A0A1D5RG25	TRIM3	428.7	636.2	703.8	682.7	0.007
A0A1D5RK97	CD59	429.1	421.8	492.9	433.6	0
F6TPX1	SLC9A3R1	429.9	424	435.3	439.1	0
G8F1V7	EGK_21496	430.1	450.9	385	406.9	0
F7FJ57	ASAP2	431.2	456	496.3	559.3	0
F6Z7B1	RASGRP2	437.7	425.7	423.8	425.7	0
H9ZFL2	NPEPPS	440.8	397.5	422.9	441.4	0
G7MH97	EGK_00817	442.4	2661.8	2573.8	2793.5	0
F6S5C7	ASAH1	443.3	400	562.8	467.7	0.003
F7AN37	GRAP2	444.9	426.7	465.8	496.3	0
F7HEK0	DSC2	449.2	378.1	444.3	421.7	0
G7MYS4	EGK_18368	452.7	411.9	466.9	488.5	0
F7C9U4	CD93	455.4	378.8	402.5	403.8	0
H9F5R3	GXYLT1	456.4	420.3	496.3	399.6	0.003
G7N6C5	EGK_04363	459.6	429.6	477.6	559.6	0
A0A1D5QLJ7	RELN	459.8	501.7	539.7	521.3	0
F7DJ55	GALNS	460.3	379.9	381.6	300.9	0.002
F7H961	STAB1	462.6	489.9	592.5	595.9	0
A0A1D5QT60	EEF1G	463.2	435.4	519.1	525.7	0
F6TP26	NHLRC2	463.7	386.6	445	403.4	0
A0A1D5RG52	SSC5D	464.3	527.9	468.5	530.7	0
F7GQX1	ISLR	464.9	444.3	406.9	394.5	0
F7ERJ8	OLA1	464.9	479.6	537.9	567.1	0
F7GLX3	TGFBR3	466.8	446.3	499.4	617.1	0.003
H9YUE5	SEPT7	466.9	521.5	543.3	637.2	0
A0A1D5RK05	HMCN2	468.9	419.9	379	321.9	0
F6R6D9	LRRN1	482.7	406.5	397.2	365.2	0
F7GT77	AHCY	493.3	393.8	420.8	452.4	0
F7CG87	SLC43A3	499.5	730.6	5323	1062.1	0
F7G2B7	NT5DC1	502.8	484.7	473.7	498.9	0.003
F6ZMT0	ADGRG6	507.3	460.4	490.4	433.7	0
G7MVI0	EGK_16728	508.1	453.7	435.7	448.4	0.003
F6Z728	PYGM	508.4	563.7	465.2	477.1	0
A0A1D5QIL8	CAPZA2	508.7	500.6	617.4	555.9	0
F7CR20	PPP1CA	510.7	503.3	573	570.8	0
F7GNU4	ITGA6	511.6	766	802.6	716.9	0
F6WLQ9	NTM	513.4	578.5	554.3	468.9	0.003
H9FNU9	PDLIM5	513.8	491.8	534.2	464.1	0
P68110	FGA	516.6	736.9	760	943.3	0
F7H0E4	LOC713027	519.2	671.4	424.2	618	0
I2CYD6	PPP1R7	520.2	579.8	516.3	577.1	0
H9FUL9	ASL	521.5	896.7	672.4	1091.6	0.003
A0A1D5R8H1	-	523.1	632.4	606	558.6	0
G7MR04	EGK_15484	525	368.4	484.5	393.5	0
F7H5T4	CPQ	527.8	507.6	523.6	482.8	0
G7N8Z7	EGK_04822	531.1	422.3	394.9	411.8	0.005
F7HQ08	CSF1	532	496.3	527.9	615.4	0
F7F5S9	CACNA2D2	537.2	506.3	541.6	911.9	0.003
G7MDR2	S100A7A	538.9	235.6	110.6	122	0.003
G7MVM0	EGK_17020	544.9	427	475.5	407.2	0
F7E8S5	PLXNB2	550.2	597.1	557.1	556.2	0
G7NSC6	EGK_20311	556	500.4	563	454.8	0.003
H9FHF3	NAGLU	557.6	429.6	451.8	477.9	0
F7HTR9	PTPRC	557.6	417	444.2	423.4	0
G7N4X7	MYL9	559.1	571.1	639.1	633.2	0
F7ENP9	PTGR1	561.9	433.6	480.8	553.1	0
G7MF04	EGK_01827	568	657.9	715.6	583.8	0
H9ESJ6	ISOC1	570.9	567.5	605.5	651.3	0
F7FYP1	RNASE4	576.3	465	517.2	466.6	0
F7F6V2	PDE5A	577.6	638	642.4	797.2	0
G7N0W0	EGK_19964	578.4	651	737.8	765.6	0
F6QI33	IGFBP7	580.8	596.7	587.6	613.5	0
G7ML31	EGK_11565	581.6	875.4	996.4	1536.7	0
A0A0H4LHM2	-	582.7	1373.7	1209.5	1035.6	0
F6SRA5	EGK_05495	586.4	458.2	451.8	436.8	0
G7MLE6	EGK_13740	586.6	670.4	611.1	703.4	0
H9ERL9	BASP1	590.8	488.7	570.2	588.2	0
H9FSS9	GARS	591.5	499.6	503.1	517.9	0
G7N378	EGK_02774	591.7	643.5	591	759.7	0
G7MEA4	EGK_01541	593.8	594.4	568.6	668.5	0.003
A0A1D5QZQ8	LOC710516	594.3	571.8	727.1	809.1	0
H9H3N1	LOC100426744	594.4	648.4	634.3	637.9	0
I0FGG7	DSP	596.1	809.1	711.6	686.4	0
G7N2P0	EGK_19944	601.1	524.1	597.2	638.1	0
F7G0V7	-	601.4	1696.2	1657.9	1709	0
A0A0H4LVB5	-	606.5	1215.2	1348.8	1154.5	0
G7NHB4	EGK_09113	607.4	649	1316.8	596.3	0
A0A1D5R8L9	TXNL1	608.6	507.9	541.1	528.7	0
B3KYU0	Mamu-DRA1	613.3	544	472.1	450	0
A0A1Z2THZ2	-	613.7	950.2	1064.9	1047.2	0.004
A0A0H4LHQ2	-	614.9	1207.4	1246.5	1619.5	0
F6T7N0	MERTK	615.2	511.9	671.9	619	0
A0A1D5RA77	CDC37	617.6	599.9	621.3	659.1	0
F6TQR0	QDPR	618.3	550.4	602.4	618.5	0
F7BNX5	PF4V1	621.5	491.2	583.7	619.8	0
F7HPJ0	STK24	629.7	547.1	637.3	581.1	0
G7N8Q6	EGK_04715	630	871.9	373.9	595.7	0
G7NQF2	EGK_12312	631.1	532.3	604.3	655.6	0
F7FQN6	APOA4	636.8	540.1	640.6	498.8	0
I2CTK3	EML2	638.8	599.4	694	727.2	0
G7NB47	EGK_05773	642.9	523	581.8	526.2	0
A5X2Y0	DC-SIGN	644.4	626	641.5	765.3	0
G7MRQ7	EGK_14788	646.3	617.9	615.7	574.3	0
F6RV78	PYGB	649.5	693.8	837.2	737.3	0
G7N3C9	EGK_02840	653.5	893.6	580.1	679.1	0
G7MUG3	EGK_17199	660	639.5	715.8	710.6	0
F7E526	KRT6A	663.3	1031.9	976.3	754.3	0
A0A1D5QKP2	GALNT1	665.1	648.1	705.2	641.2	0
G8F146	EGK_21247	666.4	735.5	589.5	563.5	0
F6ZAW8	HPCAL1	666.9	655.8	681.1	1030.4	0.003
F7EJG1	EGK_18501	670.1	517.1	546.3	658	0.002
H9FFZ1	VWF	672.4	812	838.8	966.9	0
F7GYM9	PLS3	677.3	572.1	684.3	664.9	0
G7MN13	EGK_13291	677.9	662	656.7	682.7	0
G7N5B1	EGK_04130	681.2	629	716.7	698.2	0
F6ZVE3	NUCB1	690.3	642.4	943.7	829.3	0
I0FWV1	MRC2	692.7	537.5	523.9	494.7	0
G7NEW8	EGK_07487	697.3	687	708.2	660	0
G7MT14	EGK_15771	700.3	652.2	970.4	1040	0
G7MF42	EGK_01871	701.6	534.5	676.3	739	0.003
F6QMC6	F8	702.2	681.6	785.8	749.1	0
F6R7P5	CTSH	704.7	733.3	682.3	781.7	0
F7H9W9	DCTN2	705.1	708	810.4	777.8	0
G7MEQ1	EGK_01712	706.8	734.8	1518.4	543.2	0
F7E4I1	RAB27B	707.7	745.1	1003.3	1035.3	0
F7FNW0	DDC	719.7	776.4	754	637.2	0
F6YA06	LRRFIP2	722.8	680.9	699.8	1151.9	0
F6YIY5	FABP5	724.7	970.8	986.1	1110.3	0
Q6XML5	-	728.9	818.1	927	836.4	0
C4XVA1	LGALS17C	731.8	492.8	804.7	493.9	0.003
F6ZLR4	CAPN1	732.4	655.3	764.6	710.4	0
G7MEA6	EGK_01543	736.7	835.7	887	960.1	0
F6X1S9	PRSS1	740.9	742.2	607.6	611	0
F7BC33	PPIC	744.5	565.6	711.9	617.8	0
A0A1D5QFX7	CCN2	744.9	662.7	702.6	882.1	0
F7A5D8	CACNA2D1	749.1	540.6	479.4	413.9	0
Q3YAP6	HSPCA	750.6	681.8	818	904.4	0
I2CUI9	FAM20C	757.3	733.7	762.7	756.9	0
H9FPE7	PACSIN2	760.6	638.2	813.3	843.1	0.003
F6R3X6	SEPTIN2	762.3	696	808.3	808.5	0
F7BC56	ICOSLG	771.2	627.3	662	559.2	0
F7AGY8	QSOX2	775.4	692.1	769.9	893.1	0
G7NA81	ARHGAP25	776.7	713.8	794	883.9	0
F6UGT9	LOC717080	787.6	610.8	653.4	598.4	0.003
G7MFA4	EGK_01948	790.4	803.8	997.9	1036.7	0
F7DF16	NID1	807.3	804.3	1024.9	1015.6	0
A0A1D5R070	DNM1	826.8	700.9	958.9	695.4	0.001
I0FTI7	PSMA5	836.8	903.6	819.9	874.1	0
G7ML26	EGK_11560	838.1	825.8	794.3	854	0
F7B2Y3	-	839.6	691.9	903.4	869.8	0
A0A1D5QLA7	LSP1	839.7	869.3	1186.9	1215.7	0
F7G1E1	CTSA	844.2	845.4	831.4	889.9	0
F7FXB6	IL6ST	849.8	779.4	831.1	748.4	0
A0A1D5QSN2	FKBP2	851.2	955.8	1004.1	1036.1	0
Q07367	CSH1	858.2	432.6	1718.9	446.5	0
A0A1D5R8V9	CAT	860	705.3	667.4	639.4	0
F6TB74	SMPDL3A	866.3	746.1	770.2	810.6	0.002
F7HUE5	LOC715736	868.3	693.8	778.8	878.6	0
G7NAL8	EGK_05556	869.4	1264.7	1162.8	1228.6	0
G7MTH6	EGK_15956	871.3	649.9	606.4	556.4	0.002
H9Z2N4	BCAM	874.6	938.3	1059.3	1193.2	0
G7MEP6	EGK_01706	875.7	960.7	1162.3	738.3	0
H9F513	FBLN1	878.8	899.8	2302.6	1070	0
H9FNY2	NUDC	881.4	761	826.8	816.5	0
H9FQ91	CSF1R	884	825	859.2	749.7	0
A0A1D5QFU5	-	887.3	1472.5	2395.9	2564	0
F7GF23	HPD	891.5	746.4	788	680.9	0.002
G7MVN5	EGK_17040	892.1	806	983.8	1008.9	0.005
H9H433	-	896.1	1249.8	945	1075.1	0
A0A1G4P1G9	Mamu-B	920.4	973.1	855.7	1025.9	0
A0A1D5QTI6	SELENBP1	922.6	1073.2	710.2	660.2	0
A0A1D5RHS9	PSMA3	926.8	1038.4	921.3	1051.6	0
F6SPY0	GSTO1	940.1	739.1	875.5	695.9	0
A0N0C5	-	945.8	778.9	1008.7	933.7	0
F7A308	-	948.1	1644.3	2517.7	2442	0
A0A1D5QYP1	LOC107000545	950.5	943	884.7	872.1	0
H9FMM8	CNN2	960.4	993.3	1048.7	1090.5	0
F7HU19	IGKV4-1	963.3	827.6	962.4	710.4	0
I2CY00	RTN1	968.3	938.2	1030.2	1120	0
F7H4J1	BLVRA	977.1	724.5	865.2	804.9	0
G7NN96	EGK_10034	984.2	982.9	1130	1100	0
F6YN98	SKAP2	993.4	902.4	1085.7	1058.8	0
I2CX04	LAMC1	998.9	966.1	1053.1	1008	0
H9FZI2	CA2	1000.2	987.4	969.7	1084.5	0
F6PYR7	-	1003	823.6	453.2	919.5	0
H9FUH5	MAT2A	1006	956.3	946.4	867.6	0
H9EWG1	PLXDC1	1016.4	911.6	904.3	685.2	0
F7HER0	CTSF	1022.8	719.9	1038.7	872.3	0
A0A1D5QT04	LOC710748	1026.4	1132	1248.4	1293.4	0.003
G8F1D2	EGK_21207	1026.5	923.4	960.5	1008.4	0.003
F6XNK5	PSMA1	1028.6	895.6	970.3	1050.4	0
A0A1D5QBF1	UNC13D	1028.7	1227.6	1347.4	1397.3	0
G7N3J1	EGK_02915	1029.2	885	1072.3	1026.6	0
F7A8G3	-	1030.4	1273.7	1022.2	1321.6	0
G7N3X8	EGK_03075	1033.8	941.9	1046.4	1158	0
F7D1C5	CBR1	1035.4	1455.1	1284.2	1264	0
G8F1J4	EGK_21301	1046.1	947	1088.5	1027.9	0
G7MIM5	RHOA	1046.5	1166.7	1112.7	1433.6	0
F7GJV9	GLRX	1048.8	749.3	866.9	635.1	0
H9FXA8	PSMA7	1069.1	861.7	990.8	1021.3	0
G7N8U6	ATIC	1074.5	947.1	1158.1	1356.2	0
A0A1D5QEP8	NOTCH2	1080.3	1013	1106.1	1011	0
F7GRR3	EEF1D	1083.4	1041.3	1039.6	1068.6	0
G7NJ95	EGK_08879	1090.7	1091.4	1209	1175.2	0
F6TE11	OGN	1092.3	1063.6	1154.5	1040.6	0
I0FIG4	MOGS	1096.8	954.8	1091	1061.8	0
A0A1D5QG07	USP14	1099.9	1137.1	1234.7	1262.1	0
A0A1D5RJR6	ICAM2	1103.6	1134.3	1299.7	1200.4	0
G7MY48	EGK_17651	1106.2	1172.4	1070.3	658	0
F7EF58	FAP	1107	631.5	745.6	485	0.004
A0A1D5Q4U0	LOC106999610	1111	940.4	718.4	668.9	0
H9EWL7	ACY1	1118.6	1066.5	1223.9	1192.3	0
G7MW29	EGK_18505	1126	958.4	1112.4	1209.5	0
F6VK11	CRKL	1126.3	1107.1	1161.2	1140.5	0
A0A1L6Z9Z7	g6g-ly6g6d	1126.8	989.3	1001.2	915.8	0
F7DB50	DSC3	1136.1	1225.8	1305.3	1653.3	0.002
G7MT05	EGK_15761	1140.1	1131.1	1281.2	1346.1	0
G7NS08	EGK_20226	1146.2	913.3	826.3	879.3	0
A0A1D5Q4K0	COL12A1	1154.3	558	497.5	475.7	0
G7N2A3	EGK_19775	1155.2	937.7	1055	1014.1	0
F7HRU0	G6PD	1162.4	1053.8	1166.3	1122.8	0
I0FUG9	BPGM	1166.8	1172.6	1345	1370.5	0
F6QA63	CD84	1169.1	1080.9	1231	1177.6	0
F7EIY0	PSMB3	1169.9	871.9	928.8	857.3	0
G7NAG6	EGK_05493	1172	568.7	729.8	624.9	0
F7GN03	UBA52	1180.6	1307.3	1153.4	1166.4	0
F7GSX6	TPM2	1182.4	1309.2	1380.8	1302.6	0
F6TQJ2	LAP3	1186.1	1042	1227.1	1165.5	0
F7GMQ6	-	1194.3	2416.8	3034.6	1910.9	0
F6V858	KIT	1201.8	1041.1	1084.3	881.2	0
F6RXB4	CHGB	1205.4	1233.1	1348.2	1136	0
G7MVL9	EGK_17019	1212.7	889.1	1166.3	996.5	0
G7MTQ0	ITGA2	1214.8	938.9	1381.5	924.5	0
F7GL19	CSPG4	1217.4	979.3	1050.2	1016.8	0
H9F2N6	ADAMTS13	1217.6	830.1	1031.9	655.2	0
F7GRP2	CSK	1229.9	1094.1	1321.7	1327.8	0
A0A1D5Q4R1	PTPRM	1241.8	1146.6	1086.8	1058.4	0
F7AJA1	ENDOD1	1242.1	1068.3	1109.7	1109.8	0
A0A1D5Q0T7	EIF4A1	1251.7	1095.6	1145	1237.7	0
F7ATP9	STX7	1258.3	1254	1381.2	1488.8	0
F6RIX6	YWHAH	1264.4	1051.3	1144.6	1134.8	0
H9FZA7	UBE2N	1269.3	1158.9	1378.7	1417.6	0
F7BYZ5	LTF	1269.4	1103.2	1147.9	1475.5	0
A0A1D5QV13	CAPN2	1271.3	1216.4	1333.2	1378.8	0
G7MME8	AKR1B1	1274.7	1132	1240.3	1272.7	0
A0A1D5QCT7	COL5A1	1281	729.3	687.5	581.5	0
F7E9M5	PSMB7	1289.8	1027.4	1135.5	1158.4	0
F7EJT9	MPST	1289.9	1011.5	1214.8	1238.4	0
F6U5V7	IQGAP2	1292	1199.8	1362.1	1466.2	0
F7BV42	LYN	1300.6	1112.8	1299	1187.9	0
H9FNC0	PDCD6IP	1314.1	1023.6	1134	1021	0
F6XLR8	YWHAG	1320.9	983.6	983.6	936.6	0
G7NAZ3	EGK_05704	1328.4	3617.5	2337.4	3457.7	0
G7NKJ7	EGK_09612	1328.8	1257.9	1532.5	1206.9	0
F7CD15	PRCP	1338.4	1027.8	1175.3	1151.6	0
G7NRX7	EGK_21029	1344.9	1095.9	1243.9	1098.2	0
G7MWP6	EGK_17375	1358	1173.8	1282.7	1033.3	0
A0A0H4LDW6	-	1358.5	747	604.8	1273.1	0
A0A1D5QGX4	-	1362.9	1647	1191.1	1075	0
G7N0F7	EGK_18661	1362.9	1580.7	1485.1	2580	0
G7MTJ0	EGK_15973	1383.9	1238.2	1394.1	1192.3	0
G7NA63	EGK_05376	1388.4	1283.7	1347.2	1398.7	0
Q9MYL0	LEPR	1411.1	1218.2	9649.5	1373.8	0
A0A1D5QL29	PSMA6	1418	1196.6	1333.5	1494.4	0
A0A1D5R1N5	FABP4	1418.1	1600.5	1918.5	3021.7	0
F7H285	PTPRF	1424.4	1553.6	1549.4	1629.3	0
A0A1D5QPT5	TJP2	1443.3	1487.3	1572.5	1762.3	0
G7MGU6	EGK_00223	1454.7	1021.6	974.8	905.2	0
F7HNN9	EIF5A	1465.1	1451.6	1509	1614.1	0
G7NHQ2	DGKE	1466.2	1457.2	1651.3	1968.6	0.008
F6T0E0	ARHGAP1	1478.6	1474.8	1529.4	1626.7	0
F7HE31	SPINK1	1486.8	1290.2	1341.2	1133	0
A0A1D5RJ41	PTGES3	1488.2	1404.8	1773.8	1840.7	0
A0A1D5R7J8	-	1491	1785	1569.3	1622.9	0
F7ED36	ADGRL4	1496.3	1607.6	1645.3	1964.5	0
F6RIY8	MMRN1	1517.9	1563	1630.5	2084.4	0
G7NM76	EGK_10690	1521.7	1349.9	4969.1	1103.5	0
F6YHX2	MYDGF	1536.6	1491.5	1610.5	1850.7	0.003
F6YCH7	ELANE	1549.7	1373.8	1297.9	1759.7	0
F7GWJ4	SYTL4	1563.7	2088	1327.6	1452.6	0.002
H9FR54	ESD	1571.7	1190.7	1354.1	1329.8	0
A0A1D5RB36	MET	1572.7	1726.2	1553.5	1570.8	0
F7ANQ9	S100B	1578.1	166	138.1	144.1	0
G7NFB1	EGK_07543	1580.9	1331.9	1259	1063	0
F7D094	NCK2	1582.7	1490.4	1488.2	1498.9	0
H9EQK3	HPRT1	1583	1407.7	1436.5	1544.9	0
F7HLH9	TBCA	1584.4	1460.1	1730.1	1773	0
F7H2U3	-	1584.8	1631.8	1236	1326.4	0
H9ELW3	DYNLL2	1593.3	1379.5	1449.1	1265.8	0
F6VS17	GLOD4	1594.2	1763.9	1813.8	1760.6	0
G7NB71	EGK_05014	1607.8	1510.9	1598.6	1393	0
F6U7U4	OIT3	1611.2	1567.9	1487.8	1719.1	0
F7HQY4	ERVMER34-1	1615.9	1492.9	1500.6	1235.4	0
A0A1D5R2S9	BIN2	1625.5	2411.8	1307.8	1967.1	0
G7NQ70	EGK_12908	1635.4	1673.4	1694.2	1753.8	0
G7ML91	EGK_11632	1657.7	1718.5	1975.9	1930.5	0
G7MI96	YARS	1675.9	1512.9	1866.1	1991.2	0
G7NMT5	EGK_10516	1680.6	1349	1463.1	1758.4	0
F7H998	ARPC3	1683.6	1782.9	1805.2	1862.4	0
F6UZG1	TWF2	1704	1583.8	1490.5	1554.6	0
I0FMS6	PTPN6	1704.5	1495.5	1872.5	1896.4	0
F7GQ07	HEXA	1711.7	1481.1	1650.9	1554.7	0
A0A1D5RH58	-	1714.8	3913.6	2638.5	3328.4	0
F7E433	RGS10	1725.2	1520.3	1731.9	1597.5	0
F7GIR5	COL18A1	1731.5	1514.7	1669.9	1709.5	0
A0A0H4LHJ3	-	1739.1	2473.7	2952	2685.9	0
F7C5I2	DUSP3	1741.1	1582.3	2131	2143.3	0
F6WPI5	B4GALT1	1749.9	1377.6	1600.5	1847.5	0.003
F7GSM8	SRI	1750.4	969.5	1126.4	1096	0
H9G0X2	SEMA7A	1755.3	1570.2	2178.5	1840	0
B2ZA71	DO	1765.2	1336.1	1696.8	1504.5	0
G7NAZ5	EGK_05708	1788.7	1661.4	1342.7	1332.6	0
A0A1D5QLV9	PSMA4	1791.2	1435.4	1492.5	1695.3	0
H9FNE9	ACTR3	1802.7	1795.2	2548.3	1886.7	0
G7MQE4	EGK_15361	1812.6	1767.3	1899.4	1796.3	0
G7MSQ8	EGK_15643	1827.8	1703.5	1932.3	1890.5	0
A0A1D5Q0W4	KALRN	1855.2	1823.4	2016.1	1848.3	0
A0A1D5RB30	-	1864.4	3311.3	3426.4	4070.2	0
F7HEH5	PTPA	1872.9	1846.8	2050.8	2062.8	0
G7MH96	EGK_00816	1876.7	2748.5	2027	2243.8	0
I0FKG0	TGFB1	1881.6	1856.3	1950.3	2008.4	0
A0A1D5R185	-	1892.1	2820.5	1755.6	1579.1	0
F6WM87	PRKAR1A	1895.9	1387.8	1610.8	1569.2	0
G7NAK6	FABP1	1911.2	1679.7	1973.4	1510.3	0
A8T666	PCSK9	1919.1	1931	1778.5	1562.5	0
P55245	EGFR	1929	1598.1	2299.4	2408.2	0
H9ZBW3	RAC1	1932.1	1814.4	2000.6	2498.1	0
F6YZC1	ADAMTSL2	1932.7	1823.1	1911.1	1695.4	0
A0A0H4LVF2	-	1935.1	2832.7	2474.3	2723.9	0
F6QMT0	LGALSL	1942.4	2325.3	2152.6	2369.3	0
F7H0J3	EFNB1	1946.9	1785.1	1947.2	1859.3	0.01
F7G3L7	PRKG1	1955.2	1876.2	2272	2378.5	0
I0FPV7	TUBB2B	1965.4	1853.7	1888.2	2219.1	0
F7C5M5	TMOD3	2002	1919.6	2291.6	2349.5	0
F6V7A9	OAF	2011.1	1728.7	2272.5	2632.7	0
A0A1D5Q8Y9	UBA1	2039	1995	2145	2137.3	0
F7GST9	CR1	2039.2	2483.4	2665.3	2413.9	0
F6XMM3	B4GAT1	2039.4	1696.1	2134.4	2092.4	0
A0A1D5QYU3	TUBB4B	2043.5	1985.4	2086	2408.9	0
G7NDT1	EGK_06437	2053.7	4007.6	4688.7	12066.4	0
A0A1D5RB98	BIN1	2055.1	1639.5	2015.5	2162.3	0
F6S5X7	ARPC4	2057.9	1808	1799.7	1915.4	0
F7HP57	SEMA4B	2066.7	1835.2	2130.1	1881.9	0
F6UYY8	EGK_16177	2068.5	1893	1914.2	3289.6	0
F7FP94	CACYBP	2076.5	1986.9	2094.1	2136.1	0
G7MK20	EGK_11240	2096.6	1617.3	1606.2	1412.9	0
G7N5U8	EGK_03304	2098.5	3950.6	2993.1	2361.5	0
F6RHB7	HEG1	2106.7	1591.9	1650.3	1487.6	0
H9FSJ0	PGLS	2108	1939.5	2246.5	2176.7	0
A0A1D5Q4Y7	IGLV5-52	2130.1	1873.9	1759.8	1764.2	0
F7GG37	MMP8	2148.6	2488.3	2267.1	4429.3	0
F7DY68	SAA1	2149.1	3212.7	4078.2	16699.2	0
A0A1D5Q4D3	FBN1	2152.8	2390.7	2129.5	2112.5	0
F7HEJ3	DSC1	2162.5	1739.6	1832.5	1603.8	0
F7FGD1	GANAB	2186	1649.3	1888.5	1826.1	0
A0A1D5QTS1	FHL1	2188	2081.3	2316.8	2433.8	0
F6UZ87	FGB	2190.8	2264.2	2243.9	3525.5	0
A0A1D5R9A4	-	2212.7	1940.9	2027.1	2187.9	0
A0A0H4LDQ5	-	2214.9	2326	1894.6	1911.7	0
G7NI32	EGK_08053	2218.6	2697.6	2762.1	2764.4	0
A0A1D5R3Z1	CALU	2257.9	2019.4	2017.1	1894	0
F7E770	RAB1A	2265	2302.8	2655.2	2733.7	0
G7MVZ0	MAN2A2	2268.7	2370.9	2328.1	2107.1	0
A0A0B4J1D0	-	2271.2	2273.1	1812.8	1581.4	0
G7NC97	EGK_06927	2313	1005.6	2961.7	953.5	0
F6XD59	COL6A2	2332.8	1905.2	2228.7	1850.6	0
F7GJP1	ADAMDEC1	2340.3	1882.4	2113.1	1703	0
H9H569	-	2347.4	3518.8	2326.9	2150.1	0
G7MWW4	EGK_18630	2366.7	4184	4070.8	3189.5	0
F7HCD8	CSRP1	2370.6	2388.4	2532.6	2319.3	0
A0A1D5Q716	MCAM	2372	2360.1	2670.1	2823.9	0
G7MYL5	EGK_18355	2392.3	2173.7	2264.9	1886	0
F7FWN9	SRC	2395.2	2588.5	2523.5	2592.6	0
F7EMC7	GSS	2428.4	1854.6	1872.1	1983.1	0
A0A1D5RE67	-	2451	4458.1	3001.1	2751.3	0
F6XVN0	SORD	2464.8	2270.3	2483.1	2865.5	0
F7H312	KRT14	2490.3	4582.2	3479.3	3495.2	0
G7NMB1	EGK_10735	2514.3	2110	2698.7	3237.8	0
F6R9H5	TGOLN2	2528.4	2290.3	2615.3	2883.3	0
G7MVT1	EGK_17089	2530.2	2824.6	3061.9	1528.2	0
H9Z920	MDH1	2533.7	1533.9	1444.2	1521.5	0
F6TU25	AOC1	2536	2281.6	3009.5	2627.7	0
H9Z2D1	COL1A2	2552.3	1337.8	1283.7	1076.8	0
G7NC55	DPP3	2581	2367.4	2590.6	2675.1	0
H9EPW4	VCP	2596.9	2463.2	2420.3	2310.7	0
F7H4X6	MMRN2	2639.2	2587	2544.6	2299.8	0
G7MRK7	HSPA1B	2642.6	2400.2	2670.4	2504	0
G7NCL1	PVRL1	2646	2720	2876.2	2709.2	0
H9FUU9	NEO1	2662.3	2112.2	2156.1	1950.2	0
F7HLF5	ZFAND6	2699.2	2350.3	2494.8	2338.1	0
A0A0H4LJI9	-	2714.1	5056.3	5694.1	4831.2	0
G7NCD1	EGK_06963	2715.2	2636.5	2488.9	2311.5	0
G7NNK6	EGK_10595	2753.4	2544.3	2985.6	2791.3	0
G7MMF4	EGK_13158	2757.4	2109.6	2072.7	1701.8	0
A0A1D5R3Z0	-	2780.2	3341.6	2102.7	2621.9	0
A0A1D5Q4R2	PF4	2788.5	2878.3	3565.6	4477.4	0
A0A0H4LHJ9	-	2820.7	4458.8	4307.8	4018.5	0
G7N8H3	EGK_04613	2849	2058.8	2210.8	1876	0
G7N157	EGK_20075	2853.6	2453.6	1856.4	2381.4	0
A0A1D5RCB6	NBL1	2854.5	2588.2	2699.5	2908.3	0.003
F7F7R4	EGK_02471	2856.6	2397.7	2420.5	2136.2	0
A0A0H4LJH6	-	2873.3	7843.4	6200.1	7731.1	0
F7H069	LOC693357	2883.4	2709.2	2827.8	2387.1	0
A0A0H4LFP5	-	2910.3	4939.4	3982.2	3770.6	0
F6VEE0	ACTR2	2913.7	2640.2	2950.2	3001.7	0
G7NF83	EGK_07210	2951.1	345.2	455.5	464.9	0.003
A0A1D5QQB8	UBE2L3	2960.7	2293.3	2502.3	2540.7	0
F6X1T9	-	2986.2	2387.9	1703.3	1482.8	0
A0A1D5RGV2	-	2991.8	4006.8	4454.7	2992.3	0
F7HPD4	PODXL	3006.6	2829	2894.6	2817	0
H9ER73	HYOU1	3010.5	3077.3	3862	3981.9	0
F7DL75	GP6	3061.3	2331.8	2820.1	2519.1	0
G7MVP0	SPARC	3076.7	1932.8	1953.5	2404.6	0
F7H6E9	MYLK	3090.3	2600.5	3173.3	3117.2	0
G7N431	EGK_03105	3095.3	2635.2	2654.1	2997.6	0
I0FJH6	CPN2	3105.4	2082.9	2607.7	3301.8	0
F7EPQ4	ALOX15	3111.8	2583.2	2837.1	2796.2	0
G7N778	EGK_03743	3125.8	4167.6	6284.9	2631.5	0
F6S443	RAB11B	3145.3	3490.2	4576.2	3724	0
F6PK24	MRC1	3165.9	3067.8	3730.3	3246.7	0
A0A1D5RJ31	ARPC2	3167.2	2864.7	3190.4	3266.3	0
F7G9Y1	PGM1	3174.4	2685.4	2925	3078.4	0
F7BKH1	ARPC1B	3176.2	2960.3	3265.5	3424.9	0
F7BCX9	ICAM3	3193.2	3097.2	2264.3	2699.1	0
F6YY71	ALDH1A1	3195.2	3350.4	3647.9	3678.1	0
A0A1D5RAN8	-	3199.5	4825.9	3936.3	3771	0
A0A1D5QB60	CA13	3208.3	2378.4	2414	2245.4	0
A0A1D5Q3N1	KRT13	3227	2785.8	1868.9	1440.2	0
G7MFR4	AGT	3235.6	3510.6	4920.5	6320.6	0
A0A0H4LFQ0	-	3239.6	2602.8	2581.3	4595.9	0
F6TS20	DBI	3244.6	1999.1	2427.7	2599.7	0
F7DLR1	CSTB	3275.8	2517.7	3180.1	3056.8	0
H9Z493	TUBA1B	3292.4	3167.4	3371.1	3732.7	0
F7HF07	IGFBP4	3293.8	4039.7	4860	6806	0
A0A1D5QYG1	-	3301.3	5026.1	4757	4097	0
H9F849	MANF	3303	3022.7	3270.7	3517.4	0
I2CYU7	TPT1	3305.3	3339.6	3863.9	3904.9	0
F6Y0V7	LAMP1	3324.8	2885.5	3361.7	2830.6	0
F6T0Z6	PNP	3331.3	2668.9	3133.2	3008.2	0
I2CT48	C3	3336.8	2115.9	2116.7	1319.7	0
G8F173	EGK_21454	3341.8	5983.7	5403.2	6344.3	0
G7NG34	EGK_07387	3342.9	1984.4	1947.1	1588.5	0
F6THA2	ESAM	3343.1	2703.6	2972.3	3132.3	0
G7NIL4	EGK_08736	3344.8	2781.5	2715.2	2655.9	0
G7NFT2	EGK_07324	3393.7	3776.8	3153	5790.4	0
H9EMN6	KIF2A	3442.1	3099.3	3781.4	3906.8	0
H9G279	PDIA4	3466.7	3033.9	3439.7	3984.4	0
H9YX93	RAD23B	3482	2936.8	2886.1	3121.3	0
F7FLQ1	GDI1	3497.3	3190.6	3446.2	3026.1	0
F7HLC4	CLSTN1	3518.1	3202.1	3236.2	3051.5	0
I0FHZ6	CST6	3518.8	2861.7	3140.4	2601.5	0
I0FP13	VASN	3542.7	3041.9	3261.2	3256.6	0
A0A0H4LFH7	-	3545.5	6591.6	7347	8555	0
F7EB76	LTBP1	3553.4	3194.8	3375.6	3313	0
A0A1D5QW71	FETUB	3558.4	3841.5	866.6	776.8	0
F6QPN2	IGLV4-69	3589	6189.3	5679.7	4908.4	0
H9G0D0	CAPZA1	3592.6	3356.3	3650.1	3767.1	0
G7NBA4	EGK_05054	3667.7	3939.1	4737.5	5063.6	0
F7DH19	HGFAC	3671.2	4124.6	4829.5	1936.2	0
F6VZY3	IGF1	3694.8	3301.5	2942.8	2436.3	0
Q9MYJ3	CD55	3706.3	2820	3286.4	3240.1	0
F6UN10	NENF	3716.6	4273.4	5353.5	5397.2	0
G7NCJ8	EGK_06072	3717.8	3515.2	3761.1	4336.8	0
A0A0H4LVG0	-	3762.9	6032.5	5082.5	4277.2	0
H9F8W4	IGFBP2	3818.3	4117.1	5071.2	4725.1	0
G7MDI2	CTSS	3834.7	3418.3	4652.3	4262	0
H9FNY7	CTSC	3857	3488.1	4372.1	4227.9	0
F7E7I7	ITGA2B	3875.7	3958.8	4368.1	4020.7	0
H9F8U9	CACNA2D1	3888.4	3511.5	3910.4	3600.5	0
F7AT08	B3GNT2	3902.9	4027	4433.1	4115	0
A0A0H4LHQ3	-	3912.3	7331.5	5460.4	4875.1	0
F7FSB1	MYH15	3921.9	3689.6	3803.5	4001.9	0.008
F7GN57	IDH1	3937	3415.9	3662.8	3218.7	0
Q95KL9	TIMP1	3967.8	4128.5	4571.8	4828.6	0
H9FVT1	PFKP	3977.1	4013.2	4436.7	4364.9	0
F7CPT5	LASP1	3984.3	3521.7	3859.5	3367	0
Q28507	HBE1	3994.9	3917.6	3330.4	6029.9	0
G7N1U3	EGK_19576	4078.7	3253.8	3303.9	2786.9	0
G8F148	EGK_21273	4085.4	6173.9	4595.3	4224.4	0
H9EP83	SH3BGRL3	4093.3	3838	4005.9	4339.1	0
F1D892	-	4144.4	4290.8	3301.1	5112	0
F7H568	MTPN	4155.2	3501	4520	4685.7	0
A0A1D5QVR9	NPC2	4202	3764.6	4046	3711.2	0
F7GV61	TPM1	4203.4	4393.4	5022	4890.5	0
A0A0H4LJI3	-	4206.6	4950.4	3983.8	4000.6	0
F6ZUN7	PAPPA	4278.3	4405	68019.7	4158.2	0
G7MTD2	EGK_15908	4288.6	3863.6	4198.4	3973.3	0
F6T094	LBP	4354.7	4272.1	4352.7	13665.8	0
G8F1L6	EGK_21345	4355.7	4507.8	2784.5	3292.4	0
F6VEC2	H6PD	4361	3746.5	5043.8	7625.2	0
A0A0H4LFP0	-	4364.3	6097.4	6090.4	6078.2	0
A0A1D5Q525	EHD3	4385.1	3790.9	4546.6	4540.9	0
F6X2E0	COLEC10	4423.9	3982.2	4207.2	3681.8	0
G7MGE5	TIE1	4425	4115.8	4232.8	3778.8	0
A0A1D5QMS5	LOC107000576	4445	5291.2	4337.3	5233.2	0
F6WHL1	ALDOC	4447.5	4261.3	4851.9	5371.8	0
F6ZHZ8	CFHR4	4470.2	4411.5	4868.7	6598.9	0
G7MLP1	EGK_13856	4504.6	3454.2	3929.8	3606.8	0
F7DFA6	-	4526	8138.6	7585.3	9163.2	0
H9Z494	TUBA1B	4531.1	4027.6	4410.2	4533	0
F6RBD0	-	4545.4	10256.4	8554.5	6715.6	0
A0A1D5Q3Q9	TNXB	4556.8	3894.9	3449.4	3437.5	0
F7FG54	ITGB3	4563.1	3948.3	4467.9	3987.5	0
A0A1D5QW74	LOC107000577	4583	7605.2	6931	6057.2	0
A0A1D5R0N5	MYL6	4592.1	4550.8	5367.9	5614.1	0
A0A1D5QTL3	IGFBP1	4596.5	4114.7	6750.7	4348.1	0
G8F1L1	EGK_21338	4617.2	6803.4	7109.8	7385.5	0
A0A1D5R015	LOC697511	4623.4	3638.9	2449.7	1821.8	0.003
F6T850	-	4645.5	461.6	14958.2	579.2	0
A0A0H4LHM7	-	4666	8198.7	9935.6	8440.1	0
F7BLE8	CAVIN2	4674.8	3846.6	4205.2	4499.6	0
G7N5A7	EGK_04124	4757.7	4632.3	5318.8	6422.3	0
G7N1Q0	EGK_19504	4757.9	3788.5	4314.2	3768.4	0
G7N457	EGK_03135	4783.1	4480.5	5100.3	5679.3	0
G7MWV8	EGK_18624	4789.6	7143.7	4313.9	4140.9	0
G7N7B4	EGK_03788	4797.8	4657.9	5244.2	5064.3	0
G7NLL7	EGK_10681	4802	6189.6	4779.2	6720.6	0
A0A1D5Q0H5	-	4836.2	10325.6	9849.4	11331.3	0
F6SM78	MINPP1	4863.1	4340.7	5047.9	4923.8	0
F7B9T3	RAP1B	4903.2	4237.5	4757.6	5555.2	0
A0A1D5RH88	PLTP	4917.4	4633.3	5018.3	4948.6	0
F7EHH7	PTPRG	4942.7	3946.1	3989.1	3835.3	0
G7MRL9	EGK_14743	4944.9	3642.9	3372.7	3737.5	0
F6YKJ0	IGFBP5	4945.2	4822.2	4551.1	4463.3	0
A0A1D5QUV8	HSPA4	4952.6	3849.4	4514.7	4812.6	0
F6UHB6	NT5C3A	4959.7	3634	3904.4	3211.6	0
G8F1B1	EGK_21153	5002.8	5105.1	6172.8	4961.1	0
G8F1L3	EGK_21341	5012.6	8240.6	6353.5	6207.1	0
G7N736	IGFBP6	5060.1	5958.8	7494.6	7566.3	0
A0A1D5QMK7	-	5079.1	8845	7556.7	9275.3	0
G7N5U9	EGK_03305	5093.6	7854.7	6125	12141.6	0
G7MNB1	APP	5121.5	3961.9	4107.9	4591.4	0
F7GTW9	ENPEP	5135.1	4096.8	3707.6	3948.3	0
F7HBU3	CHAD	5235.2	3519.6	2924.4	2470.6	0
F7HQU2	PCYOX1	5246.8	4567.4	4449.5	4236.8	0
G7NH09	EGK_09048	5252.9	4391.1	5492.6	4627.6	0
F7CA88	RNH1	5260.1	4041	4221.4	3838.9	0
F7HAN1	GRN	5311.7	4850.4	8903.5	5537.7	0
F7GZY1	PCOLCE	5321.3	4580.8	4472.5	4214.9	0
A0A1D5QJG0	MAPRE2	5360.1	5314.1	6083.9	6565.3	0
F7H6X3	COMP	5367.9	3927.6	4285.5	3898.4	0
G7NS79	SH3BGRL	5393.3	4520.1	4944.2	4747.4	0
H9YUP8	PLBD2	5419.8	4326.9	4452	4211.3	0
H9H302	-	5424.2	7566.3	7713.8	7493.5	0
A0A1D5Q058	PRG4	5502.2	5922.2	6604.3	12361.8	0
H9FWT7	SRGN	5517.1	4766.1	3941.7	4043.1	0
G8F1K4	EGK_21326	5534.8	7347.4	5694.5	5740.2	0
F7FST1	APOD	5559.1	5054.5	6501.4	7158.8	0
H9EXP4	AGA	5568.8	5656.1	5839.8	5783.9	0
F7BQW1	LOC100427524	5571.7	6131.3	7108.4	7660.1	0
F6SXR1	PKHD1L1	5575.4	5251.5	5857.9	6094	0
A0A1D5QS02	CD9	5603.5	4987.9	6971.5	5461.1	0
H9FPA7	CHGA	5611.7	4418.4	4303.6	4264.4	0
F6X0Y7	LALBA	5686.5	546.2	615	527.9	0
A0A1D5R5I7	COLEC11	5706.5	5499.2	5787.5	4970.2	0
F6S245	EXTL2	5782.3	4351.1	4367.6	3217.8	0
F6WY82	PIGR	5785.7	5156.2	5864.5	4044.3	0
F7HCG5	ALB	5805.4	8408.4	6133.6	4464	0
F7HRP5	EGK_05658	5829.7	5776.1	7775.5	8411.2	0
F6TIA3	ADGRF5	5833.9	5090.7	6148.4	6843.1	0
G7NA36	EFEMP1	5834.6	4075.2	4136.1	4347.3	0
G8F1B6	EGK_21164	5875.8	10074.9	8414.4	7844.9	0.003
A0A1D5Q8V4	ANGPTL3	5881	5022.2	5984.9	5193.3	0
G8F145	EGK_20223	5903	10546.1	9008	8460.2	0
G7ML30	EGK_11564	5935.7	7626.8	9174.2	11037.2	0
A0A1D5R971	ILK	5973.7	5813.8	6287.5	6865.5	0
A0A0H4LFQ9	-	5992.7	9020.3	8945.6	9080.9	0
I2CY94	ABCG2	6068.4	4722.3	3293.1	2147.3	0.003
A0A1D5RDF7	-	6109.2	8305.1	7289.9	8115.5	0
F7H9D9	SOD3	6141.4	6859.8	7099.3	6556.4	0
H9H423	-	6141.5	8932.4	7613.1	7852.3	0
A0A1D5R580	FLT4	6145.1	5419.3	5749.6	5537.6	0
F7H811	SELP	6147.5	4845.7	5859.2	6118	0
H9H365	-	6167	8848.2	7388.9	7671.5	0
Q8HXQ0	SOD1	6179.1	5720.8	6300.4	6453.9	0
F7FSZ9	HSPG2	6285	5991.7	6162.2	5729.6	0
G7NBX7	CORO1B	6287.2	5518.2	6547.8	6702.2	0
I2CWU4	GAPDH	6330.7	5879.7	6943.8	8357.8	0
G7N355	C20orf3	6335.3	6490.3	7800.7	10070.3	0
F6XQP2	GDI2	6342.9	5643.3	5990.8	6079.4	0
F7H6X2	NME2	6396.9	5115.7	6237.6	6406.8	0
A0A1D5RDK1	GSTM5	6418.3	5029.2	5451.8	5013.4	0
A0A1D5Q5I8	PARK7	6490.6	6161.5	6600.5	6841	0
A0A0H4LFJ0	-	6558	8186.1	7336.5	7210.1	0
F6XFG9	YWHAB	6561.1	5467	6591.4	6439.4	0
A0A1D5RKL1	ALCAM	6586.5	5842.8	6264.5	5725.5	0
H9FV20	P4HB	6622.2	5836.2	6309.9	6859.8	0
A0A1D5RBV9	-	6625.2	9633.2	6630.8	8101.1	0
F7CSV4	APOM	6650.6	5840.9	7348	7673.4	0
F6R6A8	ADAMTS13	6676.4	6678.6	6721.1	5976.1	0
F6ZZL9	HRG	6816.6	9883.8	20436.9	10548.1	0
G7NDX5	EGK_06490	6830	8216.7	8021.6	6550.7	0
H9H3H4	CILP2	6839.3	4429.9	3480.3	3012.3	0
H9H2S9	-	6853.7	8086.2	7949.6	6833.8	0
A0A1D5RBQ9	-	6906.4	10241.8	8614.2	8601.9	0
F6QVI2	EGK_14881	6923.1	7170.6	8726.9	8385.7	0
F7E4X1	GGH	7002.7	5914.3	6533.6	7164.4	0
F6ZDZ8	CD44	7029.9	5865.9	6722.5	7181.4	0
G7NQ39	EGK_12872	7036.9	3674.5	4557.5	8736.3	0
F6TDZ4	EGK_07904	7050.9	4517.3	4512.8	3083.7	0
G7N571	EGK_04078	7063	5664.1	5781.2	5477.2	0
A0A1D5R7Z4	-	7260.2	2509.2	27609.4	2533.6	0
F6Z0R5	HP	7308.6	9179.3	10556.6	53477.8	0
H9ER37	BLMH	7309.4	5369.4	5210.9	5254.2	0
G8F1Z7	EGK_21557	7330.4	11588.5	11426.5	9770.5	0
F1D887	-	7361.4	8404.8	8367.5	7102.8	0
F7G4B5	DPEP2	7369	6918.3	9746.2	6332	0
G7MWW5	EGK_18632	7431.9	13165	11503.7	11055	0
F1D893	-	7529.3	10025.2	9816.8	9246.2	0
A0A0H4LDT8	-	7532.5	15991.3	14981.4	15040	0
F7HFK5	PPIB	7565.2	6506.8	7972.5	8678.5	0
G7MHE0	EGK_00332	7583.4	4933.6	5551.1	4240.8	0
W5QVR7	-	7628	1788	6145.2	1636.6	0
F7GP66	AOC3	7707.7	8521.3	8174.8	6017.5	0
A0A1D5Q0A8	C7	7722.2	11352.1	11560.2	7428.3	0
F7BYT3	PEBP1	7726.5	6479.8	7350.9	7105.8	0
F7H8N0	CNTN1	7777.5	7420	8501.3	7446.1	0
F6WJ86	ALB	7827.4	6973.9	53309.7	5522.9	0
F7GM36	MAN2B2	7845.9	7044.9	6843.5	7004.7	0
H9ES75	CALD1	7869.2	7356.9	8145.2	7963.8	0
G7N3C7	EGK_02838	7974.9	10109.9	9241.3	8652.6	0
F7FX41	GOLM1	8022.3	7479.4	7340.9	7785.2	0
H9ZDD0	ZYX	8046.8	7655.9	8758.5	8495.3	0
A0A1D5Q585	LAMB1	8112	6981.1	7451.5	6526.3	0
A0A0H4LJP5	-	8117.3	17202.7	11164.6	11071.8	0
A0A1D5Q5V4	FSTL1	8183.5	7002.3	7420	6813.8	0
I2CUH3	PGD	8241.4	6411.6	6764.2	7163.5	0
F7GKW9	RAA1	8247.4	7838.3	8322.7	8939.2	0
I0FUX3	YWHAE	8257.7	6156.8	6673.8	6347.2	0
H9YV73	TIMP2	8288.5	7161.2	7629.2	5850.1	0
I0FG82	VASP	8322.2	8457.2	9688	9026.7	0
A0A1D5R7J7	IGF2	8343.9	6681	7803.9	7071.1	0
G7MUY7	EGK_16922	8356.8	8019.4	8977	9943	0
A0A0H4LJN0	-	8369.5	14760.6	14154.7	12384.7	0
F7GDB8	S100A4	8379.1	5988.3	8010	8552.8	0
F1D886	-	8398	6221.5	6113.8	10405.3	0
I0FKM1	RECK	8442.3	7239.3	7407	6931.7	0
F7H6A4	NEXN	8443.3	7546.8	7976.6	8004.2	0
F6V9N7	SAA2	8472.9	17132.1	21346.8	82734.4	0
H9ESP8	TKT	8520.2	7542.1	7413.3	8317.6	0
H9FB02	ARHGDIA	8667.7	7402.8	8873.7	9172.5	0
A0A0H4LFI5	-	8682.6	12480.1	12907.1	12426	0
F6V489	OLFM1	8767.4	6926.3	7044.8	6070.7	0
F6QQH0	-	8819.2	13455.5	13579.4	11786.9	0
F7FNG8	HEXB	8917.6	7655.4	8822.3	8296	0
A0A1D5RIS2	SERPINB1	8935.1	7482.6	7755	8526	0
A0A1D5QWS5	CDH13	9002.2	7715.3	7485.1	6262.1	0
F7DI51	S100A6	9041.6	6615.9	7293.9	7875.4	0
G7NBL1	EGK_05855	9052.2	9027.1	12173.7	13617.7	0
G7N6F2	ARHGDIB	9131.6	8185	9272.2	9935.3	0
F7H7J8	PON1	9273.5	9684.5	10593.9	13189.4	0
F7HR94	VMO1	9350.7	10317.7	11078.6	9458.8	0
G7MWV7	EGK_18623	9514.8	7045.6	8705.4	8435.7	0
G7MKA3	EGK_12234	9537.5	8991.5	10194.8	8935.7	0
F7FPV8	LPA	9545.1	9207	9628.7	8535	0
G7NCR8	EGK_06090	9580.7	8914.3	8891.9	7723	0
P30201	LYZ	9619.3	8022	8049.4	9091.7	0
F6SWU6	-	9644	8633.1	7012.7	7827.4	0
G8F212	EGK_21578	9790.2	11425	16424.6	15324.6	0
F7F3P2	CAPZB	9794.1	8946.7	10621.7	10355.1	0
A0A1D5RKP9	-	9819.9	13241.6	13796.8	16172.2	0
A0A1D5QG59	-	9843.1	11473.1	8966.3	7657.9	0
F7GSR8	CR1L	9972.5	12046.3	13385.9	12235.7	0
A0A075TEP6	DPP4	10019	7338.4	6303.4	5347.5	0
F1D882	-	10142	14167.6	10909.1	10242.2	0
G7N7F0	EGK_03827	10148.8	8863.2	9256.9	9262.2	0
F6SWQ5	IGLV9-49	10191.7	12939	10161.6	10890.8	0
F7GGM3	PGAM1	10309.5	8773.5	10081.3	11219.1	0
F6UA54	ACTA2	10374.4	10030.1	12441.5	11954.4	0
F7B5V0	CAMP	10417.6	8213.3	8512.6	13614.8	0
G7NEV6	EGK_07166	10430.6	8108.6	8573.6	7872.7	0
F6QDW4	TALDO1	10446.1	8487	9464.5	9841.6	0
G7N3D3	EGK_02846	10575.1	15575.8	9227.5	8822.6	0
F6ZL12	IL1RAP	10610.9	12260.4	12531	12706.8	0
F6YBP7	CFD	10748	11099.5	12837	12990.6	0
G7N278	EGK_19750	10787.1	10645.3	13291.8	12238	0
A0A0H4LDU5	-	10956.1	13664.8	13838.1	12928.9	0
G7N9H7	EGK_05097	11005.3	10064.5	7798.8	7964	0
F6TJH8	EGK_20887	11080.4	9590.9	9610.8	8136.6	0
F6RHG3	TXN	11085.3	9493.4	11352.8	11409.2	0
F7HU82	ACTN4	11100	10948.7	11702.1	13183	0
A0A1D5Q2R8	LOC721200	11113.3	11638.9	11753.6	10322.2	0
F7HGY2	KRT5	11131.4	16464.8	9792.7	14885.4	0
A0A0H4LDV5	-	11188	14812.9	13993.2	14494.6	0
G7NLM2	EGK_10686	11194.3	1873.3	59536.8	2050.5	0
H9EXB4	DPP7	11243.7	8374.8	9213.4	8584.6	0
G7N3D7	EGK_02851	11363	19870.6	20257.3	19922.3	0
F6SSW9	VTN	11364.4	12085.8	14263	13063.7	0
G7MGP9	AKR1A1	11416.9	9865.5	11180.2	11424.5	0
A0A1D5QEU7	LOC720619	11565.6	10546.8	10738.2	11517.3	0
I0FW92	PDLIM1	11675.5	11572.3	11972.2	11854.1	0
A0A1D5QVT4	CTSB	11723.9	9479.9	12409.1	11923.6	0
F6XQ37	TUBB1	11841.6	12293.6	12578.3	13329.1	0
G7MUE6	EGK_16882	11905.2	11014.4	11556.4	10699.4	0
H9EP80	RSU1	11907.9	9630.3	12162.4	12323	0
G8F202	EGK_21564	11918.4	16878.7	15185.6	13072	0
A0A1D5QWN5	-	12067.7	23459.3	20352	18691.2	0
F7DHQ1	CRP	12134.8	18057.3	18976.6	127398	0
H9H4U1	-	12195.5	20578.7	13710.5	14054.5	0
S4UE99	CFH-L	12273.5	12142.3	11934.2	13203.6	0
F7FDG5	BIN2	12414.1	10908.2	12608.6	13066.8	0
H9EMZ8	CLIC1	12451.2	10903.5	12534.5	12751.5	0
F7EPG2	THBS4	12537.4	9916.7	9425.7	8044.8	0
F7AG99	COL6A3	12546.7	9733.9	9161.9	8319.4	0
A0A1D5QNJ4	CFL1	12632.8	14264.9	15218.3	11705	0
H9F4H0	GSR	12650.9	11135.5	11688.7	11693.6	0
G7MX75	EGK_17447	12723.2	11759.8	12840.6	13171.9	0
F6R1N2	LDHA	12951.1	11340.4	13040.3	12705.3	0
F6WUX9	VNN1	13011.6	11791	11550.3	18960.3	0
A0A1D5RHL0	-	13012.8	14613.9	12607.1	14246	0
F6QJD8	S100A8	13251.5	11867	9670.9	13832.5	0
F7H8I9	LILRA3	13638.3	15267.2	14954.4	16279.8	0
F6YB63	CORO1C	13704.5	13289.5	15896	15634.9	0
A0A1D5RKM3	C1RL	13798.4	12903	15957.3	13621.4	0
A0A1D5RJ77	KNG1	13805	15150.2	20780.7	22739.8	0
G8F172	EGK_21453	13816.1	16736.6	10504.8	11630.2	0
G7NLH4	BLVRB	13961.9	12495.1	14379.6	13909.1	0
F7GIC0	FCGBP	14180.7	12533.7	13829.7	11683.3	0
F6VKN1	ANPEP	14234.2	12344.3	12259.4	11291.3	0
O19092	CST3	14310.9	13615.5	14389.1	14208.2	0
F6W5A7	MMP9	14337.8	12979.3	11288.6	13875.2	0
A0A1D5RJM5	VCAM1	14485.9	11830.6	13066.9	12674.9	0
A0A1D5QSH6	PROC	14842.3	14779.2	19376.6	21597.9	0
F7GST0	HSP90AB1	15104.8	13190.8	14552.8	16771.1	0
G7MWW2	EGK_18628	15144.3	16841.6	14855.2	15258.8	0
F7HM67	PLEK	15469.5	14059.4	16294.8	16697.3	0
F7EL64	CHI3L1	15654.2	14673.5	21165.9	26525.8	0
F7F8G8	S100A9	15838.3	17137.4	13247.2	20095.1	0
F6PJA1	F11	15852.6	14626.3	15324.8	16635.9	0
H9FNA4	APOC1B	15946.8	16448.4	23519.3	27813	0
F6W4X0	PDIA3	16115.3	13394.4	17107.1	18332.2	0
A0A1D5Q9B4	TUBA1B	16234.1	14496.7	14775.2	15075.4	0
A0A1D5QQL7	-	16296	24143	29884.8	24271.9	0
A0A1D5Q3Z5	CDH1	16337.8	11579.3	12366.2	10622.7	0
F7GXR9	-	16409.5	22132.6	21901.3	23765.4	0
G7ML90	EGK_11631	16436.4	14882	17130	16087.3	0
H9ZC51	CFB	16584.3	15039.1	19438.4	21603.5	0
G7NAT2	EGK_05626	16610.5	15697.2	20227.5	16784.5	0
H9H3P5	LOC702129	16832.2	23048	22740.5	15082.9	0
G7N3C5	EGK_02836	16915.5	26635.6	28223	23765.2	0
G7NPT5	EGK_12812	16998.2	14839.4	16783.4	15783	0
A0A1D5QTJ7	MMP2	17020.9	13241.5	13725.5	11306	0
F6XAB8	F13B	17119.4	14949.3	17632.3	17731.6	0
G7NKZ5	ICAM1	17174.3	13195.7	14159.9	14141.9	0
G7MHY4	FCN3	17786.6	16432.5	16378.1	15200.4	0
F7F6H0	PRDX6	17912.9	17162.1	18885.2	16178.3	0
F7HK86	CALM2	18085.7	15095	16862.6	16004.4	0
F6RSK7	PI16	18453.5	15812.4	19258.5	17852.3	0
H9ZD06	TPI1	18534.8	16268.8	19068.7	20384.7	0
G7MHG1	C1QB	18833.4	18982.6	20281.4	18944.6	0
A0A0H4LDP9	-	18929.2	28527.9	30609	30779.3	0
F7C3R1	HSPA5	19057.9	15522.7	16333.8	19924.6	0
F6UX47	TFRC	19118.8	18333.7	24129.1	20691.6	0
G7MGP8	PRDX1	19187	16503.4	18576.2	17940.9	0
F7GYU4	AMY2B	19263.1	14639.5	14490.5	12717.6	0
F6YY29	MAN1A1	19268	18743.9	21148.5	22478.9	0
F1D884	-	19298.9	32783.4	28672.4	28332	0
G8F195	EGK_21572	19341.3	15881.5	19836.9	17416.3	0
F7HEL0	C1QC	19361.9	19683.7	22231.6	20604.2	0
F6YGP1	ENPP2	19396.3	15040.5	15843.3	13310	0
A0A1D5R867	NCAM1	19428.8	14634.4	14401.3	11753.2	0
A0A1D5RFA2	JCHAIN	19462.8	24377.4	25493.1	26502.3	0
G7N4B3	CTSZ	19526.2	16311.1	16952.3	19695.2	0
A0A1Z2TI00	-	19606.7	32845.6	27675.4	30167.4	0
G7NQ76	LCAT	20217.6	17040.2	18846.6	18324.2	0
G7NLC3	CALR	20700.3	16277.4	20287	22868.5	0
A0A1D5Q0H3	-	20924.2	30363.8	25918	26992.7	0
F6TQ14	CA2	21025.9	18679.4	19542.7	19717.3	0
F1D890	-	21389.9	38776	21297.2	26822.2	0
G7NJN3	EGK_09477	21470.3	16355.3	20267.4	22912.9	0
G7N0V3	EGK_19957	21504.9	23361.2	34823.5	30745.8	0
G7NK34	EGK_09300	21639.7	21534	25766.5	29700.1	0
G7NHS0	EGK_08577	21741.4	21663.7	19193.4	24772.9	0
H9H2U1	APOC2	22046.2	14414.2	25584.3	30597.6	0
H9FF97	C4A	22232.7	26964.3	29716.7	24600.9	0
G7MJW2	EGK_12122	22705.2	20649.2	23338.7	24366.2	0
F7FQN1	APOC3	22759.3	15488.4	31820.5	41428.6	0
H9YUD6	SELL	22922.5	16253.9	15427.9	15102.4	0
A0A1D5R9B8	ACE	23020.7	18958	18170.5	15376	0
H9H559	-	23048.7	44140.7	50833.8	51105.3	0
G7N3E4	EGK_02860	23230.9	47703.3	40404.6	36212.8	0
F6TLQ6	LOC717933	23340.3	19801.2	20113.1	21969.2	0
I0FSN6	PKM2	23655.5	23704.5	24814.1	20759.9	0
H9H523	LOC720452	23867.5	41639.6	35723.4	34833.1	0
F7D3L5	F13A1	23966.3	20729.5	24024.4	23326.9	0
G7NLB5	PRDX2	24871.9	22427.4	26386.8	22330.6	0
G7MPR0	EGK_15081	24920.2	17911.5	18572	16153.8	0
G8F1Q1	EGK_21395	25784.6	36775.9	34792.2	37080.5	0
A0A1D5QQ04	IGKC	26162	45649.5	46223.8	44198.1	0
F7DX07	CDH5	26220.8	24063.5	22023.9	21763.7	0
H9FNY9	CHL1	26267.4	21439.3	20917.3	17425.3	0
A0A1D5R549	ADIPOQ	26581.4	26026.1	24101.7	18828.1	0
B8XNP4	GPIbA	26610.3	21941.4	23718.3	24226.5	0
F7GMK4	-	27572.8	46243.2	43746	40293.5	0
F6RKX8	MSN	27590.4	22392.1	23075.9	24922.9	0
F7A8Z5	LCP1	27862.1	22924	23097.2	23749.6	0
F6XVC9	CPN1	27963.8	23308	27073.7	33160.6	0
F6ZVK0	POSTN	28033.4	16133.4	14085.7	11640.1	0
G7NLG9	PEPD	28872.6	23429.8	24478.2	21103.1	0
F6YSK1	-	29481.9	42502.6	35974.6	37896.1	0
H9F4V4	FBLN1	29492.7	21002.3	43444.2	18270.6	0
F6TNV9	A2M	29959.2	3064.3	27675.7	8801	0
F1D885	-	29975.2	58032.8	53192.9	51671.8	0
F6W6B2	-	30129.7	44343.1	29690.6	40816.5	0
A0A1D5QWA9	FGA	30652.2	32657.8	37989.2	50299.6	0
F7EVX1	CNDP1	30816.9	21030.4	24406.7	18079.1	0
I0FL72	ENO1	31885.7	32279	36409.7	31257.7	0
G7NAZ4	EGK_05707	31981.9	51054.5	48705.2	43656.9	0
A0A1K0FU77	GLNC1	32759.6	33256.1	33592.1	59042.5	0
H9H2M7	-	32766.8	45566.1	35692.6	42266.2	0
F6UR30	KRT9	32771.2	46208.7	29409.9	16800.1	0
G8F1J7	EGK_21311	33053	27974.9	32858.9	34783.9	0
G7N5V9	EGK_03316	33734.1	36641	37815	37172.3	0
F6V9Q5	SAA2	33750.9	33134.7	40427	64158.3	0
H9EN00	TPM3	33843.1	34544.1	40118.1	42370	0
F7F6Y0	SERPINA10	34107	24067.6	30624.6	26228.4	0
F7DAC5	HABP2	34283.7	23674.7	31174.3	29455.8	0
G7NCJ7	EGK_06071	34482.6	29227.2	35816.6	34784.8	0
G7NBW9	EGK_05927	35778	28640.9	33543.1	32006.4	0
F7GSR2	CR2	35845.7	30034.9	24846	22041.8	0
I0FSL5	PGK1	35978.9	29833.3	34737.7	35352.3	0
A0A1D5QUU6	GPX3	36021.8	35283.8	35135.6	28336.4	0
H9FXR1	QSOX1	36311.2	33628.8	43975	40999.8	0
H9FXZ3	BCHE	37176.1	23305.5	23878.8	18765.8	0
H9END9	TPM4	37603.8	37553.8	45431.1	46870.2	0
F6YK65	C2	38114.8	38598.9	41222.9	41143	0
F1D889	-	38169	65116.6	48827.8	52165.7	0
A0A1D5QR26	TAGLN2	38283.2	34172.1	32972.2	31880.7	0
I0FIM4	CAP1	38502.9	30789.6	37136.2	38063.4	0
Q52S75	MBL2	38518.2	36842.4	39040.4	38177.4	0
F7CLQ5	CA1	38535.1	33569.8	33688.8	34113	0
A0N065	-	38860.8	29520.8	36925.4	47384.6	0
F7F1L7	COTL1	39694.9	33637.2	39939.6	40441.8	0
A0A1D5Q7M1	C8G	40007.2	45829.3	46648.5	49031.5	0
G7NQK0	CORO1A	40011	35911.7	40642.4	39310.5	0
I0FRC9	HSPA8	40393.5	34743.2	39742.2	44932.5	0
A8CZ27	-	40654.1	36346.3	49752.2	59245.8	0
F6RDI1	IGF2R	40972	30723.2	31906.4	28452.2	0
F7CF53	EGK_09600	41445.6	33553.6	37490.1	36531.9	0
F7EFF6	YWHAZ	45136.5	37420.8	43273.2	40587.6	0
G7N2G0	EGK_19851	45459.5	37340.8	41505.5	40796.2	0
F7AB32	ITLN1	46219.6	41960.9	48614.7	39800.1	0
F7CNK6	LGALS3BP	46749.9	41463.3	55979.5	60283.5	0
F7HQ10	LOC693802	48245.1	33497.3	40077.7	42154.2	0
F7FUB7	CD5L	48836.7	60753.4	52036.7	66844	0
F7B7D7	MYH9	49488.2	55198.7	60710.9	62177.9	0
F6U2J6	IGFBP3	49609.9	41838.1	40535.8	34642.2	0
F6SYJ3	ALDOA	49664	45144.3	47830	50440.7	0
H9Z595	COL1A1	50885.3	20281.3	16445.8	12810.5	0
A0A1D5QSK0	WDR1	52530.1	44919.8	51357.6	50647.9	0
F7H7G9	ORM1	54128.2	119398	131727	227658	0
F7DHR8	TF	55918.6	64947	54113	59249.5	0
F7FY72	F12	56446.3	53198.4	53045.9	56770.1	0
F7FF95	LOC722289	57377.8	17741.7	89113.3	17188	0
F7CGG5	CFP	57510.8	51549.8	56484.3	49066.2	0
G7N5X8	EGK_03339	58058.4	43117	33587.9	23691.4	0
F7BQZ1	FCN2	58176.1	52291.7	48968.5	56401.5	0
F7FY55	CRISP3	59108.8	52492.5	57680.3	49095	0
F7H2A5	PFN1	60691.4	51865.5	61461.1	57306.1	0
I2CYL7	APOE	63095.8	60132.4	67015	113433	0
F6YYK7	PGLYRP2	64655.2	55254.7	52510	50057.7	0
G7MF05	EGK_01828	65962.9	52358.9	54626.3	51469.1	0
F7H1V9	APCS	66840.3	54091	81516.6	76380	0
F6XAC5	CFHR5	67267.6	57868.1	59299.3	74908.2	0
A0A1D5R528	LOC708053	68370.5	55014.4	59375.9	49920.4	0
F7B749	CPN2	68944.2	57399.4	64592.3	67911.1	0
F6SCP6	PPBP	70563.5	76166.1	71387.1	71402	0
F6XIH5	C4BPB	72386	59099.9	79031.4	74661.7	0
G7MFS9	EGK_00031	75128.3	59755.4	67802	53466.7	0
I2CXR9	ATRN	75289	61884.2	67134.9	57946.9	0
F7AEK9	KRT2	78083.1	50525.5	31474.4	62515.3	0
F6ZGR2	SERPINF1	78853.6	69872.3	76949.9	74504.5	0
F6Y7Q4	IGFALS	78854.6	61370	66778.4	61152.7	0
G7MW28	EGK_18504	79587.6	62213.2	65645	67222.2	0
H9YUP4	ACTN1	80985.9	76333.7	82962.1	83769.8	0
F6SD23	APOA2	81204.1	90242.6	128463	134679	0
F6Z7P7	SHBG	84336.1	47811.8	45888.2	39108.3	0
F7F6V9	SERPINA6	84520.1	72533.2	83564.6	70691.7	0
G7N228	EGK_19693	85588.2	74572.4	85829.6	68064.1	0
P14417	LPA	86520.3	83327.8	87812.1	78178.2	0
F6T0W5	CLEC3B	86880.2	70758.9	79252	62632.4	0
F7HCV8	LRG1	88959.3	70976.7	70839.3	91068.2	0
F7H5Q6	GPLD1	89702.1	70196.8	87707.3	74719.8	0
G7NGJ1	EGK_08321	91133.4	86418.7	113135	109576	0
F7H532	ECM1	92344.3	88453.7	88065.6	70682.8	0
A0A1D5QPY1	MASP1	92446.9	75217.1	82682.9	80346.5	0
A0A1D5QJP4	F5	92949.3	78104.7	92670.5	105952	0
P02026	HBB	93408.5	93426.5	89096.1	161288	0
A0A1D5QXZ0	TTR	99064	107505	103303	94963.5	0
F6WG91	PROS1	100915	87734.2	115263	115104	0
F7DIN9	SERPINA7	109596	108783	120921	114644	0
F7B786	KRT1	118857	134642	75114.5	105103	0
G7NIA0	EGK_08667	120915	121556	76556.8	161737	0
F6U5Q9	C8A	125285	138258	149218	155940	0
H9FZ50	C1R	126762	108304	126265	145727	0
A0A1D5RJJ1	C8B	129544	135986	150391	146468	0
F7BTD3	SERPINF2	134671	128128	135235	118170	0
F6TLR3	AGT	136416	130247	143832	171789	0
F6YWS9	AZGP1	138389	121821	134391	140448	0
G7NQN4	EGK_12957	138807	239582	281510	1.0668e+06	0
F6W0E5	-	142565	310879	250165	269841	0
H9FZ52	C1S	143687	117358	138022	153765	0
F6SW75	MASP2	143964	102960	114272	112388	0
F7H602	-	147202	256985	217719	192842	0
A0A1D5Q7K7	ACTG1	154771	143006	167742	165756	0
F6WIY2	THBS1	158634	156448	176343	152060	0
F7HSL6	VCL	159677	141311	165524	164382	0
G7MSF7	EGK_16299	164736	155359	180876	177048	0
F6XIG8	SERPIND1	165909	170901	197819	211282	0
G7NG46	EGK_07399	169128	169533	192958	204724	0
A0N064	F2	170066	170129	199211	211475	0
H9FY19	RBP4	171028	174689	185327	163428	0
G7MJ29	EGK_11810	171598	134614	140052	76451.2	0
G7NFD2	TLN1	179774	172931	205173	206937	0
F7DKI0	-	188699	395230	324361	356640	0
F6PRP0	LUM	193105	117411	151837	122655	0
I0FMF7	CFI	209725	226112	249529	260276	0
H9H2V9	-	221344	547694	510510	485991	0
F7GAT4	ITIH3	221434	211201	231282	265952	0
A0A1D5QYD0	ITIH4	223705	238144	282524	358582	0
F6S885	CLU	224118	212235	258595	309616	0
A0A1D5R0L5	VWF	224465	195803	200754	212155	0
H9H3P6	CFH	225566	218665	249324	289821	0
G7NC44	EGK_06926	246552	168337	227533	180262	0
H9FRS8	FLNA	249556	233633	260385	252069	0
F7HG52	C6	256629	221096	270465	308801	0
F7GRY2	C9	263025	292513	333319	422967	0
H9ZD35	C7	263119	250996	263472	235210	0
F7H263	MBP-A	263705	240448	256270	259884	0
A0A1D5Q6N1	ITIH1	266729	245122	275958	264141	0
F6VZ47	AHSG	271952	279999	277224	252501	0
G7NJA8	EGK_08894	278668	295241	322301	327454	0
F6SG43	KNG1	282897	280800	306202	311470	0
G7MWV9	EGK_18625	285208	386388	312632	397461	0
F7F4G6	SERPING1	296234	264758	311260	279384	0
F6SL92	SERPINA3	335242	387521	395752	651780	0
F7HP21	GSN	338988	263860	320131	264565	0
G7NP22	EGK_11172	351511	353967	339614	324986	0
F7HAH7	AFM	356512	343482	405008	349940	0
A0N066	-	401225	293057	331384	247060	0
A0A1D5QCC0	LOC714514	409730	302026	333958	278048	0
G7MEQ0	EGK_01711	438395	379604	471391	522441	0
F7C9A4	HPX	462969	573111	568387	692188	0
A0A1D5QF45	PZP	467228	399512	391485	371975	0
G7N1J8	EGK_19441	472036	440870	497238	469312	0
F7GHV1	C5	495346	437785	494818	484416	0
F7FHW4	FN1	533747	437932	506975	378404	0
F7F0D6	-	573486	1.09128e+06	903951	881063	0
F7FQM7	APOA1	661638	745646	792807	804570	0
G7MJ28	EGK_11809	749499	850446	801285	682918	0
G7MF07	EGK_01830	755585	803423	865997	1.00813e+06	0
F6YJW2	C2	767090	725298	887026	967286	0
F6YW79	C3	887844	859491	827432	915115	0
A0A1D5QKX6	APOB	895889	757811	708815	742410	0
F6WR34	GC	898417	987588	1.01258e+06	963835	0
F7GFB4	CP	908777	943486	928063	970515	0
F7CC91	PLG	940812	941745	941670	901876	0
H9YW54	C4B	1.09613e+06	1.17033e+06	1.1966e+06	1.07992e+06	0
G7MJR4	EGK_12095	1.23736e+06	1.38809e+06	1.46833e+06	1.30778e+06	0
F6SEN6	SERPINA1	1.64471e+06	1.78646e+06	1.78407e+06	1.98444e+06	0
H9EXK4	A2M	2.72468e+06	2.29194e+06	1.98042e+06	1.33565e+06	0
G7MT40	EGK_15803	4.51836e+06	4.14177e+06	2.51113e+06	1.88266e+06	0
