# Supplementary material for: Analysis of the aging-related biomarker in a nonhuman primate model using multilayer omics
Source: BMC Genomics. 2024 Jun 26;25:639. doi: 10.1186/s12864-024-10556-z (PMC11209966; doi:10.1186/s12864-024-10556-z)
Supplement: Supplementary file 17 — Supplementary Material 17 [file 12864_2024_10556_MOESM17_ESM.xlsx]

## Sheet: Table S11
	The serum exosomes proteomics
	The credible threshold was set as Exp. q-value: Combined< 0.01 for high confidencd.
Master	Accession	gene symbol	Y2 Abundances	Y5 Abundances	Y11 Abundances	Y20 Abundances	Exp. q-value: Combined
Master Protein	B1A7W4	Mamu-B	145	99.5	141.5	111.4	0
Master Protein	H9EN72	PDCD6	7536.5	5918	7233.4	7348.9	0
Master Protein	F7FQ55	LMAN2	1497.8	1467.7	1517.4	1363.3	0
Master Protein	A0A1D5R8L3	GBE1	370.8	392.2	483.2	477.4	0
Master Protein	A0A1D5RFU5	BST1	2705.4	2697.3	2384	2924	0.001
Master Protein	H9G288	ARHGEF10	1019.8	845.6	864.8	700.7	0.008
Master Protein	A0A1G4P1E1	Mamu-E	263.6	304.8	285.6	285.1	0
Master Protein	A0A1D5RAL5	SPTAN1	6082	5425	5030	7302.1	0
Master Protein	G7NFR4	TBC1D13	179.6	197.6	194.6	155.4	0
Master Protein	I0FPU8	RAB12	91.3	68.2	79.7	69.4	0
Master Protein	F7GZQ6	CLEC12A	596.6	460.7	464.7	462.3	0.002
Master Protein	F7FF95	LOC722289	28456	8827.9	34503.5	9683.3	0
Master Protein	A0A1D5QT60	EEF1G	863.3	745.7	746.1	763.8	0
Master Protein	H9FSH0	EML3	30.6	37.8	91.7	66.7	0.007
Master Protein	F6R6A8	ADAMTS13	4972.2	6572.6	5200.4	6508.5	0
Master Protein	H9FVT0	PFKL	1734.4	1378.8	1328.8	1123.4	0
Master Protein	A0A1D5QMK4	PTTG1IP	3960.4	3400.9	4821.6	3831.3	0
Master Protein	F6XYM2	EHD1	7985	8734.7	8731.8	7173.3	0
Master Protein	A0N0C5	-	215.9	261	197.2	269.7	0
Master Protein	F7HSL6	VCL	138671	165913	152267	128909	0
Master Protein	H9EQD3	RAB1B	2691	2948.8	2755.2	2223.7	0
Master Protein	F6U2A9	PLSCR3	493.7	427.7	449.6	325.9	0
Master Protein	F7HNN9	EIF5A	8782.1	10849.4	7520.3	6199.1	0
Master Protein	A0A1D5R977	TSPAN9	16733.5	13459.2	17768.5	15282	0
Master Protein	F6VZF4	TBXA2R	196	156.7	215.8	186.7	0
Master Protein	G7NBX7	CORO1B	3504.2	3526.5	3653.5	3205.2	0
Master Protein	H9ER03	PHPT1	189.8	230.9	174.3	158.3	0
Master Protein	H9EXB4	DPP7	540.7	491.1	1191.7	496.4	0
Master Protein	B8XNP4	GPIbA	10835.6	10457.7	11739.8	8923.6	0
Master Protein	F7FGF5	SGTA	1031.4	1237.4	1080.5	949.1	0
Master Protein	G7NB71	EGK_05014	5708.8	5748.1	4400.1	3653.6	0
Master Protein	H9FRQ3	RAP1GAP2	228.3	203.7	218.1	161	0
Master Protein	F6ZGR2	SERPINF1	16197.9	13878	14404.9	15663.3	0
Master Protein	H9FMM8	CNN2	1953.2	2108.9	2045.1	1661.6	0
Master Protein	F6YBP7	CFD	714.5	651.8	690.9	755.6	0
Master Protein	A0A1D5QBA2	LOC721083	178.1	94.6	154.8	161.5	0
Master Protein	A0A1D5QLA7	LSP1	771.3	704.6	776.7	682.4	0
Master Protein	G7NSB3	CTPS2	317.4	316.7	285	281.6	0.002
Master Protein	H9ZFD9	ARRDC1	255.8	280.4	274.8	249	0
Master Protein	H9H3Z4	NCL	2055.6	1333.2	1147.1	2611.4	0
Master Protein	F1D884	-	24066.2	23546	24498.7	23387.5	0
Master Protein	F6QDW4	TALDO1	11871.5	13272.5	9088.1	7692.2	0
Master Protein	F7CA88	RNH1	1974.8	2070.8	1710.2	1509.8	0
Master Protein	G7MP64	PPIL1	664.8	589.9	596.5	575.4	0.006
Master Protein	F7E8S5	PLXNB2	3151.8	2756.4	3145.3	2652	0
Master Protein	A0A1D5QEU7	LOC720619	1531	1126.6	1112.8	1149	0
Master Protein	A3RLP9	Mamu-DQA1	398.5	363.5	391.8	332.5	0
Master Protein	A0A1D5R3E6	BAG6	275.5	303.1	310.5	328.3	0
Master Protein	E0WHM8	Mamu-B	884.7	922.9	889.4	442.8	0
Master Protein	H9FXA8	PSMA7	7728.3	6928.9	7607.8	5705.5	0
Master Protein	I0FUX3	YWHAE	18278.7	18740.9	19505.2	14512.7	0
Master Protein	F7GVR2	FCGR2B	2285.6	1927.1	1873.3	1534.4	0
Master Protein	H9BMP3	FCGR2A	387.9	441.6	694.8	277.8	0
Master Protein	F6RRV0	PPP2R1A	5335.5	6023.7	5083.2	4377.8	0
Master Protein	F7AB32	ITLN1	19626	16077.7	22669.7	22350.7	0
Master Protein	H9Z7D9	PRDX5	1230.8	1204.5	1211.8	1000.1	0
Master Protein	F6QA63	CD84	576.7	525.7	604.3	501.5	0.002
Master Protein	F6QVI2	EGK_14881	1634.9	1308.4	1646	1631.9	0
Master Protein	F7EHX8	NCSTN	3863.6	3649.9	4351.1	3596	0
Master Protein	G7ME70	COPA	960.9	967.4	835	1072.5	0
Master Protein	F7GRZ9	GLO1	617.3	702.1	606.5	649.5	0
Master Protein	F6Z5Z5	ISYNA1	1478.8	1236.6	1827.1	1875.5	0
Master Protein	F6W9R6	GLMP	267.5	308.3	316.5	410.9	0.006
Master Protein	F7DHQ1	CRP	3127.6	5639.5	4370.2	29446.3	0
Master Protein	H9END9	TPM4	31046.5	36337.3	30134.6	36372.6	0
Master Protein	F7H1V9	APCS	21657.3	13424.1	24304.4	24195.7	0
Master Protein	G7N397	EGK_02795	269.1	283.6	239.4	231.4	0.004
Master Protein	F6PPU1	CLEC11A	595.3	934.3	301.4	1076.4	0
Master Protein	F7E526	KRT6A	1593.4	790.1	5400.3	1129.9	0
Master Protein	F6WYU6	RGS19	91.8	109.7	87.2	99.7	0.006
Master Protein	G7NLN8	EGK_10887	6031.8	5352.5	4863.1	6008.5	0
Master Protein	H9ZCI6	RASAL3	208.5	200.1	228.6	204.6	0
Master Protein	I2CYP9	MAP1S	1009	967.5	975.6	967.1	0
Master Protein	H9G096	TSC22D4	105.7	115.6	108.3	113.1	0
Master Protein	H9FSJ0	PGLS	1769.7	1927.7	1616.2	1353.2	0
Master Protein	F7BSI5	SRSF3	74.2	67.8	55.8	84.1	0.006
Master Protein	F7HJP2	SPTA1	17354.9	17871.3	17278	10225.9	0
Master Protein	C3W5K8	BST2	195.3	165.7	234.2	179.3	0
Master Protein	F7DHR2	SRPRB	271.9	274.5	286.9	223.6	0
Master Protein	F6WM87	PRKAR1A	9081.8	8564.3	9441.8	7471.8	0
Master Protein	F6S434	RAB3IL1	92.9	95.5	103.8	124	0
Master Protein	G7NA36	EFEMP1	2624.6	2715.8	2980.2	2857.5	0
Master Protein	F6ZV45	FTL	9856.6	8889.8	9512.1	9276.7	0
Master Protein	F6ZGX8	RRAS	2866.5	2836.3	2515.7	1915.4	0
Master Protein	H9EXM3	DHDH	141.7	133.3	119.4	106.9	0.006
Master Protein	H9FTU6	DNAJB1	2724.9	2643.2	3029.1	2247.4	0
Master Protein	F7FUB7	CD5L	157940	160526	152365	198175	0
Master Protein	G7NH20	EGK_08411	1618.1	1849.7	1489.5	2648.2	0
Master Protein	H9EUM4	RAB6A	5072.4	4933.6	5993.9	4513.1	0
Master Protein	A0A1D5QIE2	RAB21	6909.6	7050.6	7684.1	6304	0
Master Protein	A0A1D5RCM2	PTPRB	382.5	628	362.6	377.6	0
Master Protein	H9H398	PGLYRP1	357.8	341	280.4	306.5	0
Master Protein	G7NLY1	MRI1	716	803.8	554.8	599.8	0
Master Protein	H9EMT3	PRKCA	715.4	671.7	698.5	560.5	0
Master Protein	G7MDZ6	CCT3	11406.7	9168.6	8855.4	9437.5	0
Master Protein	F6ZP91	MFSD2B	314.2	309.6	355.8	322.3	0
Master Protein	P30201	LYZ	1116.5	888.2	985.8	867	0
Master Protein	G7MHG1	C1QB	60004.7	51568.9	61619.3	68233.6	0
Master Protein	H9FVR0	PECAM1	641.9	584.1	741.7	657.1	0
Master Protein	F7BPE4	NPTX1	200.2	300.7	164.4	456.4	0.001
Master Protein	I0FNG3	PFDN6	116.6	122.2	111.1	83.8	0
Master Protein	F6V8N1	LAMTOR1	1540.5	1505.1	1707.4	1468.9	0
Master Protein	G7MRQ2	EGK_14783	166.4	176.4	160.8	157.4	0
Master Protein	F7B9T3	RAP1B	49785.2	49562.3	51705.3	38511.5	0
Master Protein	H9EP41	GNA13	3978.6	3908.5	4167.4	3653.2	0
Master Protein	G7NF18	ASPN	1885	927.8	760	1515	0
Master Protein	F6ZFI9	RHOG	1779.5	1876.3	2086.5	1725.8	0
Master Protein	F6W1Y8	LAMTOR2	1342.9	1218.4	1600.8	1306.5	0
Master Protein	A0A1D5R0S2	MYO1D	1989.8	2274.9	2220.7	2457.2	0
Master Protein	F7E1H2	XPO1	647.3	597.2	471.8	643.2	0
Master Protein	F7H5Z6	C5AR1	347.6	278.7	245.6	253.9	0
Master Protein	A0A1D5QWS5	CDH13	89.3	114.8	73.9	110.9	0.003
Master Protein	A2TJ59	Mamu-DPA1	1024	967.8	1033.2	636.4	0
Master Protein	G7NLC4	RAD23A	2540.3	2863.6	2194.7	1969	0
Master Protein	G7NGU5	PSMD11	127.7	137.4	144.8	126.8	0
Master Protein	F6WYE4	CEMIP	7360.6	5507.1	6438.7	5655.1	0
Master Protein	A9YYI8	-	3434.1	4742.8	2316.9	2024.7	0
Master Protein	F6WW12	ABCC1	206.2	236.9	219.3	158.7	0.006
Master Protein	A0A1D5R5B1	ALPL	325.1	282.1	260.7	283.2	0
Master Protein	F6XFG9	YWHAB	7441.4	7833.9	7989.5	6163.8	0
Master Protein	F6QZD2	LOC717779	1030.5	785	769.3	1108	0
Master Protein	A0A1D5Q4D0	PLCB3	440.1	414.5	323	306.6	0
Master Protein	H9ZBW3	RAC1	22886.4	24014.3	20704.6	17361.7	0
Master Protein	A0A1D5QW63	GET3	266.5	270.7	228.2	221.8	0.001
Master Protein	F6R3X6	SEPTIN2	4300	5609.1	4160.7	6858.5	0
Master Protein	F6UEF5	HNRNPF	311.2	258.3	315.9	312.5	0
Master Protein	F6QK45	TOM1	221.1	208.8	202.8	225.8	0.001
Master Protein	G7NNN2	EHD2	393.3	319	414.1	350.6	0
Master Protein	F6Z728	PYGM	2134.2	2448.3	2267.7	2172.6	0
Master Protein	G7NJ84	PSMC5	513.9	534.7	570.5	464.5	0
Master Protein	F7DHQ7	RAB6B	1031.4	922.2	1135.4	859.2	0
Master Protein	F6PLF0	CAT	162.2	322.6	255.8	223.7	0
Master Protein	F7GZT6	CLEC1B	7000.4	6292.5	7651.4	6245	0
Master Protein	I0FFY6	VPS35	414	397.9	515.1	401.8	0
Master Protein	F7HCS0	GPSM3	318.5	292.3	231.9	268.8	0
Master Protein	F6Z997	NAPA	5522.2	5493.3	6509.2	5649.6	0
Master Protein	S4UE99	CFH-L	1893.1	1906.1	2384.2	3175.6	0
Master Protein	F7GN53	S100A11	4380.1	4063.6	3936.3	2610.5	0
Master Protein	H9EXE7	FBXO7	817.3	935.9	649	584.1	0.001
Master Protein	F6QR76	ITPA	107.5	83.6	75.4	80.9	0
Master Protein	F7BWD3	NINJ1	278.9	188.4	294.7	210.8	0
Master Protein	F6YXV7	STX10	58.1	54.2	61.2	54.7	0
Master Protein	F6ZDZ8	CD44	8922.6	10550.1	12751.9	10968.4	0
Master Protein	F7GQC0	CCT2	11458.3	9313.7	8908.4	9662.7	0
Master Protein	F7DG00	SNX15	97.2	95.7	121.7	110.6	0.001
Master Protein	F7FV75	PFAS	290.5	277.4	274.4	277.8	0.005
Master Protein	F6RIX6	YWHAH	10570.4	11065.2	11833.9	8774.5	0
Master Protein	F6UNF6	PSMB9	2023.5	2042.3	2250.5	1920.4	0
Master Protein	G7NLC3	CALR	9773.8	9856.8	10063.8	8535.4	0
Master Protein	I0FUB7	SLC1A5	3467.6	3538.7	5392.3	5671.8	0
Master Protein	F6TNV9	A2M	27237.4	2572.1	30917.3	11462.4	0
Master Protein	A0A1D5RIA5	PLXNA1	3258	3310.4	2969.4	2836.1	0
Master Protein	F6QY64	USP15	1076.7	1126.2	1399.7	882.9	0
Master Protein	I2CVY8	SELENBP1	14859.9	16101.9	7618	7572.2	0
Master Protein	F6WUB1	ATP1B3	5384	4967.6	8161.4	6155.8	0
Master Protein	G7NLB5	PRDX2	98128.6	118672	65135.2	53704.8	0
Master Protein	I0FWJ6	MAP4K4	546.1	448.7	434.2	534.8	0
Master Protein	F7GU54	CTSG	413.7	348.6	295.6	367.6	0
Master Protein	I2CYW2	ITFG1	64.7	49.8	79.8	61.5	0
Master Protein	F7FYS5	FN3KRP	973.3	1099.4	746.2	589.5	0
Master Protein	A0A1D5Q324	ARMC8	18.2	16.6	15.7	15.3	0
Master Protein	F6SMQ4	DDAH2	246	244	238.8	198.2	0
Master Protein	G7NP88	DNAJA2	775.7	759.6	852.7	750.5	0
Master Protein	F7E7N6	SCYL1	120.8	120.2	131.3	181.6	0.006
Master Protein	H9EN00	TPM3	11535.8	10466.9	9990.6	8723.2	0
Master Protein	F7BHF8	FGR	1545.2	1560.5	1659.4	1332.8	0
Master Protein	F6RJW4	CCAR2	633.1	478.6	548.9	717.1	0
Master Protein	G7MRJ8	EGK_14721	10126.8	8491.5	11274.8	8537.7	0
Master Protein	H9EMN0	CAND1	5558.4	5595.4	4194	3980.4	0
Master Protein	F7GZ32	SSSCA1	804.3	641.5	698.2	978.6	0
Master Protein	F7GIZ6	STX6	31	24.7	35.9	43.5	0
Master Protein	A0A1D5RJJ1	C8B	46279.2	44113.1	52235.2	61272.9	0
Master Protein	F6U5Q9	C8A	55067.7	54087.1	58243.9	70982.1	0
Master Protein	F7F3S0	PIK3CB	687.2	656	531.6	583.8	0
Master Protein	F7E520	WASF2	7882.9	7372.2	8499.1	6664.8	0
Master Protein	F6SPY0	GSTO1	7407.3	8851.7	5947.3	4839.1	0
Master Protein	F6PJG7	LTB4R	1160.1	987.1	907.3	877.6	0
Master Protein	F6QWX1	ABHD16A	301.5	337.5	340.1	305.5	0
Master Protein	I0FG82	VASP	12122.2	11273.5	12649	10187.5	0
Master Protein	F7AW94	EEF1A1	4681.5	4169.4	5923.7	5186.4	0
Master Protein	A0A1D5Q9D5	SKIV2L	83.8	107.1	83.4	93.1	0.001
Master Protein	F7CAM5	GLUL	2942.9	1721.9	1690.7	2597.2	0
Master Protein	A0A1D5RHG6	PPP1R21	37.7	35	46.8	52.9	0
Master Protein	F7GQZ6	SLC2A3	20242.8	19640.4	24401.8	20115.9	0
Master Protein	H9Z3A3	BRK1	9245.2	7543.8	9934.9	6879.9	0
Master Protein	H9ES59	SLC44A2	45595.9	35761.2	45949	36355.2	0
Master Protein	F7CSV4	APOM	2863.4	2615.4	2827.6	3094	0
Master Protein	F7C7P2	SCP2	317	337.1	323.6	192.9	0
Master Protein	G7MVY9	FES	31.9	34.6	37.3	37.6	0
Master Protein	F6XMH7	NSFL1C	721.4	804.9	655.1	654.1	0
Master Protein	F7FUX6	GMPR2	331.6	392.2	274.4	275.1	0
Master Protein	F6XTF7	HSPB1	132.1	114.8	145	141.6	0
Master Protein	A0A1D5QSZ8	CD82	109.9	138.3	106.8	61.1	0
Master Protein	A0A1D5Q0W4	KALRN	2604.5	2453.6	2796.6	2119.4	0
Master Protein	F6VF69	FAM78A	270.8	255.1	283.8	227.7	0.001
Master Protein	C6KGT1	-	32571.4	34758.7	21279.4	16246.9	0
Master Protein	P02026	HBB	1.48542e+06	1.97789e+06	957222	856268	0
Master Protein	F6XLR8	YWHAG	4486.1	4746.6	5789.3	3715.6	0
Master Protein	A0A1D5R708	NANS	297.6	292.1	259.1	256.8	0
Master Protein	H9EMZ8	CLIC1	17176.8	16393.9	18241.9	14430	0
Master Protein	H9FZA7	UBE2N	7815.8	7821.6	7494.7	6115.4	0
Master Protein	F7H6E9	MYLK	1098.2	1052.2	1081.9	997.5	0
Master Protein	Q28507	HBE1	23718.6	29856.7	13791.7	11811.7	0
Master Protein	A0A1D5RA77	CDC37	1187.6	1251.4	1095.9	976.6	0
Master Protein	F7H5C5	RHEB	176.6	185.7	205.5	271.8	0
Master Protein	F7F1L7	COTL1	19160.1	21109	21792.4	15805.1	0
Master Protein	P68077	HBG	7225.8	7043.8	7602.1	6064.5	0
Master Protein	A0A1L6Z9Z7	g6g-ly6g6d	8317.1	7118.2	9094.8	7403.6	0
Master Protein	A0A1D5R978	NSF	1400.3	1569.8	1523.5	1340.4	0
Master Protein	F7DI51	S100A6	12079.8	19287.5	11760.7	9243.3	0
Master Protein	F6T830	BANF1	3090.7	5477.4	6065	3590.7	0
Master Protein	F7GDB8	S100A4	4253.5	4672.5	4169.7	3869.1	0
Master Protein	G7NR85	GRIPAP1	1159.7	1092.1	999.3	1475.5	0
Master Protein	F6TQJ2	LAP3	925.9	894.5	1001.3	1157.4	0
Master Protein	F6VEF6	UBXN6	1430	1529.7	1082.5	1023.4	0
Master Protein	F7FX41	GOLM1	3584.6	2618.5	2717.5	4010.6	0
Master Protein	F7HKR0	TMC6	1761.1	1646.4	2065.2	1590.3	0
Master Protein	F6TQR0	QDPR	990.2	1098.8	728.7	686.5	0
Master Protein	F7E7I7	ITGA2B	148787	135918	153318	123360	0
Master Protein	F7HAN1	GRN	776.6	796.1	718.4	644.8	0
Master Protein	A0A1D5QVS1	ITGAM	8617.4	7736.6	7319.3	5753.1	0
Master Protein	H9FR49	EPS15	2264.1	2292.8	2310.4	2318.8	0
Master Protein	F6QJD8	S100A8	14528	12652.2	10880.5	8384.7	0
Master Protein	A0A1D5RGD0	EIF3G	128.1	126.7	106	178.6	0.001
Master Protein	F7G846	LMBRD1	259.3	293.4	381.6	393.7	0
Master Protein	H9FV20	P4HB	9658.8	10305.2	10314.7	8916.1	0
Master Protein	F7F8G8	S100A9	18254.9	15227.1	14121.1	10869.9	0
Master Protein	H9BMN8	FCGR1	102.4	54.9	65.5	62	0.004
Master Protein	F7FHI8	AP1B1	11560.5	12645.7	12317.3	11666.4	0
Master Protein	I2CYL7	APOE	51865.8	53619.5	59986	44646.9	0
Master Protein	F6YY29	MAN1A1	3357.1	3195.8	3584.2	3551.9	0
Master Protein	H9Z2N4	BCAM	2022.2	2317.1	3936.4	3823.5	0
Master Protein	A0A1D5QCC0	LOC714514	158493	130563	135230	137966	0
Master Protein	A0A1D5Q4D3	FBN1	252.8	208.6	215.1	244.8	0
Master Protein	F7CTK0	ETF1	410.7	378.6	408.8	396.6	0.001
Master Protein	F6W1M5	GABARAPL2	1895.4	1878.8	2393	2013.1	0
Master Protein	F6QEE7	CD38	19120.6	15105	18277.1	12894.5	0
Master Protein	F6RED9	AHSP	4250.3	4961.5	4356.1	3869.8	0
Master Protein	F7EA87	EGK_16391	549.8	597.4	544.5	498.5	0
Master Protein	F7EWU7	HGS	3274.6	3056.7	4153.8	2920.4	0
Master Protein	I0FMS6	PTPN6	2488.6	2407.6	2526	2015.3	0
Master Protein	A0A1D5RIQ7	GALNT2	165.8	178.9	190.1	203.5	0.004
Master Protein	Q9MYJ3	CD55	12666.1	12987.8	10811.9	10189.1	0
Master Protein	F7FFN3	PSME1	5269.8	5315.3	4180.7	3879.6	0
Master Protein	H9EN14	ZNF238	93	142.1	181.6	191.9	0.007
Master Protein	F6UG33	RAB3D	149.1	148.9	148.8	150.5	0
Master Protein	F7H9H5	ACACA	21.9	27.2	27.8	27.7	0.006
Master Protein	F6TLR3	AGT	11393.8	11310.3	13113.1	17301.1	0
Master Protein	F7GSR2	CR2	352.4	286.1	313.8	317.5	0
Master Protein	G7MRG3	FLOT1	11967.8	8891.9	8843.7	7437.3	0
Master Protein	F7ESG1	TTYH3	4962.1	4559.2	6150.1	5567.9	0
Master Protein	A0N065	-	45718.2	29308.6	35217.3	44580.7	0
Master Protein	F6TU25	AOC1	596.8	495.3	662.7	628.1	0
Master Protein	F7CVR8	SACM1L	768.3	689.8	691.2	575.3	0
Master Protein	H9ZD06	TPI1	9395.4	9337.4	8870.6	7134.3	0
Master Protein	F6TLD1	C1H1orf198	358	317.9	315	366.7	0
Master Protein	F7DTF4	CD46	16026.9	14009.9	17779.5	14155.8	0
Master Protein	F7CT78	USP5	4279.1	5364.4	3665.8	3256.8	0
Master Protein	F6PRH2	SERINC1	250.4	207	357.1	299.2	0
Master Protein	F6WYR2	EXOC3L2	101.5	107.8	98.9	82.9	0.008
Master Protein	F6Y3P6	SLC9A9	175	141.5	224.2	194	0
Master Protein	F6RLS0	GCLM	4605.7	5173.6	3791.1	3136.2	0
Master Protein	G7NEW8	EGK_07487	483.5	674.2	1860.2	754.2	0
Master Protein	A0A1D5Q7M3	ATP7B	942.2	976.9	988.2	875.8	0
Master Protein	F7GAZ2	ALOX12	2029.1	2451.9	2140.6	1886.8	0
Master Protein	F7C5I2	DUSP3	5361.1	5018.4	6662.9	4255.1	0
Master Protein	G7NDG0	EGK_06296	75.8	60.8	83.9	99.6	0
Master Protein	F7FL98	DNM2	22592.3	21521.1	18322	23261.2	0
Master Protein	F6VLD1	SLC38A10	79.2	75.9	96.8	61.8	0
Master Protein	F7HIJ6	ACTR1A	4336	5091.7	5841.5	7558.7	0
Master Protein	F7DLR1	CSTB	3992.2	3706.1	3484.9	2714.5	0
Master Protein	H9FVG8	CRLF3	279.1	282.8	260.9	242.5	0
Master Protein	H9F8A9	ACHE	9118.1	9009.4	6840.6	6122.5	0
Master Protein	A0A1D5Q5V4	FSTL1	7735.9	5043.5	6097	4567.5	0
Master Protein	F7D094	NCK2	661.8	526.3	675	521.7	0
Master Protein	H9ZA71	PLSCR1	11052.2	10979.5	10288.9	8939.5	0
Master Protein	I0FI24	PVRL2	744.7	723.5	740.6	719.2	0
Master Protein	F7BYZ5	LTF	54421.5	53257.8	44700.4	42913.1	0
Master Protein	F7H0E4	LOC713027	92	86.3	70.8	71.3	0
Master Protein	F6UAP5	EVI2B	232.3	211.8	219.4	178.4	0
Master Protein	F7GYU4	AMY2B	5377.7	4378.4	4770.6	4001.3	0
Master Protein	H9FUD6	LPL	1044.9	879.6	924.8	836.8	0
Master Protein	F7B6Y1	LOC712886	9696.5	16589.4	15766.9	7946.8	0
Master Protein	F6VM49	PLP2	414.2	417.1	575.7	510.8	0.006
Master Protein	F7GNA6	RAB23	2000.1	2144.7	1322.4	1356.1	0
Master Protein	F6XVN0	SORD	6027.6	2709.5	2237	2041.7	0
Master Protein	G7MVN0	DCTN4	832.3	959.1	896.2	1071.2	0
Master Protein	F7DMF0	BAG2	2200.5	2146.1	2765.8	2764.7	0
Master Protein	A0N064	F2	96373.2	94989.1	99554.8	107602	0
Master Protein	F7G8D5	ANKDD1A	415.8	475.9	473.5	271	0.001
Master Protein	F6RHG3	TXN	9737.8	10849.1	7780.7	6519.5	0
Master Protein	F6S622	SERINC3	665.7	596.9	788.8	668.2	0
Master Protein	F6XQP2	GDI2	13649.5	13526.6	11849.7	10050.2	0
Master Protein	F7BQZ1	FCN2	64123.6	55173.2	57909.4	77669.3	0
Master Protein	F6PWT8	ATG2B	2541.3	2794.5	1622.1	1310.5	0.006
Master Protein	G7MX75	EGK_17447	9338.4	8505.7	9535.8	9024.3	0
Master Protein	F7F495	SLC7A1	1647.2	1689.1	3362.6	3328.5	0
Master Protein	I0FRE9	IFI35	301.7	167.3	166.4	255.8	0.001
Master Protein	A0A1D5Q9W9	FCN1	296	207.2	202.1	297.4	0
Master Protein	H9FSW2	EIF2C1	91	75.8	67.9	64.7	0
Master Protein	A0A1D5QE68	SH3GLB1	308.8	186.9	369.8	327.7	0
Master Protein	G7NS79	SH3BGRL	2105.1	2178	2161	1531.4	0
Master Protein	A0A1D5QW32	DPYSL2	129.7	133.9	178.5	201.6	0
Master Protein	F6PP70	CLIC4	3030.9	3006.4	3186.8	2474.6	0
Master Protein	H9FWT7	SRGN	235.3	167.4	152.5	147.7	0
Master Protein	G7NKZ5	ICAM1	847.5	787.3	876.5	671.1	0
Master Protein	H9ER37	BLMH	9397.6	6184.2	6465	7605.6	0
Master Protein	A0A1D5QS02	CD9	77537.8	66973.8	78623.1	61276.3	0
Master Protein	F7GTQ0	QPCT	38.8	38	40.9	39.4	0
Master Protein	F7GFB4	CP	197919	183594	207318	245163	0
Master Protein	F6THA2	ESAM	5953.3	5146.6	6286.8	4514.5	0
Master Protein	F6XJL9	PSMB2	3530.4	3566.5	3560.6	3007.2	0
Master Protein	A0A1D5Q037	GP1BB	11109	11607.3	12400.1	9916.4	0
Master Protein	F7H8S3	RNF11	1624.7	1590.8	2200.2	2073.1	0
Master Protein	F7HNZ9	CHMP2A	946	1000.7	1110.6	995.9	0
Master Protein	A0A1D5RJM5	VCAM1	257	253.8	288.8	301.3	0.001
Master Protein	F6U5V7	IQGAP2	6584.7	7405.6	7076	6855.2	0
Master Protein	H9YUP4	ACTN1	69454.3	85624.1	78749.9	58721.9	0
Master Protein	B2CW43	Mamu-A	15.7	15.9	25.3	24	0
Master Protein	A1JUV8	Mamu-A2	551.8	749.8	743.5	1113.1	0
Master Protein	F7G5L7	LRRC57	4583.2	5111.6	3912.2	3312.5	0
Master Protein	H9FWM4	UBA6	168.7	133.9	173.8	173.9	0.001
Master Protein	F6Z354	TBXAS1	2153.8	2187.7	2419.2	1709.9	0
Master Protein	H9G097	TMEM49	124.5	113.4	128.3	141.3	0.003
Master Protein	F7DZN4	PTS	385.4	371.5	387.7	334.2	0.005
Master Protein	F6TFE8	SLC30A1	1507.6	1469.4	1907.7	1780.7	0
Master Protein	H9ESF6	ANXA6	37648.4	37307.2	36996.6	30660.1	0
Master Protein	F7ANH2	PTPN23	805	852.3	1088.2	890.9	0
Master Protein	F6UX47	TFRC	112395	112113	246375	201672	0
Master Protein	I0FKY7	TFRC	260.2	659.5	72.9	102.3	0
Master Protein	H9ESI5	SPRYD7	638.3	562.9	599.3	565.6	0
Master Protein	F6QVU7	ERP29	801.2	737.3	825.4	582.4	0
Master Protein	A0A1D5QHM1	LOC722483	62.4	74.6	70	59.8	0
Master Protein	F7C217	RDH12	127.3	152.7	158.7	116.2	0.006
Master Protein	I2CUD4	CRMP1	443	410.2	818.2	511.7	0
Master Protein	H9ELX5	RNF13	77.3	76.3	83.8	81.6	0.001
Master Protein	H9YX93	RAD23B	635	698.3	633.8	551.3	0
Master Protein	A0A1D5QHF5	PLXNC1	800.5	782.9	748.9	613.5	0
Master Protein	F7D3L5	F13A1	52155	66723.5	92434.5	64224.5	0
Master Protein	H9FPE7	PACSIN2	5705.6	6558.1	5429.1	4453.6	0
Master Protein	F6XAB8	F13B	48318.7	43280.5	73790.8	36531.7	0
Master Protein	F7CPZ2	CD101	371.4	324.4	342.2	296.7	0
Master Protein	G7NT32	RP2	7910.6	8793.1	5841.6	5185.1	0
Master Protein	F6Y0R1	CAB39	4033.1	3943.4	3493.9	4251.1	0
Master Protein	F7DF16	NID1	478.2	650.4	722.7	707.1	0
Master Protein	A0A1D5Q6B2	SPTB	24992.4	26524.7	24985.7	17541.8	0
Master Protein	F7BW72	NCKAP1	23477.6	22009.3	24720.5	19504.5	0
Master Protein	F7C233	VTI1B	516.2	478.8	694.8	616.1	0
Master Protein	F6W8H8	ARHGAP18	1963.4	1840.5	1811.4	1812.1	0
Master Protein	F7AWM6	RAP2B	12818.1	11772.3	9566.2	8439.9	0
Master Protein	F6W4X0	PDIA3	7694.5	8069	8511.5	6598.3	0
Master Protein	F7C9A4	HPX	72164	77164.8	91231.1	121286	0
Master Protein	H9EMK7	LRP1	199410	123374	158653	125590	0
Master Protein	F7H6A4	NEXN	1138.2	1156.8	1160	1030.9	0
Master Protein	F6UN10	NENF	258.5	387.3	338.3	351.2	0
Master Protein	F7GBB5	ANK1	71047	65330	63067	43866.8	0
Master Protein	A0A1D5QZY0	LRRC1	104	86.9	89.4	81.3	0
Master Protein	H9FXF5	PSMC6	1004	938.6	933.9	852.5	0
Master Protein	A0A1D5R7J7	IGF2	644.1	359.9	535.4	568.2	0
Master Protein	F7H3I5	OPHN1	718.1	655.8	658.7	558.9	0
Master Protein	F7H2A5	PFN1	43556.2	42406.7	45755.1	33144	0
Master Protein	A0A1D5QT04	LOC710748	8954.8	16333.4	14926.9	13990.3	0
Master Protein	F7CKL5	PITHD1	994.4	1101.8	896.8	855.6	0
Master Protein	F7H4P3	PSMB4	4789.3	4585.1	4607.9	3862.4	0
Master Protein	H9FVV4	PIP4K2A	17568.7	15989.4	9247.9	28919.3	0
Master Protein	A0A1D5Q361	FHL1	2467.3	2232.6	2575.7	1985.1	0
Master Protein	F7D203	DOCK11	1108.2	957	980.2	962.3	0
Master Protein	F6Q107	PLAUR	128.7	123.7	122.1	130.2	0
Master Protein	F7EU71	RNF167	321.3	330.5	462.6	405.7	0.007
Master Protein	G7MQS5	GMPR	4767.8	6767.8	5111.1	7683.7	0
Master Protein	F7EAX3	TM7SF3	1456.5	1329.2	1573.9	1288.6	0
Master Protein	F7D2J0	WDR44	3076.5	2122.3	2010.2	3607.5	0
Master Protein	F7C322	RPL4	84.7	91.2	91.3	127.1	0.002
Master Protein	F6XHP0	GNG5	5601.2	5951.2	4605	4072.1	0
Master Protein	F7D5M6	UBE2O	6663.2	5168.9	3635.5	8743.3	0
Master Protein	F7EZ43	GCLC	862.9	1057.7	640.7	598.1	0
Master Protein	A0A1D5QLV9	PSMA4	9403.4	8803.1	9164.9	7253.5	0
Master Protein	A0A1D5RFK5	EEA1	27587.3	31080.9	29977.2	23323.3	0
Master Protein	F6UL45	LGALS8	1213.7	1377.1	1019.4	1016.2	0
Master Protein	F7H808	SKP1	985.9	1031.7	846.4	816.2	0
Master Protein	F7GWI2	PAK2	701.9	800.7	690.1	646.4	0
Master Protein	F6WSG1	CETP	2663.4	2568.5	2481.8	2073.9	0
Master Protein	F7EFE2	ATP6V1D	235.4	258.2	240.1	327.5	0
Master Protein	H9ENJ8	GNPDA2	4098.9	2817.4	4393.6	3611.5	0
Master Protein	G7NR67	SLC38A5	239.6	235.2	431.5	441.2	0.008
Master Protein	F7EFD7	EIF2S1	756.6	734.1	648.3	1152.6	0
Master Protein	F6YWS9	AZGP1	8056.4	7204.8	8631.6	9165.3	0
Master Protein	F7HQU2	PCYOX1	816.5	724.3	804	844.7	0.001
Master Protein	A0A1D5Q1M7	GLG1	90.2	144.1	86.3	229.6	0
Master Protein	F6PW20	P2RY12	152.6	127.5	165.9	135.2	0
Master Protein	F7HR94	VMO1	4987.2	5285.9	4624.4	3926.8	0
Master Protein	A0A1D5R971	ILK	41382	42225.7	45538.9	40268.8	0
Master Protein	F7GFT6	PPP1CC	237.1	232.2	281.5	207.9	0
Master Protein	F6PRM5	DCN	762.5	681.1	529.3	813.3	0
Master Protein	F7FQR1	GOLGA7	181.1	155.4	178.5	180.2	0
Master Protein	F7B0D0	ITM2B	226.4	239.5	352.8	386.8	0
Master Protein	H9FNE9	ACTR3	12226.5	13592.9	14094.8	10997.3	0
Master Protein	F6PRP0	LUM	15571	11634.6	13602.3	12020.8	0
Master Protein	F6XET9	CD63	15986	15055.3	17818.1	18187.3	0
Master Protein	F7EBQ5	PRKACB	4445.2	4179.2	4141.9	3355	0
Master Protein	H9G279	PDIA4	192.5	213.3	186.7	145.5	0
Master Protein	F7HCD8	CSRP1	432.2	447.4	461.7	372.7	0
Master Protein	H9Z463	GPHN	562.2	401.5	749.1	521.9	0
Master Protein	F7ATP9	STX7	6680.1	6519.3	8653.1	6897	0
Master Protein	G7N4Z7	EIF6	444.2	503.7	458.1	404.5	0
Master Protein	F7F6S6	VSIR	3269.4	2988	3373.3	3040.9	0
Master Protein	A0A1D5QUV8	HSPA4	3882.6	4028.5	3342.7	4391.3	0
Master Protein	P14417	LPA	9482.5	7030.4	11163.9	10360	0
Master Protein	F6XD59	COL6A2	5575.8	3782.3	3619	3587.9	0
Master Protein	F6ZIZ9	GNB4	89.7	94.4	115.5	126	0
Master Protein	H9EP27	CSNK1G2	326.2	341.2	319.3	316.9	0
Master Protein	F6XVC9	CPN1	6384.5	5692.1	6422.2	10138.4	0
Master Protein	I0FL72	ENO1	42378	44826.5	39286.3	30871.1	0
Master Protein	F7FP94	CACYBP	927	1004.3	908.4	777.3	0.005
Master Protein	A0A1D5QS65	IQGAP1	2537.6	2705.5	2783.6	2221.3	0
Master Protein	H9Z5Q5	ADSL	175.9	151.3	159.9	162	0
Master Protein	F7F6H6	CARHSP1	988.8	1015.5	758.3	617.2	0.006
Master Protein	F7FST1	APOD	15496.7	19736.9	22036.6	20391.6	0
Master Protein	F7EPQ4	ALOX15	99862.6	98497.2	56624	49985.2	0
Master Protein	F7H998	ARPC3	4853.1	5144.5	5652.2	4252.5	0
Master Protein	F6VJH6	HNRNPK	381.8	428.3	382.6	319.3	0
Master Protein	F7AJN9	RABL6	100.6	102.9	83.2	134.2	0.006
Master Protein	A0A1D5QQS3	NRAS	1131.8	1104.3	1130.8	959.8	0
Master Protein	A0A238U3L6	Mamu-F	19.1	17.7	19.7	18.1	0
Master Protein	F7G216	LHFPL2	1159.3	1098.9	1423.9	1218.3	0
Master Protein	A0A1D5Q9N1	RDX	6249	6558.1	5014.2	4893	0
Master Protein	H9FPW6	CHMP4B	2345.4	2032	2868.6	2544.5	0
Master Protein	G7MI96	YARS	10670	7410.8	15438.1	10496.9	0
Master Protein	F7H568	MTPN	3937.4	4028.5	3606.8	3057.3	0
Master Protein	H9EPA7	GNAI1	876.2	1073.1	1018.7	800.5	0
Master Protein	A0A1D5QKP2	GALNT1	1150.5	1224.7	1461.7	1117.4	0
Master Protein	F6T7J4	PRUNE1	458.8	492.3	427.5	448.2	0
Master Protein	H9FR54	ESD	6061.4	6504.5	4616.6	4574.1	0
Master Protein	A0N066	-	57326.5	48950.2	53350.6	47650.7	0
Master Protein	F6WUX9	VNN1	2641.5	2452.6	2260.7	2366.8	0
Master Protein	A0A1D5RE81	QPRT	143.7	123.3	129.1	203.4	0.001
Master Protein	F5CLD0	-	124.3	110.2	67.7	213.9	0
Master Protein	F6UHB6	NT5C3A	1485.6	2234.9	1651.8	1318.1	0
Master Protein	F6RXT2	VAC14	820.1	922.4	944.2	841	0
Master Protein	H9FUI2	MBNL1	276.7	272.5	313.6	285.9	0.001
Master Protein	A0A1D5RH88	PLTP	1657.4	1472	1583.6	1480.8	0
Master Protein	F6TJT6	MOBKL2C	325.9	347.7	347.2	346.7	0
Master Protein	A0A1D5RCV4	STXBP2	15422.8	15950.1	15885.7	13817.5	0
Master Protein	F6WUW1	VNN2	7557	19383.8	32396	11891.3	0
Master Protein	F7G1E1	CTSA	496.3	411.8	474.6	383	0
Master Protein	F7HEL0	C1QC	42712.7	39685	42708	49845.7	0
Master Protein	A0A1D5QVG7	ACLY	11654.8	9339.9	8109.4	16840.1	0
Master Protein	H9ERN7	FKBP4	151.2	177.9	126.5	130.4	0
Master Protein	F6W271	ATP11B	1462.6	1366.5	2058.3	1581	0
Master Protein	H9EUG5	TMEM9B	627.6	611.3	853.7	741.2	0
Master Protein	H9G236	ROCK2	96580.4	100514	67533.8	120684	0
Master Protein	Q3YAP6	HSPCA	4199.5	4556.9	7561.7	4148.4	0
Master Protein	F7HTD6	TUBB2B	256.8	272.5	288.7	245.7	0
Master Protein	F7C057	TRAF2	202.8	519.4	302.6	233.3	0
Master Protein	A0A1D5Q5I8	PARK7	6238.8	7085.7	5111.6	4318	0
Master Protein	A0A1D5RAE7	DCUN1D1	36.9	30.1	36.7	28.1	0.001
Master Protein	F7D7B0	ATG3	102	110.4	101.1	96.5	0.001
Master Protein	H9FR13	CTTN	335.6	488.4	420.8	503.8	0
Master Protein	F6T5J5	DCTN1	8730.1	9463.7	12221.5	17003.7	0
Master Protein	G7MWT0	RAB2B	337.4	336	299.3	288.6	0
Master Protein	H9H444	MARVELD1	1006.6	916.3	1223	903.4	0.001
Master Protein	A0A1D5QYR9	SNAP23	7480.4	7682.5	7515.3	6304	0
Master Protein	H9FRI5	RAB3GAP1	26.6	31.5	32.5	27.7	0.006
Master Protein	H9ES33	AHCY	17718.6	12221.3	13053.2	15521.8	0
Master Protein	F6RLV0	ARF6	1443.5	1319.7	1263	1123.2	0
Master Protein	F6U7U4	OIT3	11246	6636.3	9475.2	9129.3	0
Master Protein	F6W5A7	MMP9	7997.2	9598.6	8493.1	6497	0
Master Protein	H9FWH1	BSDC1	48.9	51.3	63.6	58.3	0.006
Master Protein	A0A1D5R8C4	2019-03-08	883.6	825.9	1376.1	1096.1	0
Master Protein	A0A1D5QJG0	MAPRE2	5392.1	5356.6	6085.4	4661.2	0
Master Protein	I0FRC9	HSPA8	123870	127052	154607	129559	0
Master Protein	F7H582	ADCY6	1132.9	1148.4	1220.5	968.4	0
Master Protein	F6SG80	KRAS	14941.5	15166	11906.9	10967.9	0
Master Protein	H9EV65	VAMP3	2046.2	1814.2	2688.2	2423.4	0
Master Protein	F7H263	MBP-A	96632	75338.8	80603.7	96251.9	0
Master Protein	F6VW58	PLAA	686.4	723.9	682.8	687.1	0
Master Protein	H9ESN0	ARL15	962	1009.5	821.7	1034.2	0
Master Protein	G7N6T5	EGK_03573	199.7	159	130.6	151.5	0.001
Master Protein	A0A1D5QKC2	MME	573.1	511.8	2187.8	591.3	0
Master Protein	F7HDR7	P2RX1	9183.7	8173.3	9993.6	8250.1	0
Master Protein	F7FVX9	CDC42	12940.8	13001.5	10652.3	9060	0
Master Protein	F7H6D5	VPS4B	836.5	807.6	979.3	802.9	0
Master Protein	H9YXY6	BMP1	1427.9	1018.2	1120.2	1042.4	0
Master Protein	F7GVZ1	PAFAH1B3	357.5	410.3	293.3	306.7	0
Master Protein	H9H2T4	GGT1	288.1	351.7	335.3	357.6	0
Master Protein	F6VWV9	FH	56.6	37.6	51	40.7	0.006
Master Protein	A0A1D5RIS2	SERPINB1	8424.1	7605.9	7495.3	6156	0
Master Protein	F6SG43	KNG1	60108.1	45547	55607.5	56680.7	0
Master Protein	A0A1D5QQV1	UBASH3B	1500.4	1396.4	1590.1	1385.5	0
Master Protein	G7NB00	DARS	647.2	620	570.9	602.2	0
Master Protein	F7CGG5	CFP	27454.2	31979.1	38004.2	43759.9	0
Master Protein	F7HAE5	EHD4	2216.1	1930.8	2075.3	1634.3	0
Master Protein	F6YRJ5	ST6GALNAC1	62.4	101.7	54.5	36.6	0.006
Master Protein	G7NAZ9	CXCR4	127.6	117.1	136.2	129.5	0.001
Master Protein	A0A1D5Q1K4	ACTR1B	44.7	56.1	58.4	64.8	0
Master Protein	F7GYA0	TMED5	302	330.7	783.9	279.4	0
Master Protein	G7N7V5	RAB7A	15701.6	14737.9	17756.1	13961.6	0
Master Protein	F6YKA7	KRT16	646.7	177.6	549.5	401	0
Master Protein	A0A1D5R5I7	COLEC11	10546.8	6584.6	8093.6	8655.3	0
Master Protein	H9EQ05	DNAJB4	624.5	609.9	788.9	689.1	0
Master Protein	A0A1D5QJT5	PI4K2A	5774.5	5269.5	6602.8	5895.6	0
Master Protein	A0A1D5QQR3	TNPO1	710.6	634.6	737.8	674.2	0
Master Protein	G7MMF1	EGK_14156	860.1	989.2	1600.6	826.4	0
Master Protein	I0FR48	GSK3A	82.1	78	94.7	90.1	0.001
Master Protein	P61143	SNCA	4662.6	5324.1	3815.5	3383	0
Master Protein	A0A1D5Q264	ANXA5	48772.1	48836.2	56812.3	46909	0
Master Protein	F7E161	EPRS	45.9	35.3	45.4	48.9	0
Master Protein	F7ERF2	TES	144.9	165.1	213.6	181.7	0
Master Protein	F6QVP0	WARS	104.4	97.7	84.3	102.8	0.001
Master Protein	F6VKE8	LARS	22.7	22.6	20.8	40.6	0
Master Protein	F7HFK5	PPIB	8175.6	5080	4798.9	9261.1	0
Master Protein	I0FUG9	BPGM	13547.5	16124.4	10079.6	14319.7	0
Master Protein	F7FKY6	MVP	31599.3	37276.4	40232	42878.1	0
Master Protein	F7GJC8	GNAZ	2091.2	1902.3	2067.7	1775.2	0
Master Protein	H9Z3W8	PDCD6IP	1360.3	1253.5	1711.8	1755.5	0
Master Protein	F7A219	LOC706634	503.1	593.9	424.4	402.6	0
Master Protein	F7EMC7	GSS	3397	3622.5	4239.1	6605	0
Master Protein	F7HQX2	SLC16A1	16013.5	17223.9	23746.3	19200	0
Master Protein	A0A1D5QG70	BRI3	214.8	204.5	235	235.4	0
Master Protein	F7F6H0	PRDX6	28380.5	30156.7	22880.1	19263.4	0
Master Protein	G7MIM5	RHOA	16526.2	17746.6	14560.8	12339.8	0
Master Protein	H9ZDD0	ZYX	2664.1	2661.6	2788.3	2333.1	0
Master Protein	I0FSL5	PGK1	43989	49043.5	38043	40534.3	0
Master Protein	A0A1D5Q8Y9	UBA1	1731	1804.3	1511	1302.4	0
Master Protein	F7GXS1	C20H16orf54	555.6	543	561.5	651.6	0
Master Protein	F6V6M4	EIF3F	186.5	199.3	124.1	229.8	0.003
Master Protein	F7GGM3	PGAM1	5026.6	5234	5043.1	4075.9	0
Master Protein	H9Z4I5	CCT8	13629.6	11250.2	10482.5	12027.7	0
Master Protein	F6RU72	DAG1	394.7	409.3	544.3	494.9	0
Master Protein	F7FK98	CCT7	6259.5	5387.2	4925.8	5174.4	0
Master Protein	G7MGP8	PRDX1	35289.6	38226.3	25124.8	21505.8	0
Master Protein	F7HQ10	LOC693802	26103.9	24713.1	24023	22926.8	0
Master Protein	F6T094	LBP	6063.6	7997.3	6613.2	16639.4	0
Master Protein	F6R248	HINT1	2698.3	3170.1	2273.9	1895.7	0
Master Protein	F7GD02	SLC43A1	7339.2	7275.1	6189.5	5351.8	0
Master Protein	F6Y3G0	MEMO1	477.6	478.5	538.8	443.6	0
Master Protein	A0A1D5QQW6	RUVBL1	2034	1438.3	1305.6	1651.9	0
Master Protein	F7FE57	PEF1	5329.6	4309.8	5378.3	5265.6	0
Master Protein	H9Z1L0	RHOC	519.8	422	509.7	366.3	0
Master Protein	F7DMQ2	SNX9	6632.2	3917.8	4536.5	7236.8	0
Master Protein	F6VPD5	RAP2C	299.3	256.9	281.3	307.1	0
Master Protein	H9G0A2	CAMK2G	397.5	283.6	282.2	817.1	0
Master Protein	F6V7A9	OAF	435.7	345.6	337.9	323.2	0.001
Master Protein	A0A1D5Q187	CDA	2347.8	1393.6	1506	1101.1	0.001
Master Protein	A0A1D5RHZ6	ATP7A	8548.9	8090	9359.4	7988.6	0
Master Protein	H9FX91	HTRA1	236.3	225.8	147.7	178.1	0
Master Protein	F7DM33	ELMO1	903.6	775.2	824.1	700.8	0
Master Protein	F7H8E1	NCKAP1L	1101.7	1125.3	1150.7	872.7	0
Master Protein	F6RV78	PYGB	11445.5	11058.5	10294.4	9593.8	0
Master Protein	F6WR34	GC	112582	100950	116953	126417	0
Master Protein	G7NQG9	EIF3C	1658.8	1796.4	1854.3	2196.5	0
Master Protein	H9FT55	GNAQ	8092.5	8176	8013.1	6522.6	0
Master Protein	H9G0D0	CAPZA1	8618.3	8965.9	8566.5	7299.2	0
Master Protein	F6YAL9	RAB8B	1329.6	1187.4	1219.6	1103.9	0
Master Protein	H9FNK5	HRSP12	1470.4	2406.9	1051.2	1087.5	0
Master Protein	A0A1D5R6I4	CHP1	1486.1	1304.6	1789.8	1284.8	0
Master Protein	F7EHM7	MAN2A1	423.4	381.9	390.6	346.7	0
Master Protein	F7GRF0	GMPPB	1295.9	818.8	1488.5	858.3	0
Master Protein	F7HFE5	RPN1	2611.6	2907.1	2938.5	2513.8	0
Master Protein	F7D894	NMRAL1	716.6	720.4	681.2	584.8	0.009
Master Protein	G7ML89	RNF123	870.4	1023.8	742.5	729.6	0
Master Protein	F7GY94	BSPRY	43.9	45.2	49.4	53.4	0.006
Master Protein	F7EW76	THY1	1459.1	1293.3	1162.7	1035.1	0
Master Protein	F7H3F1	CTSC	671.3	831.2	748.8	894.1	0
Master Protein	F6SGP0	CIAO1	265.8	258.9	182.3	163.6	0.007
Master Protein	F7FCH0	DNM3	5187.2	4922.8	4366.9	5417.3	0
Master Protein	G7N1N6	VIM	377.4	364.9	233.2	348.2	0
Master Protein	G7NCC1	EGK_06952	373.4	311.9	323.1	295.3	0.001
Master Protein	F6Z1Q1	ADK	245.6	253.3	200.5	205.7	0.006
Master Protein	F7GV63	TPM1	279.2	296.5	400.4	306.3	0
Master Protein	A0A1D5R4G5	TPM1	786.5	956.3	904.2	896.6	0
Master Protein	H9ESJ6	ISOC1	291.1	348.4	530.7	512.4	0
Master Protein	F7F486	CD19	33.4	35.5	28.8	31.8	0
Master Protein	A0A1D5Q5U4	YPEL4	266	266.3	397.2	415.7	0
Master Protein	G7MGP2	UROD	470.7	432.5	423.5	427.2	0
Master Protein	F7BXM1	PLXNA4	711.4	891.1	784.1	833.2	0
Master Protein	F7HR90	HECTD3	292.7	319.2	275.8	366.3	0
Master Protein	F6R1X3	PSMD2	1348.9	1477.3	1273.5	1084.7	0
Master Protein	F7C628	TLN2	50.2	339	65.3	53.3	0
Master Protein	H9H322	RARRES2	152	171.6	144.9	156.4	0
Master Protein	F7A802	CD47	14877.2	14646.6	14696.3	12362.2	0
Master Protein	F6U587	RAB31	162.7	153	160	133.4	0
Master Protein	A0A1D5QGU3	ABI2	340.6	314.9	413.8	319.2	0
Master Protein	G7N355	C20orf3	3432.4	3434.7	3281.9	3593.9	0
Master Protein	F6Z9U8	ACSL4	1424.5	1337.1	1248.9	1115.4	0
Master Protein	G7NQX9	STX4	1652.7	1527.5	1801.2	1594.7	0
Master Protein	F7C872	TOR4A	298.6	343.8	375.8	225.8	0
Master Protein	F7AUR9	TSPAN32	1078.9	998.7	1213.1	1139.9	0
Master Protein	A0A1D5R5Y0	MEP1A	486.2	362.7	365.6	1374.6	0
Master Protein	F6Z0X3	ITGA4	9243.5	10161.5	14223.7	11859.4	0
Master Protein	H9EP80	RSU1	43125.8	45193.2	46500.7	43403.6	0
Master Protein	F6QD86	CLCN2	219.7	280	402.7	347.2	0.001
Master Protein	F7FQW7	ADIPOR1	91.3	88.1	129.3	127.7	0
Master Protein	F7H142	COPS5	115.6	97	109	113.9	0
Master Protein	H9G1B2	NAPG	1507.4	1576.4	1798.9	1498.7	0
Master Protein	F7HF12	WBP2	8984.1	7834	10098	7912.7	0
Master Protein	F7EHU8	PLA2G2A	131.1	274.2	251.9	957.6	0.005
Master Protein	H9FYK5	AIDA	3116.4	3474.1	2683.9	2534.8	0
Master Protein	G7MJZ0	EGK_12156	73.3	169.7	56.5	62.4	0.006
Master Protein	F7FNG8	HEXB	437	478.5	465.1	775.1	0
Master Protein	F7BRV9	CMTM6	1174.5	1144.5	1192.7	1204	0
Master Protein	F7H074	UNC13D	8850.8	8005.9	10764.6	9410.9	0
Master Protein	F6UQI4	AMBP	32890.4	29964.9	32727.8	38755.6	0
Master Protein	F7GH95	RAP1A	5193.2	5693.7	4355.8	4062.1	0
Master Protein	A0A1D5Q3Z5	CDH1	253.5	261.3	250.4	232	0.004
Master Protein	F7C181	TMEM184C	107.9	108.2	126.7	98.3	0.001
Master Protein	F7HAP8	LOC107000818	16337.7	36832.7	31533.7	31117.5	0
Master Protein	F7FL20	ABCC5	159	164.9	193	207.2	0
Master Protein	B8XNP5	GP9	10352.6	10222.7	12208.4	9559.8	0
Master Protein	F6V547	BROX	615.3	635.1	878.8	760.6	0
Master Protein	F6UTB2	VAMP7	7590.3	8291.8	8804	7490.3	0
Master Protein	G7MVZ5	VPS33B	99.6	118.9	121.4	148.8	0.004
Master Protein	F6RIY8	MMRN1	15066.8	16226.2	17347.4	21262.6	0
Master Protein	F6S471	CRYL1	332.1	243.5	216.3	214.8	0.003
Master Protein	F7D3T7	OSTF1	683	616.3	587.2	470.1	0
Master Protein	F7H7G9	ORM1	13948.2	18878	19176.5	22693.6	0
Master Protein	G7NAA8	EGK_05429	313.8	453.5	309.1	290.8	0.006
Master Protein	F6TPX1	SLC9A3R1	2705.6	2598.3	2585.8	2192.8	0
Master Protein	F7BNX5	PF4V1	925.8	449.5	311.5	1100	0
Master Protein	F7DF76	GALK1	332.5	510.4	463	466.9	0
Master Protein	F7HAH7	AFM	62273.6	50929.4	57614.8	59766	0
Master Protein	I0FJU1	GNAI2	17255.5	16937	15166.7	12530.3	0
Master Protein	F7C2X2	DNAJA1	111.1	99.9	104.2	95.8	0.006
Master Protein	A0A1D5QED6	GMPPA	228	162.4	239.7	169.5	0.001
Master Protein	F7GE58	TEP1	259.2	250.5	222.3	244.2	0.006
Master Protein	F7CLQ5	CA1	116618	125952	77565	67433.2	0
Master Protein	P00916	CA1	959.7	3429.8	391.5	802.5	0
Master Protein	F7GTS7	ENPP4	566.2	544.5	693.5	704.7	0
Master Protein	A0A1D5RIQ2	EIF2B5	204.7	318.4	182	432.6	0.003
Master Protein	F7C1D1	ALDH3A2	213.8	174.3	173.3	167	0
Master Protein	F6YW79	C3	1.25634e+06	1.26477e+06	1.32302e+06	1.43011e+06	0
Master Protein	A0A1D5QZ92	PSMD10	44.4	38	40.4	37.2	0.003
Master Protein	A0A1D5QB60	CA13	674.1	736	639.8	552.2	0
Master Protein	G7MTQ0	ITGA2	27104.9	23768.1	25517.6	20395.6	0
Master Protein	F6Q006	EGK_12814	1544.1	1249.5	1607.9	1273.8	0
Master Protein	F7GG37	MMP8	2136.6	855.3	1122.1	821.2	0
Master Protein	G7MYS0	MFGE8	8977.5	6942.9	8021.1	7418.8	0
Master Protein	F6YUR9	CLIC2	344.7	344	378.6	472.5	0
Master Protein	G7MS41	RPS3A	182.5	199.3	188.3	179.6	0.003
Master Protein	A0A1D5Q4R2	PF4	49357.6	20030	13647.9	56218.5	0
Master Protein	F7GPM1	RALA	3627.1	3717.3	3065.2	2768.8	0
Master Protein	F7A8Z5	LCP1	14134.2	7438.1	8646.7	10373	0
Master Protein	F6TXG0	C2CD2L	54.2	46.8	53.3	51.9	0.006
Master Protein	A0A1D5QWC6	VPS37B	140.1	125.6	159.8	143.4	0
Master Protein	F7EL64	CHI3L1	1333.2	1161.7	1504	1749.2	0
Master Protein	F7FXA9	GNB1	4628.2	4159.3	4061	3319.8	0
Master Protein	G7NGB0	TMEM2	2518.1	2133.2	2551.4	2167.4	0
Master Protein	F7G3L7	PRKG1	584	601.7	597.2	505.6	0
Master Protein	F6SCP6	PPBP	21095.4	17832.9	17188.4	23283.1	0
Master Protein	F7GS24	CHIT1	1103.8	1047.5	1326.7	1191.1	0
Master Protein	F7C3R1	HSPA5	22598	22224	37545.9	19182.7	0
Master Protein	F6TSB3	CHMP5	956.9	1010.2	1274.4	1161.9	0
Master Protein	F7ERT5	DNPEP	8116.6	4082.8	5395.9	6987.4	0
Master Protein	F7HKP4	PDGFB	233.7	339.4	319.7	275.8	0
Master Protein	F7E433	RGS10	615.5	600.5	597.8	523.6	0
Master Protein	H9EXG4	AKR7A2	2425.5	2327.2	1835.2	1761.8	0
Master Protein	G7MVC5	GNPDA1	3855.9	4619.2	6789.5	3970.3	0
Master Protein	F7H8W3	TSPAN33	10232.7	7451.3	9853.9	7853.4	0
Master Protein	G7NLH4	BLVRB	39129.1	46433.3	30153.1	25496.8	0
Master Protein	F6YRD0	PDLIM1	6848.3	7124.2	7514.9	5803.8	0
Master Protein	A0A1D5QCM8	PPM1A	410.8	420.5	376.6	339.4	0.001
Master Protein	F7HT55	LOC711588	203.4	260.7	179.9	164.7	0.01
Master Protein	F7E707	ANXA1	14385.1	17179.7	15908.7	14248.2	0
Master Protein	G7NCE4	EGK_06976	1784.4	1867.8	2175.3	2084.1	0
Master Protein	A0A1D5QKX6	APOB	127812	86554.6	126741	130658	0
Master Protein	F6SGW3	SFRP1	587.1	504.4	623.3	981	0
Master Protein	F7GX15	DHRS7	202.7	163	200.4	184	0
Master Protein	F7GRP2	CSK	2724.4	2836.7	3033	2658.6	0
Master Protein	A0A1D5RJP8	LOC702827	735.7	622.4	847.6	749.8	0.001
Master Protein	F7EHP2	AQP3	455	442.9	458.5	487.7	0.003
Master Protein	F7ECN9	TNC	339.3	326.4	218.4	243.2	0
Master Protein	Q28518	-	22189.9	16397.2	22905.3	22123.7	0
Master Protein	H9FNN8	ATP8A1	4094	3952.8	4758.3	3652.9	0
Master Protein	F6YY71	ALDH1A1	18384	11148.1	10685.5	23216.4	0
Master Protein	A0A1D5RG89	TOLLIP	171.3	147.1	205.4	153.8	0
Master Protein	G7N4X4	SLA2	324.4	295.3	338.8	289.9	0
Master Protein	F6RUH7	PRPS1	1089.1	830.4	822.5	725.5	0
Master Protein	F6Q426	FCHO2	28.7	32.4	30.5	44.4	0
Master Protein	H9G098	CAMK2D	240.9	204.8	209.1	271.3	0
Master Protein	F6T4X7	TCP1	5007.1	4018	4148.2	4312.2	0
Master Protein	F7H1W6	UBR4	763.2	653.5	695.7	917.8	0
Master Protein	H9Z2J9	KCNAB2	658.6	882.7	976.2	908.5	0
Master Protein	F7H6R5	RAB32	2036.4	2315.1	2264.2	1945.3	0
Master Protein	H9H2R0	DYNLL1	486.9	490.6	562.9	519.1	0.006
Master Protein	F7HTC8	PFDN5	119.1	116.9	99.8	78.5	0
Master Protein	G7N6F2	ARHGDIB	11431.9	10316.1	10111.4	7244.2	0
Master Protein	F7GST0	HSP90AB1	35137.6	36931.8	57122.6	34456.2	0
Master Protein	F6ZSH4	KCNA3	53.8	57.3	57.8	71.4	0
Master Protein	H9FPR5	CLTB	2586.6	2490.3	2904.4	2649.5	0
Master Protein	A0A1D5RH28	HIST1H2BO	547	994.1	1228.6	908.6	0
Master Protein	G8F168	PRPSAP2	479.2	366.9	355.7	364.4	0
Master Protein	F7B9J4	GCA	7339.6	5956.3	6342.7	5881.8	0
Master Protein	H9H3P5	LOC702129	2460.2	3084.8	3555.8	3073.4	0
Master Protein	F6PJA1	F11	5277.8	3721.9	3892.5	4628	0
Master Protein	G7N990	COPS8	29.1	24.6	23.4	26.2	0
Master Protein	F6W130	MPP1	39514.3	38945.8	29000.6	24529	0
Master Protein	F7FTT3	EMB	1275.1	1222.4	1286.2	1013.7	0
Master Protein	G7NGP6	GRB2	2866.3	2788.7	3126.3	2632.2	0
Master Protein	F6X2E0	COLEC10	6778.3	4035.4	4937	5225.3	0
Master Protein	G7NQC3	HBA2	734684	933914	476946	415094	0
Master Protein	A0A1D5QDA6	SLC4A7	108.4	110.9	121.3	99.4	0
Master Protein	F7ASZ1	PLEKHF2	1423.3	1430.4	1295.7	1351.9	0
Master Protein	G7MVY1	CIB1	3922.2	3527.8	4580.4	3526.8	0
Master Protein	F7H337	DTYMK	1157.8	1172	962	969.5	0.001
Master Protein	F7GYF3	DAAM1	14204.8	14952.5	13815.4	12284.8	0
Master Protein	A0A1D5RAS1	PSMA2	3042.2	2726.4	2755	2504.3	0
Master Protein	F6WNB6	USP47	58.9	51.4	47.1	49.7	0
Master Protein	A0A1D5R6T2	VTA1	369.7	407	421.1	406.1	0
Master Protein	F7G4B5	DPEP2	8846.3	8889.3	5319.7	4426.9	0
Master Protein	F7GVV8	ANO6	9158.6	8221.9	10133.1	7334.8	0
Master Protein	A0A1D5R1P2	TMED10	3605.1	3876.4	4386.2	3070.4	0
Master Protein	H9FZ07	TARS	4668.2	2755.6	4201.4	3931.4	0
Master Protein	A0A1D5QTM5	TMEM63A	290.5	337.9	306.2	252.5	0
Master Protein	F6YN98	SKAP2	1492.8	1328.5	1304.8	1149.8	0
Master Protein	A0A1D5R5Q6	ANXA4	25059.7	22988.5	28982.8	26738.6	0
Master Protein	F6XLA4	DERA	5922.3	4623.9	4421.9	5496.2	0
Master Protein	H9YUD6	SELL	2946.8	2321	2283.6	2531	0
Master Protein	F7HN31	EDC4	63.4	57.5	66.3	53.8	0.001
Master Protein	A0A1D5R1N5	FABP4	2175.2	2632.9	3037.1	2618.7	0
Master Protein	F6SEN6	SERPINA1	259885	293756	300334	355265	0
Master Protein	F7FH37	TPP2	20756.4	12335.2	15725	12691	0
Master Protein	F7H811	SELP	28123.4	23329.5	32720.6	26228.1	0
Master Protein	H9FY19	RBP4	17900.8	14301.1	17123.6	17895.9	0
Master Protein	F6R2R6	HSD17B11	3841.9	3782.5	4072.8	2811.7	0
Master Protein	H9ETV5	SLC12A4	2896.4	3170.9	3999.7	3549.3	0
Master Protein	H9FX30	PRKCB	12787.9	12174.3	12954.3	10021.1	0
Master Protein	H9FQ57	CRK	104.4	116.8	110.1	99.1	0
Master Protein	F7GF27	PSMD9	2616.3	2757.7	2051.1	1982	0
Master Protein	F7F6V9	SERPINA6	2283.6	2013.8	2057.6	2133.8	0
Master Protein	F6VKN1	ANPEP	1762.1	1464.6	1504.1	1884.7	0
Master Protein	F6WAB3	TMED9	1156.9	1235	1626.4	1172.9	0
Master Protein	G7NQ75	PSMB10	113.5	100.7	129.5	103.2	0
Master Protein	F6PK24	MRC1	3609.4	3126.2	3442.1	3860.5	0
Master Protein	F7BC33	PPIC	65.6	58.1	59	59.5	0
Master Protein	F6W8H1	SNX3	2216.9	2456.5	3406.7	2884.7	0
Master Protein	F7H4J1	BLVRA	5623.6	6599.8	4431.7	3839.3	0
Master Protein	F7HHW2	TFG	10189.7	10602.7	12734.8	10913.1	0
Master Protein	F7HF07	IGFBP4	64.2	46.2	47.8	48.8	0.003
Master Protein	A0A0M6L0V8	GHB4	587.4	631.9	3680.4	707.1	0
Master Protein	F7CWN2	TFPI2	170.3	168.1	210.4	160.9	0.001
Master Protein	H9ENV2	SVIP	6351.6	7891.9	5588.5	3454	0
Master Protein	G7N9P3	NRBP1	191.8	206.6	185.4	152.2	0.002
Master Protein	F7HMM7	ADD1	1637.5	1802	1632	1305.3	0
Master Protein	F7E4X1	GGH	315.5	245.9	270	332.5	0
Master Protein	G7NFL4	DCTN3	2719.1	2797.7	3401.2	3297.6	0
Master Protein	F7DGH1	TMEM43	246.5	228.2	183.6	158.9	0.001
Master Protein	G7MLV7	GNG11	5824.2	5690.9	6323.6	4886.1	0
Master Protein	F7B590	NIF3L1	387.4	416.8	321.3	484.4	0
Master Protein	A0A1D5RJ31	ARPC2	18055.4	20619.6	20708.8	16529.6	0
Master Protein	F6UCC5	EIF3H	392.3	400	338.2	504.3	0
Master Protein	F7CPF6	SNX2	235	262.2	256.9	223.4	0
Master Protein	H9FXZ3	BCHE	6642.3	5203.3	5631.5	4477.1	0
Master Protein	A0A1D5RH73	FLII	141.1	136	166.8	173.9	0.001
Master Protein	F7GHV1	C5	193329	166207	197672	235551	0
Master Protein	F7DIN9	SERPINA7	1661.5	1685	1942.7	2153	0
Master Protein	F7CEZ1	ERBIN	1629.9	1574.1	1601.4	1353.8	0
Master Protein	F6VVU8	LMBRD2	1106.6	1089.6	1616.4	1387.3	0
Master Protein	H9Z2D1	COL1A2	528.7	967	1073.3	712	0
Master Protein	F6R5P6	ZFYVE21	114.7	111.3	148.8	409.4	0
Master Protein	F6RRP8	LOC700257	1185	1353.3	2505.8	1369.8	0.006
Master Protein	F7DMM9	CMPK1	758.7	687.2	643	522.5	0
Master Protein	H9FT45	TOR2A	77.8	58.4	65.8	69.9	0
Master Protein	G7MF99	DPT	723.8	560.9	594	649.5	0
Master Protein	F7FLQ1	GDI1	739.1	664.8	722.6	634.3	0
Master Protein	H9ERL9	BASP1	13290.3	12934.8	10262.7	9312.5	0
Master Protein	F7FY59	GRK6	2300.4	2137.1	1852.9	1871.7	0
Master Protein	A0A1D5Q8U0	ERAP1	268.4	281.9	314.3	256.6	0
Master Protein	A0A1D5RDD4	SCARB2	504.9	522.8	652.4	582.8	0
Master Protein	B2ZA71	DO	18812.2	18787.4	13135.3	11252.1	0
Master Protein	F6XY55	FHAD1	821.4	1098.2	943.4	1017.6	0.009
Master Protein	A0A1D5RKH8	CCDC6	87.9	76.2	98.6	124.1	0.003
Master Protein	F7FY72	F12	17414.3	14799.7	14008.7	16611.5	0
Master Protein	F7HIL8	PSMC4	354.8	351.6	410.8	323.9	0
Master Protein	A0A1D5R8E2	RAB14	7836.5	7341.3	9012.8	7014.3	0
Master Protein	F6UEX6	UBE2K	112.5	97.7	100.8	98.3	0
Master Protein	F6R0Q4	STX11	7338.3	7382.4	8001.9	6481.8	0
Master Protein	F7HP21	GSN	97498.5	83434.8	89013.1	77613.3	0
Master Protein	F7H8C8	RPIA	1620.6	1641.9	1271	1181.3	0
Master Protein	C4XVA1	LGALS17C	53.3	43.6	43	48.4	0.006
Master Protein	F6YT38	NPTN	3007.8	2907.1	3550.3	3112.9	0
Master Protein	F7GTW9	ENPEP	540.5	518	458.5	470.6	0
Master Protein	F6V3C0	PDCD10	950.5	931.8	855.9	766.6	0
Master Protein	A0A1D5QPT5	TJP2	3907.4	3680	3408.5	3381.1	0
Master Protein	H9Z680	STOM	4799.1	7006.2	3666	3109.6	0
Master Protein	A0A1D5QRB7	CD3D	129.3	124.2	120.8	141.1	0.01
Master Protein	H9ZD11	HSP90B1	10645.6	11953.9	14593.5	11440	0
Master Protein	F7AEK9	KRT2	32834	17254.8	13099.5	62593.3	0
Master Protein	F6VKG7	AMPD2	2874.2	2729.5	1999.4	3252.6	0
Master Protein	F7HIT1	NEDD4	1087.3	1081.3	1129.4	1164.4	0
Master Protein	G7MMA3	SND1	1859.5	3171.9	2068.9	3532.2	0
Master Protein	F6R0R2	UTRN	343.9	277.3	390.4	402	0
Master Protein	A0A1D5R044	TOM1L2	93.7	91	94.2	98.6	0.001
Master Protein	H9ENQ3	ARF5	102	93.3	106.1	86.8	0
Master Protein	F7G9Y1	PGM1	412.5	448.7	454	424	0.001
Master Protein	H9EMC7	RAB2A	4134.9	4422.3	4103.1	4577.8	0
Master Protein	F7H7J8	PON1	5188.3	5120.6	5066.9	6875.9	0
Master Protein	F7B786	KRT1	50884.2	52600.2	26039.8	134066	0
Master Protein	F6VL43	GNAI3	1586.8	1635.7	1275	1271.6	0
Master Protein	A0A1D5QW71	FETUB	94.6	63.8	27.9	26.7	0
Master Protein	F7AJA1	ENDOD1	938.8	961.9	1162.3	894	0
Master Protein	F7GB58	TRIM58	474.1	421	585.9	605.7	0
Master Protein	G7MWH2	EGK_18579	542.2	553.4	763.1	639.1	0
Master Protein	F6QP55	STXBP3	7260.4	7020.3	8223.4	6652.1	0
Master Protein	F6ZZL9	HRG	861.1	675.1	1376.8	831.5	0
Master Protein	F7AF94	PPP6R1	34.9	35.1	35.5	39.5	0
Master Protein	G7NJJ2	TM9SF2	800.4	831.2	933.6	858.8	0
Master Protein	F7AJ92	SRSF8	513.9	460.1	371.9	644.9	0.007
Master Protein	A0A1D5QSH6	PROC	9976.1	5355.2	4513.2	11159.4	0
Master Protein	F6S3E9	FTH1	8021.1	6994.8	8489	7306.2	0
Master Protein	G7N736	IGFBP6	21.1	25.4	27.9	22.4	0.006
Master Protein	F7ED88	RARS	78.7	80.2	84.1	68.8	0.001
Master Protein	F7GJV9	GLRX	3334.4	3615.3	2495.1	2290.7	0
Master Protein	F6SWS4	RASA3	15955.6	15669.6	16874.9	11680.6	0
Master Protein	F7HM67	PLEK	37458.3	36350.7	40157.2	29079.2	0
Master Protein	F7AE06	SNX5	294	278.7	323.2	235.9	0.001
Master Protein	I0FLH7	CCNY	47	44.2	42.5	33.7	0
Master Protein	F7GJC2	CDH17	148.8	126.9	142.9	121.2	0.006
Master Protein	A0A1D5RGQ0	RAB37	767.7	816.5	859.8	682.1	0
Master Protein	F7DQV0	EIF2S3	732.9	838.3	830.5	1472.6	0
Master Protein	F6UFI7	PSMD3	363.7	364.8	387.3	421.8	0.001
Master Protein	H9EPW4	VCP	120735	185583	193459	141877	0
Master Protein	F6TS20	DBI	1572	1532.4	1579.5	1243.5	0
Master Protein	F7FKF0	IDE	242.2	221.2	220.4	386.2	0
Master Protein	H9EW35	NAMPT	69	99.1	75	59.3	0.004
Master Protein	A0A1D5Q5F4	LPCAT2	1655.8	425.1	479.8	428.5	0.007
Master Protein	I2CVQ1	MAPK1	1343.8	1374	1340.8	1118.7	0
Master Protein	F7BV42	LYN	15040.6	14411.7	15651.6	12006	0
Master Protein	F6UZ87	FGB	30086.7	34006.5	47509.7	54748.1	0
Master Protein	A0A1D5QTJ7	MMP2	1310.1	904.5	955.4	890.2	0
Master Protein	G7NJ13	COPS3	4212.8	3220.3	2627.7	3228	0
Master Protein	G7N322	SEC23B	46.1	48	52.7	70.1	0.003
Master Protein	H9YWR2	MPZL1	102.1	116.1	136.9	115.6	0
Master Protein	I0FTI7	PSMA5	7131.7	6629.7	7004.4	5596.5	0
Master Protein	A0A1D5QTX6	ERMAP	5926.7	5341.4	7823.8	6959.6	0
Master Protein	H9EPF1	RAB35	6375.7	6221	5092.1	3954.5	0
Master Protein	F7HJX2	CUL2	117.3	119.8	112.5	107.7	0.007
Master Protein	F6UYY8	EGK_16177	39771.9	49551	61495.9	85354.3	0
Master Protein	F7DXL7	CD8A	531.9	516.1	566.7	412.5	0
Master Protein	F7HIE7	GPR155	53.9	72.3	81.4	91.7	0.001
Master Protein	I0FU27	SORT1	239.5	226.2	250.5	235.9	0
Master Protein	H9G0W3	OGT	200.7	191.5	168.8	150.8	0
Master Protein	F7DAC0	TTC37	500	381.1	490.6	479	0
Master Protein	F7HR57	HIST1H1D	5621.8	7877.3	4468.5	14910.2	0
Master Protein	H9EPT5	ROCK1	9925.6	8511.2	8793.4	13716.4	0
Master Protein	F6UP48	EGK_04789	247.2	253.3	282.1	245.8	0.005
Master Protein	F6RZ93	MAT2B	798	401.5	376.1	377.4	0
Master Protein	A0A1D5QG07	USP14	4168.6	5088.9	3339.5	3007.3	0
Master Protein	F7EDT3	CAPN5	25499.3	26961.4	27413.1	22927.2	0
Master Protein	F6UQ54	FAM234B	601.4	587.5	941.5	791.4	0
Master Protein	F7GIR8	C1H1orf50	520.7	250.8	470.5	658	0
Master Protein	F6XII4	PI4KA	88.2	105.2	83.8	97.4	0.006
Master Protein	F6TEB4	RRBP1	442.3	200.8	213.7	371.8	0
Master Protein	F6RJ20	MGST2	433.2	499.9	451.5	344.9	0
Master Protein	A0A1D5QA01	MS4A3	138.6	159.3	126.7	151.7	0.006
Master Protein	F7A9J8	ACVR1	88.9	89	89.8	81.4	0.005
Master Protein	A0A1D5R214	CASS4	2805.7	2412.8	1648.6	5231.7	0
Master Protein	F7HPJ0	STK24	6464.6	4551.1	4042.5	5938.9	0
Master Protein	I0FSN6	PKM2	24888.1	22840.8	23662.9	18889.8	0
Master Protein	H9EST8	RAB5A	464.2	431.5	479.9	501.1	0
Master Protein	F7FCM4	SEMA4D	6757.3	6884.1	10662.3	8559.5	0
Master Protein	F6V3X4	TSKU	132.6	127	146.4	140.3	0.005
Master Protein	H9FZA6	UBE2L3	8448.5	8754.2	7365.6	5868.2	0
Master Protein	H9ER83	PRDX4	182.8	210.4	208.4	242.6	0
Master Protein	F7DAC5	HABP2	19432.4	14755	14606.6	17481.3	0
Master Protein	F6SS58	LMAN1	1994.5	2849.4	2042.4	1948.6	0
Master Protein	F6YRW1	LRRC32	1407.5	1242.2	1586.7	1389.4	0
Master Protein	F7F210	ACTC1	42467.4	49660	48835.5	33725.5	0
Master Protein	F7GMC8	SEC13	1450.4	1089.7	1482.9	1525.9	0
Master Protein	A0A1D5Q6F0	TSN	684	710.3	802.2	765.6	0
Master Protein	F7ETJ8	LGALS3	2670.7	2384.5	2791.6	3028.9	0
Master Protein	I0FMS4	UCHL3	1182.2	1145.1	863.4	733.9	0
Master Protein	G7MSZ8	ANXA3	8011.3	7139.4	7515.9	6609.1	0
Master Protein	F7GCR4	RAP2A	1009.3	1064.7	799.6	1036.3	0
Master Protein	H9H4D4	LCN2	524.6	539.1	520.2	583.3	0
Master Protein	F6SDC5	PANX1	214.2	237.2	217.3	176.1	0.007
Master Protein	F7AK24	SLC35F6	348	329.2	470	378.4	0
Master Protein	F6UBK1	DLG3	91	94.4	88.9	81.4	0
Master Protein	F6TFP7	ATP6V0C	21409.1	21364.9	12389.4	12310.7	0
Master Protein	H9FNL3	STUB1	562.7	579	857.9	696.6	0
Master Protein	F6VEE0	ACTR2	14648	16523.2	16293.2	13822.1	0
Master Protein	H9EN91	ANGPT1	29003.2	26582.1	35546.2	32348.2	0
Master Protein	F7FQM7	APOA1	285554	279549	330375	291657	0
Master Protein	F6XIG8	SERPIND1	26056	23290.6	28775.5	33784.8	0
Master Protein	F7E8F8	PLXNB3	109.9	101.8	109.1	83.3	0
Master Protein	G7MV59	C6H5orf51	51.8	64.6	57.4	50.6	0.001
Master Protein	F7E5P0	-	1504	1398.1	1469.6	1746.7	0
Master Protein	A0A1D5QH81	MS4A1	2913.3	2370.2	2519.9	1703.1	0
Master Protein	F7H961	STAB1	197.2	223.9	241.4	215.6	0.001
Master Protein	F7D4K1	CYBA	1057.1	1068.9	891.7	635.3	0
Master Protein	F7D1Y9	RIC8A	351.8	373	342.1	324.5	0.001
Master Protein	H9ZBW4	RAC2	2107.3	2162.7	2104.2	1671.5	0
Master Protein	G7N154	VTI1A	424.1	509.5	502.8	595.4	0.001
Master Protein	F6UPB7	KIF5B	4994.7	6227.1	3803.1	5133.5	0
Master Protein	A0A1D5Q8I4	CCT5	12515.9	9666.9	9735.2	9813.4	0
Master Protein	A0A1D5Q7U7	KLKB1	84302.5	62995.1	70879.8	76395.5	0
Master Protein	F7GSX6	TPM2	990.5	1582.5	1256.6	1473.4	0
Master Protein	F6VK11	CRKL	2385.3	2322	3243.2	2192.8	0
Master Protein	H9EMN6	KIF2A	3421.1	3473.2	3385	2852	0
Master Protein	F6X7S5	CYBB	4048.4	4316.8	3547.5	2807.1	0
Master Protein	A0A1D5Q656	NT5E	1886.8	1636.3	2046.6	1795.8	0
Master Protein	H9YUH8	UBA3	58.6	59.4	47.6	38.5	0
Master Protein	F7H6U6	SPCS1	449.2	497.2	466.9	365.2	0
Master Protein	F7DVW1	XK	726.7	696.5	800.7	765.2	0
Master Protein	F7H640	CLDN11	2060.7	1839.1	1701	1573.6	0.001
Master Protein	A0A1D5R0F4	OXSR1	2801.4	3089	2279	2082	0
Master Protein	F7FCU0	ARL6IP5	3617.7	3610.1	3822.7	2515.8	0
Master Protein	G7NFD2	TLN1	305438	330745	345645	277999	0
Master Protein	F7HG52	C6	87625.1	72975.9	83620.9	112130	0
Master Protein	G7MR84	PSMB1	3692.6	3498.2	3588	2870.8	0
Master Protein	H9YWL1	SLC16A10	2093.1	2196.6	2664	2305.3	0
Master Protein	H9FVN4	GET4	81.9	81.9	127	135.1	0
Master Protein	A0A1D5Q6N1	ITIH1	48024.3	42129.3	47006.2	53044.3	0
Master Protein	F7H235	ARF1	14784	15387.7	14797.8	11941.5	0
Master Protein	H9EM17	DSTN	3791.6	3770.4	4244.8	2745.8	0
Master Protein	H9ZDY1	SLC7A5	2165.5	2339.6	3415.4	3219.3	0
Master Protein	A0A1D5QCG7	NARS	537	667.3	463.3	494.7	0
Master Protein	F7EJT9	MPST	2817.6	3513.5	2506	2294.3	0
Master Protein	H9FX11	PRKAR1B	75	75.8	83.7	88.5	0
Master Protein	I2CWE4	KCTD12	10414.9	6123.1	6196.4	8616.9	0
Master Protein	G7MER6	SRGAP2	739.6	759.1	697.1	496.2	0
Master Protein	A0A1D5Q9P4	DYNC1I2	1902.1	1455.7	1561.9	1939.8	0
Master Protein	A0A1D5Q7E9	ADRA2A	30.2	35.8	31.3	26.3	0.001
Master Protein	F7F541	EXOC1	86.2	80.6	95.4	91.4	0
Master Protein	I2CU54	LRRC47	136.2	158.8	150.2	157.5	0
Master Protein	A8CZ27	-	14921.6	11424.4	11473.2	19199.3	0
Master Protein	F6ZVK0	POSTN	4767.7	2003.1	2184.4	2078.4	0
Master Protein	F7G7E5	TMEM109	954.2	999.5	1056.5	1071.6	0
Master Protein	G7N9K6	RAB10	8321.6	10021.1	9834.6	8429.5	0
Master Protein	H9Z8S9	LOC388588	842.7	819.6	975.8	889.6	0
Master Protein	A0A1D5Q8V4	ANGPTL3	3373.7	4680.3	5314.5	11281.7	0
Master Protein	F6YP94	FAM49B	1397.2	1397.1	1349.8	1145.7	0
Master Protein	H9YVK9	MBLAC2	486	470.7	502.1	452.1	0
Master Protein	F6ZAW8	HPCAL1	5292.1	5619.1	5369.4	4577.6	0
Master Protein	G7N6P0	EGK_03514	862.4	1285.6	1102.8	950.9	0
Master Protein	G7MF77	ALDH9A1	385	378	351.1	529.9	0.001
Master Protein	F6TJH8	EGK_20887	6189.7	5578.3	6979.8	5554.5	0
Master Protein	H9FUH5	MAT2A	2595.6	777	715.5	789.2	0
Master Protein	G7MM20	EGK_14007	2044.6	2239.4	1727.5	1708.5	0
Master Protein	A0A1D5QYD0	ITIH4	216808	190241	265416	247869	0
Master Protein	F6UYS2	REXO2	278	502.8	248.9	215.3	0
Master Protein	G7NAI4	CAPG	287.9	374.3	320.5	366.9	0
Master Protein	F7B1Q8	STAM2	132.4	124.8	141.2	126	0.001
Master Protein	F7HDI2	SCYL2	147.9	135.5	168.4	140.9	0.001
Master Protein	F6T2C6	PURA	780.8	940.5	872	739.4	0
Master Protein	F7GAT4	ITIH3	53175.6	41838.9	49909.8	62980	0
Master Protein	F7EVX1	CNDP1	965	863.8	917.5	688.8	0
Master Protein	A0A1D5R8L9	TXNL1	734	746.2	688.8	641.5	0
Master Protein	H9Z0R8	UGP2	25549.5	17398	17676.5	27834.7	0
Master Protein	F7EW08	CNDP2	829.9	826	955.9	1192.5	0
Master Protein	F7AEV1	MYL12A	5435.5	5328.5	5034.2	4914.3	0
Master Protein	F7GNT7	RSC1A1	3773.5	4268.9	2545.5	2935.7	0
Master Protein	F7GSW4	TNFRSF14	394.9	436.7	286.9	280.4	0
Master Protein	F6TZN2	WDR48	51.6	60.6	46.9	65	0.006
Master Protein	A0A1D5R5P8	MYH9	124901	139829	120499	102188	0
Master Protein	F7FFF4	PLD1	149.2	158.3	152.7	125.9	0.004
Master Protein	F7CPT5	LASP1	2875.5	2919.8	3040.8	2175.9	0
Master Protein	F7DY68	SAA1	717.9	755.5	988.2	3227.9	0
Master Protein	F6V5N7	VPS37C	658.9	491.3	759.6	710	0
Master Protein	I0FGG7	DSP	317.4	191.4	179	356.8	0
Master Protein	F7HKS2	FGL2	523.5	410.6	437.2	402	0
Master Protein	F6WG91	PROS1	106681	76522.9	102066	111693	0
Master Protein	F6V9N7	SAA2	5310.5	10090.4	11291.6	40262.5	0
Master Protein	F7F7X7	CYBRD1	1911.5	2215.6	1672.3	1572.1	0
Master Protein	F7GS43	STX16	957.4	937.7	1125.9	1199.3	0
Master Protein	F7F948	DNAJC5	763.7	757.8	705.1	529.1	0.002
Master Protein	F6U8V6	-	335.1	4377.5	535.8	308.8	0
Master Protein	F6Y030	HNRNPH3	40	31.1	36.5	39.6	0.001
Master Protein	G7MPT7	ME1	74.9	37.5	33.2	35	0.006
Master Protein	A0A1D5Q7S9	NAXD	908	630.4	649.7	519.9	0
Master Protein	F6S395	COL6A3	11732.1	8216	7730.9	7646.5	0
Master Protein	F6WY82	PIGR	34278	21125.3	32667.1	22162.3	0
Master Protein	F7H4W7	OLFM4	13884.5	14650.3	15124.3	18649.4	0
Master Protein	F7E9M5	PSMB7	2711.8	2692.6	2587.2	2127.8	0
Master Protein	F7EV90	IAH1	135.4	140.3	102.7	90.2	0.001
Master Protein	A0A1D5Q6E4	FAM177A1	2100.6	1684.8	2293.6	1934.2	0
Master Protein	F7C5M5	TMOD3	329.6	356.4	234.8	200.9	0
Master Protein	H9EPI2	CLCN3	950.9	867.8	1271.8	1078.2	0
Master Protein	F7E4I1	RAB27B	10331.5	11355.4	12107.3	8982.8	0
Master Protein	G7MY28	ANP32A	300.2	338.8	233.6	260.2	0
Master Protein	F7HHU3	TMEM173	100.1	88.4	100.7	107.1	0.003
Master Protein	I0FJ64	TKT	6306	6274.4	5809.4	7656.3	0
Master Protein	F7EIY0	PSMB3	5098.3	4738.1	5016.2	3882.1	0
Master Protein	G7NBF7	CHORDC1	200.3	206.2	242.3	305.4	0.001
Master Protein	F6R1N2	LDHA	12758.9	12632.4	12931	17244	0
Master Protein	F7BLE8	CAVIN2	51497.9	45837.7	48161.7	37268.4	0
Master Protein	H9ZBW1	RAB4A	357.9	388.4	473.5	440.3	0
Master Protein	H9Z1I3	FAIM3	20.5	21.2	21.2	20.9	0.001
Master Protein	G7ND21	DDB1	1346.8	1017.8	1146.2	1170	0
Master Protein	F7GRY2	C9	86791.6	76727.9	88531	126616	0
Master Protein	F6PMM4	NCEH1	167.2	192.8	200.8	145.2	0
Master Protein	F6UUX9	EFHD2	47.3	42.8	47.4	43.6	0.002
Master Protein	F7HRP5	EGK_05658	24636.3	25105.9	26362.4	23792.1	0
Master Protein	A0A1D5QVA2	LHPP	138.1	158.8	122.3	109	0.001
Master Protein	F7HIT5	CPNE3	11195.6	10059.6	12259.7	11345.4	0
Master Protein	H9ZFL2	NPEPPS	662.1	751.8	578.8	616.2	0
Master Protein	F7GW10	FYB1	845	648.5	702.8	628.5	0
Master Protein	A0A1D5QLN6	ESYT2	122	126.9	141	110.4	0.003
Master Protein	P63108	HBA	2083.5	1720.2	1203	1042.9	0
Master Protein	F7HJH4	INSL4	164.5	119.1	757.2	155	0
Master Protein	F6XQ37	TUBB1	37080.7	37576.1	36545.7	28690.6	0
Master Protein	F7HCV8	LRG1	4646.3	4100.5	3780.2	4882.8	0
Master Protein	F6QMH5	ATP6V1C1	220.2	212	281.9	257.1	0.005
Master Protein	A0A1D5QPJ7	COX4I1	121	113.9	106.8	96.1	0.001
Master Protein	G7NDS4	TSG101	4015.1	3326.7	4532.4	4311.9	0
Master Protein	F6XIA9	YOD1	1088.7	1185.4	890.5	844.5	0
Master Protein	I0FIM4	CAP1	38671.5	36350.8	39277.2	31543.5	0
Master Protein	F7HU82	ACTN4	18255.9	19827.1	16150.4	19499.6	0
Master Protein	H9FPR3	CLTA	7933.9	7873.5	9438.5	8032.9	0
Master Protein	F6XIH5	C4BPB	60702.8	42453.5	56776	61993.8	0
Master Protein	F6T8Z7	SCIN	85.2	80.6	76.6	63.5	0.003
Master Protein	F7HG39	KIDINS220	525.5	487	724.8	674	0
Master Protein	A0A1D5QXN0	TESC	3826.3	3207.2	3828.3	3139.8	0
Master Protein	H9Z7V8	GLUD1	2725.2	1702.7	3350.4	1925.9	0
Master Protein	G7MGP9	AKR1A1	5831.3	6087	5158	4427.1	0
Master Protein	F7H069	LOC693357	7984	9642.4	10901.6	8032.8	0
Master Protein	F7DX07	CDH5	2089.4	1815.2	1701.5	1646.7	0
Master Protein	F7HET5	VPS36	150.6	148.9	153.5	145.1	0
Master Protein	Q25CI8	Mamu-DRB	459.5	290.2	278.4	216	0
Master Protein	F7FMM0	ATP6V0A1	7858.1	7967.5	11090.4	9515.9	0
Master Protein	G7MX33	PSMB5	3144.5	3003.6	2909.1	2465.6	0
Master Protein	G7N141	ADD3	228.2	212.7	209.6	204.6	0
Master Protein	H9EMM4	TAOK3	4684.2	4876.5	3723.8	3700.1	0
Master Protein	F7E5A9	TOP2B	26.3	22.3	21.5	30.6	0.006
Master Protein	F6YLX1	JAK1	1031.5	1147.1	1114.7	981	0
Master Protein	H9YUE5	43715	3380	4430.9	3054.8	5492.3	0
Master Protein	A0A075TEP6	DPP4	3864	3051.4	3227.4	2300.7	0
Master Protein	F6UZQ6	RTN4	4013.7	3696.8	4419.2	3471.6	0
Master Protein	H9YXD4	RTN4	382.8	456.8	399.1	400.3	0
Master Protein	F7FHW4	FN1	9176.2	13299.4	21693.3	19884.1	0
Master Protein	G7NPV1	EGK_12829	589.3	779.3	870.9	836.6	0
Master Protein	G1K371	TIMP3	13861.3	18424.5	18153.2	10926.2	0
Master Protein	P62504	S100A10	1192	1123.1	1429.4	828.8	0
Master Protein	I2CWU4	GAPDH	53090.4	58758.4	54148.7	47341.1	0
Master Protein	H9Z8J8	FAS	3094	3112.7	2646.5	2368.2	0
Master Protein	F7GXE0	ITGA5	772.6	752.5	931.8	730.8	0
Master Protein	O19092	CST3	3636.4	2979.9	3563.7	3344.1	0
Master Protein	F7EUS3	ITGB1	89228.2	78768.2	105879	81305.9	0
Master Protein	I2CY94	ABCG2	5861.4	5525.3	5927.7	4961.5	0
Master Protein	Q6J512	CD36	22069.3	15747.5	19721.8	10336.7	0
Master Protein	Q6RHR8	-	4681.2	4493	5110.2	3955.8	0
Master Protein	F7EPG2	THBS4	12318.3	15357.2	14693.9	16587.3	0
Master Protein	F6TQ14	CA2	57291.9	68519	42095.4	37339.2	0
Master Protein	F7AE78	PAFAH1B1	320.9	283.4	301.8	280.4	0
Master Protein	F6ZV30	GYS1	196	170	179.5	271.5	0.005
Master Protein	H9Z595	COL1A1	162.6	274.7	319.3	208.6	0
Master Protein	P82319	-	3253.4	6692.7	3923.9	5473.9	0
Master Protein	G7N0F7	EGK_18661	3414.6	3139.6	3459.8	3814.8	0
Master Protein	F6Y0X7	TUBA1A	40737.7	40628.1	40566.4	27007.4	0
Master Protein	F6Q0N6	CD40LG	5929.1	4964.4	6121	4837.3	0
Master Protein	A0A1D5RJR6	ICAM2	1708	1902.1	2095.9	1864.7	0
Master Protein	F6TIW3	BPI	2399.7	2250.1	1088.9	1695.8	0
Master Protein	F7BM98	CD151	14380.3	15415.8	18247.4	16492.5	0
Master Protein	Q9MYL0	LEPR	70	56.4	243.1	64.7	0.001
Master Protein	I0FPV7	TUBB2B	3894.8	3824.1	3730.9	2912.4	0
Master Protein	F6SL92	SERPINA3	78003.8	85895.2	94902.6	175150	0
Master Protein	Q8HXQ0	SOD1	8531.6	10968.9	6013.9	5675.4	0
Master Protein	G7N5V9	EGK_03316	702.4	579.1	566.7	748.9	0
Master Protein	I2CUH3	PGD	6393.2	6488.9	5307.7	4311.5	0
Master Protein	F7DFB4	LOC107000581	342	195.1	243.1	230.8	0
Master Protein	A0A1D5QW74	LOC107000577	6358.8	5242.5	7443.5	7319.4	0
Master Protein	A0A1D5QMS5	LOC107000576	7756.9	5636.1	5553	8457	0
Master Protein	A0A1Z2TI05	-	126.5	139.5	173.7	223.1	0
Master Protein	F6YK65	C2	25958.4	26226.6	27255.8	32201.3	0
Master Protein	F6UHS5	AQP1	8152.5	7371.9	9358.2	7970.1	0
Master Protein	F7B749	CPN2	20802.2	17924.6	21008.9	29745	0
Master Protein	F6T0W5	CLEC3B	12377.1	11219.4	10655.6	10033.6	0
Master Protein	A0A1G4P1B3	Mamu-B	167.5	136.8	218.6	135.1	0
Master Protein	A0A0P1L5P1	Mamu-B	193.3	118.4	161.7	124.4	0
Master Protein	Q70PL3	Mamu-B	1213.3	965.4	1197.4	896.4	0
Master Protein	H9FNA4	APOC1B	52892.9	53246	59451.5	46239.7	0
Master Protein	G7MF42	EGK_01871	362.3	312.7	375.6	321.4	0
Master Protein	G7MF05	EGK_01828	70046.8	50945.7	53808.8	56642.6	0
Master Protein	F6TWG7	FN3K	646.5	549	420.6	363.6	0
Master Protein	F6UGE3	VPS25	207.3	243.5	238.4	285.1	0
Master Protein	G7NIL2	PTRF	792.5	585.4	642.6	617.9	0
Master Protein	F7G993	PPP1R9B	492.7	415.2	471.3	634.4	0
Master Protein	A0A1D5R358	RFFL	228.5	224.8	266.5	264.3	0
Master Protein	F6TUP0	SCAMP3	854.3	875	915.1	901.7	0
Master Protein	I0FKG0	TGFB1	3878.9	4109.9	5399	4813.3	0
Master Protein	F7DHR8	TF	29508.7	27794.1	23810.7	31785.2	0
Master Protein	F7EX32	FSCN1	153.5	153.3	140.8	145.3	0
Master Protein	F7HA72	SLC39A7	227.2	237	223.2	167.6	0.001
Master Protein	F7CF53	EGK_09600	52925.5	52710	59035.1	46225.7	0
Master Protein	A0A1D5QF45	PZP	395152	323894	357582	379168	0
Master Protein	A0A1D5QTC2	C2H3orf52	454.1	405.8	488	437.8	0
Master Protein	G7MLT3	EGK_13905	210.4	167	230.2	209.5	0
Master Protein	H9FQN3	AP2B1	863.5	923.3	865.8	802.2	0
Master Protein	F6ZUY6	RUVBL2	3506.8	2749.6	2229.8	2992.8	0
Master Protein	F7HNE5	MYL6	10120.4	11172.5	9857.5	10137.3	0
Master Protein	A0A1D5R9B8	ACE	549.9	479.7	704.3	501.1	0
Master Protein	W5QVR7	-	10705.9	11241	12822.5	16699	0
Master Protein	F7B1L6	DYNLRB1	881.1	834	636.5	941.1	0
Master Protein	A0A1D5R3Y0	LGALS9	26215.4	5028.1	36954	17535.6	0
Master Protein	F6T0R1	CDC42SE1	1895.7	1573.3	1761.5	1308.8	0
Master Protein	F6TAZ6	ACAT2	2723.2	2937.6	2071.4	2175.7	0
Master Protein	F6R375	SYNGR1	532.7	478.8	616.7	496.8	0
Master Protein	A0A1D5RDK1	GSTM5	2735.7	2466.8	2190.4	1908.1	0
Master Protein	A0A1D5QYU3	TUBB4B	15648	15885.5	16461.1	13701.8	0
Master Protein	F6QFF9	AZU1	89.5	151.1	78.8	168.5	0
Master Protein	F7FYN3	DNASE1L1	1391.7	1376.3	1293.7	1097.5	0
Master Protein	F7GKX7	RNASE3	589.2	934.5	933	748.2	0
Master Protein	A0A1D5Q851	GGPS1	149.4	172	251.9	340.5	0
Master Protein	H9EQ92	CHMP1B	3006.5	2894.7	3386.6	3026.8	0
Master Protein	F6VJ89	REEP5	1870.9	2069.3	2051.8	1869.4	0
Master Protein	A0A1D5QVT4	CTSB	718.7	442.8	602.1	506.9	0
Master Protein	Q3I1S1	VAT1	630.8	651.9	595.4	456.8	0.003
Master Protein	F7HGY2	KRT5	12612.3	6946.2	18429.4	22800	0
Master Protein	G7MUU1	SCAMP1	38.1	39.5	45.9	49.7	0
Master Protein	H9ELW3	DYNLL2	2972.1	2498.6	2387.1	1687	0
Master Protein	I0FL62	SKP1	3773.1	4314	3667.4	4020	0
Master Protein	F7HDF6	CSNK1G1	338.7	349	319.4	304.3	0
Master Protein	H9EUJ3	ERP44	1867.4	1853.9	1941.5	1821.1	0
Master Protein	F7AVY7	RAB8A	10603.2	10620.2	11934.5	9736.5	0
Master Protein	B3KYU0	Mamu-DRA1	2046.9	1744.7	1991.1	1407.2	0
Master Protein	A0A0P1L5N0	Mamu-B	3165.5	2351.2	4055.9	4049.5	0
Master Protein	D4N3N3	Mamu-B	32.7	37.2	27.6	30.9	0
Master Protein	G7N3G8	EGK_02888	2051.3	245.6	128.3	136.9	0.008
Master Protein	F6T850	-	388.1	57.1	939.9	71.3	0
Master Protein	A0A1D5R567	TNN	705.2	126.2	912.1	396.9	0
Master Protein	E0WHL9	Mamu-B	1601.8	336.8	1153.7	660.4	0
Master Protein	G7NLM2	EGK_10686	1515.3	369.3	5774.9	420.4	0
Master Protein	I6W815	Mamu-A1	758.3	192.1	258.7	246.5	0
Master Protein	A0A1D5R7Z4	-	1635.4	456.8	4446.9	438.7	0
Master Protein	A0A1D5QM64	-	909.5	258.5	506.3	286.6	0
Master Protein	F6YGC3	FBP1	68.7	22	26	29.4	0
Master Protein	A0A1D5R1Z9	BHMT	2686	910.9	1261.6	3235.7	0
Master Protein	G7MJ30	EGK_11811	97031.2	34021.5	27359.5	64094.8	0
Master Protein	G8F172	EGK_21453	2580.5	924.7	1086.9	1232.7	0
Master Protein	F7F6Y0	SERPINA10	7061.5	2637	2544.6	5224.1	0
Master Protein	I0FS58	PAM	353	137.4	124.4	129	0
Master Protein	G7NJN3	EGK_09477	17677.9	7048.5	4554.3	15879.6	0
Master Protein	A0A1D5RJ35	-	2244.1	897.3	1247.3	1474.1	0
Master Protein	M1RK81	Mamu-B	259	104.4	142.4	182.6	0
Master Protein	G7N983	EGK_04922	7761	3307.4	2288.6	6032.2	0
Master Protein	H9H519	LOC106999628	1435.2	635.9	788.8	669.7	0
Master Protein	I0FJH6	CPN2	558.5	251.1	429.6	1235	0
Master Protein	G7MFE2	EGK_01990	4043.9	1830.4	4348.9	3617.4	0
Master Protein	G7MR81	EGK_15524	413.7	189.9	126.5	178.4	0
Master Protein	A0A1D5R7J8	-	2745	1267.1	2152.6	1825.7	0
Master Protein	F6Z7P7	SHBG	19751.2	9234.5	15643.7	9336.2	0
Master Protein	F7H2U3	-	3402.9	1616.4	2027.3	1900.2	0
Master Protein	F7HBU3	CHAD	249.9	121.5	115.9	111.2	0.003
Master Protein	F7HU19	IGKV4-1	12910.6	6346.8	6791.8	7128.1	0
Master Protein	A0A0H4LVG9	-	3986.3	1997.7	2359.9	3403.2	0
Master Protein	A0A1D5QG59	-	9166.6	4628.4	5706.3	4701.1	0
Master Protein	G7NAZ5	EGK_05708	6172	3192.4	4741.3	3700.3	0
Master Protein	A0A1D5QGX4	-	1218.6	634.2	752.3	733.4	0
Master Protein	G8F222	EGK_21131	29.9	15.7	12.6	10.3	0
Master Protein	A0A1D5QFU5	-	4189.4	2210.6	4150.3	3427.3	0
Master Protein	F7GEA7	PDGFD	2350.7	1255.3	1719.1	1483.2	0
Master Protein	H9FWW3	DOCK10	4694.4	2514.2	2524.5	3771	0
Master Protein	A0A1D5Q4P2	LOC721017	108.7	59.2	78.1	70.2	0
Master Protein	G7NBN2	EGK_05885	1372.4	766.4	913.1	1180	0
Master Protein	A0A1D5QWP0	-	4108.5	2292	3252.7	2676.7	0
Master Protein	A0A1D5Q3Y5	-	1286.5	728.4	818.4	698.4	0
Master Protein	G7NC97	EGK_06927	1348.2	768.8	1966.3	477.1	0
Master Protein	F7FAR5	ALDH1L1	936.1	537.9	720.4	980.1	0
Master Protein	W6PE84	Mamu-A1	2435.9	1402	4471.3	3824	0
Master Protein	A0A1D5RAN8	-	6407.7	3703	4006.4	4506.4	0
Master Protein	F7FT15	NOSTRIN	512.3	296.8	341.8	408.7	0
Master Protein	A0A0B4J1D0	-	8165.3	4735.1	5001.1	5322.8	0
Master Protein	G7N3D5	EGK_02849	1770.2	1045.3	1310.8	1097.7	0
Master Protein	G7NAL7	EGK_05555	1551.6	925	1310.5	1301	0
Master Protein	H9H525	-	2269.6	1353.4	1473.6	1723.6	0
Master Protein	I2CT48	C3	4768.9	2856.8	3418.8	1633.2	0
Master Protein	F6V4Y9	DIAPH1	38782.6	23281	17718.4	30915.9	0
Master Protein	G7N2G0	EGK_19851	38224.8	23157.6	34641.4	31735.9	0
Master Protein	G7N128	EGK_20041	48.2	29.3	31.1	35.8	0
Master Protein	I0FLG9	ECI1	190.1	115.6	201	320.9	0
Master Protein	G7MF06	EGK_01829	1378.4	842.8	1606.2	1162.7	0
Master Protein	F7F6V2	PDE5A	3043.6	1870.4	1965.9	2249.7	0
Master Protein	G8F1V0	EGK_21479	379	233.3	210.4	230.7	0
Master Protein	G7N3C7	EGK_02838	14074.7	8753.9	9920.5	9509	0
Master Protein	F1BUV1	Mamu-B	418.6	261.9	570.1	597.3	0
Master Protein	G7NC44	EGK_06926	39344	24810.7	39044	36679.8	0
Master Protein	A0A1D5QHL9	KRT14	2850	1808.8	7456	3470.4	0
Master Protein	H9Z8S1	KRT17	406	259.3	646.1	667.9	0
Master Protein	G7NIA0	EGK_08667	43019.2	27612.2	19982	115520	0
Master Protein	A0A1D5QJ11	ECHS1	657.6	422.3	588.6	393.2	0
Master Protein	F7H6X3	COMP	2368.1	1524.6	1865.1	3367.4	0
Master Protein	F6STC8	GUSBA	1413.7	910.3	1338.3	1322.1	0
Master Protein	G7NLX4	EGK_09942	4622.4	2984.9	4125.6	5518.9	0
Master Protein	A0A1D5Q4U0	LOC106999610	3803.1	2456.9	2494.7	2627.8	0
Master Protein	A0A1G4P134	Mamu-A1	990.5	642.9	564.9	621.8	0
Master Protein	G7MWV7	EGK_18623	7451.1	4851.2	7915.2	9247.9	0
Master Protein	F6VPF1	BTBD11	2064.2	1347	1795.6	1995.8	0
Master Protein	A0A1D5Q443	CLDN5	2636.5	1738.7	2931.1	2439.7	0
Master Protein	I1W0V5	Mamu-A	3072.1	2028.6	5840.2	2721.5	0
Master Protein	G7NA56	COMMD1	28.5	18.8	20.7	20.1	0.001
Master Protein	A0A1D5QEJ1	-	314.8	207.9	217	248.2	0
Master Protein	H9FWH4	ARHGAP17	544.9	361.7	343.3	565.7	0
Master Protein	A0A1D5R3Z0	-	4265.7	2840	2492.1	4001.1	0
Master Protein	A0A1D5QEF0	ADA	371.6	247.7	428.6	355.2	0
Master Protein	A0A1D5Q493	-	690.1	460.8	457.1	409.4	0
Master Protein	A0A1D5Q716	MCAM	46.7	31.2	34.3	27.5	0
Master Protein	A0A1D5RDF7	-	4197.9	2822.5	2982.4	3771.3	0
Master Protein	A0A1D5QEU6	FCGR2B	405.2	273.1	304.4	365.7	0
Master Protein	F7H5Z4	MAN2C1	377.3	256.1	713.3	385.1	0
Master Protein	G8F154	EGK_21347	7837.1	5332.7	5600.7	6592.9	0
Master Protein	G7MK02	EGK_12173	4748.1	3253.1	3615.9	4601.8	0
Master Protein	G7N9H7	EGK_05097	2464.2	1691.3	2574.3	2271.5	0
Master Protein	G7MWW5	EGK_18632	3304.7	2269.4	2512.2	2970	0
Master Protein	I0FG20	CRISPLD2	274.1	188.7	130.4	363	0
Master Protein	G7MLP1	EGK_13856	323	225.3	239	286.3	0.001
Master Protein	G8F153	EGK_21298	440.5	308.3	294.1	327.6	0
Master Protein	F7ECQ7	FLOT2	13880.1	9724.5	10352.5	8316.5	0
Master Protein	F7HIN5	PAICS	3092	2177.7	2570.3	4553.7	0
Master Protein	H9H423	-	8808.1	6202.8	6513.4	7992.9	0
Master Protein	F6UTZ3	XPNPEP1	376.3	264.8	400.2	332.5	0
Master Protein	G7MTM3	EGK_16010	107434	76304.1	102092	123485	0
Master Protein	H9FQT2	DNM1	2750.8	1956.5	2967.9	2184.7	0
Master Protein	G7MN13	EGK_13291	230.3	164.1	206.1	163.7	0.001
Master Protein	F7GLL4	TYMP	80.2	57.2	92.3	193.1	0
Master Protein	F6U2J6	IGFBP3	8759.1	6249.9	6618.4	7012.4	0
Master Protein	A0A1D5Q4Y7	IGLV5-52	10231.5	7337.3	8954.2	7908.7	0
Master Protein	G7MHX9	EGK_00434	215	154.5	223.6	150.8	0
Master Protein	G8F212	EGK_21578	22970.7	16563.7	23878.6	25321	0
Master Protein	G7MFS9	EGK_00031	25162.7	18162.3	20894.3	23302.5	0
Master Protein	A0A1D5R867	NCAM1	115.3	83.4	110	102.6	0.001
Master Protein	I2CUK8	DYNC1H1	36602.2	26516.9	26627	34862.5	0
Master Protein	F6S245	EXTL2	2579.2	1866.1	2209.7	1975.1	0
Master Protein	G8F151	EGK_21277	90.1	65.3	60.2	66	0
Master Protein	A0A1D5QPY1	MASP1	76313.1	55431.3	65784.9	79758.9	0
Master Protein	G7NB76	EGK_05020	1732.4	1256.9	1393.4	1191.3	0
Master Protein	F7FS44	SPTBN1	1024.3	744.2	985.6	926	0
Master Protein	F1D887	-	10247.5	7462.8	8794.5	8689.9	0
Master Protein	F6WSK8	SEC31A	1100.7	802.4	1117.6	1133.1	0
Master Protein	B8Q9H3	Mamu-A	5806.4	4245.2	5013.5	4083.7	0
Master Protein	G7N3E3	EGK_02859	1517.6	1111.1	1209	1715	0.006
Master Protein	F7DL75	GP6	1656.7	1214.9	1694.1	1433.9	0
Master Protein	B8Q9I0	Mamu-A	10990.4	8069	9757.3	8551.6	0
Master Protein	G8F1K4	EGK_21326	8102.4	5943.9	5414.1	5018.5	0
Master Protein	F1D892	-	4421	3251.3	3340.7	6185.9	0
Master Protein	G7MEQ0	EGK_01711	528090	389303	476014	615062	0
Master Protein	B1A7T7	Mamu-A	1557.1	1147.2	1791.4	1774.5	0
Master Protein	A0A1D5QD22	TPD52L2	601.9	444.6	664.4	550	0
Master Protein	H9H2M7	-	66810.2	49503.6	43250.7	55521.4	0
Master Protein	A0A1D5QFX7	CCN2	2214.1	1648.1	1358.3	3477.4	0
Master Protein	H9H2S9	-	19271.7	14332.6	15583.4	15304.5	0
Master Protein	G7N3C9	EGK_02840	303.4	226	190.4	228.8	0
Master Protein	A0A1D5QKT6	CMIP	347	258.6	353.3	243.9	0
Master Protein	G7MRJ7	EGK_14720	1629.1	1216.1	1658.1	1190.9	0
Master Protein	G8F1Q1	EGK_21395	42866	32005.2	34943	37816.3	0
Master Protein	B5A801	Mamu-A1	639.7	478.6	223.8	235.1	0
Master Protein	F7EHH2	CHMP4A	85.1	63.7	163.2	81.6	0.001
Master Protein	A0A1D5RAJ7	PRTN3	228	171.4	235.6	417.8	0
Master Protein	F7GRR3	EEF1D	951.7	716.9	723.3	1099.9	0
Master Protein	H9H4U1	-	22367.4	16834.7	13922.3	20025.5	0
Master Protein	I2CYP4	PIN1	139.8	105.5	124	107.2	0
Master Protein	F6V568	SLC44A1	14150.9	10682.5	13747.8	11337.3	0
Master Protein	A0A1D5RDE7	LAMA2	109.4	83	130.6	120.3	0
Master Protein	A0A1D5Q0H3	-	36027.5	27360.3	31390.4	43910.7	0
Master Protein	G7MGU6	EGK_00223	65106	49446.6	54388.3	69774.3	0
Master Protein	H9FZ50	C1R	244385	185447	230756	234826	0
Master Protein	A0A0H4LDU5	-	3442.2	2615.7	3377.1	3616.4	0
Master Protein	A0A1D5QUU6	GPX3	11471.5	8717.4	21847.5	10117	0
Master Protein	A0A1D5QRB6	IGKV1-27	889.6	678.2	979.7	866.6	0
Master Protein	F6VEC2	H6PD	386.4	294.8	396.4	588.1	0.001
Master Protein	A0A1D5QUB5	TNFAIP8	27.5	21	23.2	23.4	0
Master Protein	A0A1D5QKT2	-	1406.7	1074.4	1129	1391.8	0
Master Protein	F1D882	-	27827.3	21258	20638.7	23766.8	0
Master Protein	A0A1D5RAA0	DAZAP1	61	46.7	64.2	53.9	0
Master Protein	F7GIC0	FCGBP	18898	14472	18098.2	17079.9	0
Master Protein	A0A0H4LVF2	-	3164.8	2429	2490.5	2673.1	0
Master Protein	G7MHY4	FCN3	19469.3	15029.9	16329.3	17098.9	0
Master Protein	G7NIT9	EGK_08760	796.8	617	862.9	717.6	0
Master Protein	F7GHW3	HYAL1	5059.6	3914.3	4339.8	4533.6	0
Master Protein	G7NLG9	PEPD	7203.5	5577.5	16363.1	5316.5	0
Master Protein	A0A0H4LFJ0	-	14526.1	11252.2	11200.6	15347.9	0
Master Protein	F7HD37	NAE1	369	285.9	238.8	233.9	0
Master Protein	D5KRD6	Mamu-A	872.8	677.4	836.3	1045.9	0
Master Protein	F6SD41	FCER1G	2390.4	1855.9	2173.6	1458.9	0.006
Master Protein	G7MRL9	EGK_14743	2351.5	1827.7	1885.6	2597.8	0
Master Protein	F7GIN0	AHCYL1	708.4	551	470	917.4	0
Master Protein	G7MDM8	EGK_01286	2357.6	1836	1441.5	1408.4	0
Master Protein	A0A1D5RHL0	-	42268.8	33050.8	32911.3	34778.6	0
Master Protein	G7NB42	EGK_05767	3218.9	2518.3	2244.6	1875.2	0
Master Protein	G7MF04	EGK_01827	524.5	410.9	534.5	541.9	0
Master Protein	G7MJ28	EGK_11809	153017	120012	138033	132719	0
Master Protein	F7A8G3	-	1616.8	1269.9	935.9	1567	0
Master Protein	A0A0H4LFQ0	-	4906.6	3856.1	5769.7	9987.1	0
Master Protein	F6SSW9	VTN	12711.7	9990.3	11121.8	15220.9	0
Master Protein	F7DV12	CCT6A	9096.3	7158.1	7009.3	7796.7	0
Master Protein	F7FQN1	APOC3	16212.3	12786.6	25162	22240.2	0
Master Protein	G7N1N9	STAM	1238.6	978.3	1504.7	1016.9	0
Master Protein	G7NFX3	EGK_07670	441.6	349.4	359.6	460.1	0
Master Protein	F1D893	-	15523.7	12274.1	14198.1	15353.2	0
Master Protein	G8F1L3	EGK_21341	8673.4	6859	5019.3	6796.8	0
Master Protein	F6SPA5	ATP6V1H	46.1	36.5	40.6	51.5	0
Master Protein	G7MR04	EGK_15484	361.4	286.1	279.6	257.2	0
Master Protein	A0A1D5RFM6	ABCB1	56.9	45.1	61.6	54.7	0
Master Protein	H9FMN7	RHOC	21.1	16.7	22.1	20.2	0
Master Protein	G7NAL5	EGK_05553	782.9	621	640.8	746.4	0
Master Protein	A0A1D5RKP9	-	12862.2	10203	10712.7	11053	0
Master Protein	F6SWQ5	IGLV9-49	11458.5	9085	7890.6	9316.3	0
Master Protein	H9FUL9	ASL	9323.9	7392.1	4517.5	6054.6	0
Master Protein	F7HR38	MASP1	151.6	120.4	115.8	129.2	0
Master Protein	G7ME82	EGK_01518	26756.1	21237.1	26783.9	19899.1	0
Master Protein	F7H4G9	CAMK2D	3609.3	2868.8	2953.4	7186	0
Master Protein	G7ML90	EGK_11631	5503.7	4377.1	4975	6454.9	0
Master Protein	F6WPP9	-	305	242.3	319.3	277.1	0
Master Protein	F6SWU6	-	15428.7	12266.6	7918	8529.9	0
Master Protein	G7MJ29	EGK_11810	20753.5	16510.6	17941.7	13269.4	0
Master Protein	G7MXJ7	EGK_17531	46717.1	37252	50467.5	40445	0
Master Protein	G8F202	EGK_21564	16904	13476	16062.7	14267.4	0
Master Protein	G7N5X8	EGK_03339	39261.5	31297.2	27180.7	22077.3	0
Master Protein	H9H465	-	38193.9	30548.2	27753.9	34650.1	0
Master Protein	H9F0T6	DNM1	49.4	39.6	57.2	70.9	0
Master Protein	F7CNK6	LGALS3BP	77966.4	62616.6	82074.3	108690	0
Master Protein	G7NNA7	EGK_10046	328.1	263.4	243.2	287.6	0.001
Master Protein	G7N1Q0	EGK_19504	101.1	81.2	79.4	105.5	0.001
Master Protein	G7N8Q9	EGK_04718	111.3	89.5	91.2	113.7	0
Master Protein	A0A2H1MYG8	Mamu-B	334.6	268.9	296.1	239.1	0
Master Protein	I2CW11	SUSD3	295.8	238.4	334.7	336.2	0
Master Protein	F7GIR5	COL18A1	469.4	378.7	408.9	928	0
Master Protein	F6Z0R5	HP	7897.6	6379.9	8254.1	18766.9	0
Master Protein	A0A1D5R528	LOC708053	18953.7	15317.3	18957.4	17730.4	0
Master Protein	A0A0H4LFP0	-	6276.6	5077.7	8878.8	6836.5	0
Master Protein	F7GXR9	-	21810.4	17644.1	19582.6	23204.2	0
Master Protein	F6V489	OLFM1	2271.2	1838	1935	1693.3	0
Master Protein	H9EXK4	A2M	2.54531e+06	2.06012e+06	1.91629e+06	1.58199e+06	0
Master Protein	A0A1D5R3B5	FKBP15	378	307.2	250.9	467.6	0
Master Protein	F6TNE5	MEGF8	785.5	639.7	727.1	947	0
Master Protein	A0A1D5QYP1	LOC107000545	795.5	648.7	744.9	744.1	0
Master Protein	B8Q9F3	Mamu-A	17299.8	14096.4	16068.6	13238.2	0
Master Protein	G7MVV3	EGK_17115	121.5	99.1	108.6	97.7	0
Master Protein	A0A1D5QMK7	-	10105.1	8254.2	7666.3	10884.2	0
Master Protein	A0A1D5R8H1	-	2279.5	1862.7	1967.5	2427.1	0
Master Protein	F7AVX9	AMPD3	387.8	316.7	535.7	303.5	0
Master Protein	A0A1D5QMG6	-	122.3	99.9	124.1	90.4	0
Master Protein	F6RSK7	PI16	175.1	143.1	153	128.8	0
Master Protein	A0A1D5RJ41	PTGES3	3294.7	2696.6	2355.5	2629.6	0
Master Protein	A0A1D5REK8	AGTRAP	740	605.8	672.7	682.8	0
Master Protein	F6RVK6	GANAB	2090.6	1712.5	1735.5	1557.8	0
Master Protein	A0A1D5QZG2	-	15942.5	13069.9	15358.5	15176.1	0
Master Protein	A0A1D5QK66	ARHGAP45	1084.1	890.6	828.1	1216.2	0
Master Protein	H9H433	-	9836	8081.9	7118.5	9235.5	0
Master Protein	G7N756	EGK_03719	446.1	367.5	324.6	497.6	0
Master Protein	H9FNT5	CCT4	6681.5	5502.8	5467	5576.8	0
Master Protein	A0A1D5R919	ACAP2	304.1	250.9	220.7	293	0
Master Protein	F7E7U8	STK26	688.4	568.4	547.9	660.3	0
Master Protein	F7CXI6	-	55.3	45.7	51	32.6	0.006
Master Protein	H9YX92	PFKP	19886.4	16459	17862.5	15795	0
Master Protein	B7XC11	Mamu-A	78.8	65.4	831.1	180.3	0
Master Protein	G7NLN0	EGK_10879	1157.2	959.3	1068.5	981.2	0
Master Protein	G7N1J8	EGK_19441	103231	85640.6	98957.1	113791	0
Master Protein	F7DPX1	NPDC1	64.6	53.6	54.8	69.6	0.008
Master Protein	G7NMQ1	EGK_10285	372.3	309.3	391.4	301.1	0.003
Master Protein	F6R182	SLC12A7	102.6	85.4	100	96.9	0.008
Master Protein	A0A1D5RG19	BDNF	484.3	403.6	929.4	679.8	0
Master Protein	F7H5Q6	GPLD1	16725.1	13937.3	16259.6	16999.3	0
Master Protein	G7N2A3	EGK_19775	98.8	82.3	99.4	96.6	0
Master Protein	A0A1D5R1D5	PCYT2	86.2	71.8	65.4	57.3	0
Master Protein	G7NDI8	CD82	11642.5	9722	14321.6	12095.1	0
Master Protein	F7ESZ3	BGN	239.4	200.4	177.8	292.7	0
Master Protein	F7GXI9	CLCA1	5342.6	4470.2	4606	5845.4	0
Master Protein	H9FVA7	VPS28	732	613.7	808.8	855.1	0
Master Protein	A0A1D5RI39	SDCBP	10332.6	8655.6	11668.1	11920.3	0
Master Protein	F6VU69	TTR	21915.5	18374.6	21669.5	21480.2	0
Master Protein	F7FQN6	APOA4	71.8	60.2	71.3	78.3	0
Master Protein	G7N262	EGK_19732	55425.5	46511.2	66665.1	56835.1	0
Master Protein	G7MWF4	EGK_18560	50.4	42.3	38.6	43.5	0
Master Protein	G7NIL4	EGK_08736	513.1	430.8	625.4	424.7	0
Master Protein	A0A1D5RG97	GNG2	896.6	753.3	707.8	588.6	0
Master Protein	F7GWF2	SUSD1	7865.7	6615.1	8327.6	7989.6	0
Master Protein	A0A1D5RE67	-	7335.2	6167.8	6680.9	7004.2	0
Master Protein	F7HTR9	PTPRC	27398.8	23056.6	26935.8	18532	0
Master Protein	H9F4V4	FBLN1	21879.1	18449.2	42546.4	18978.8	0
Master Protein	G7NJ95	EGK_08879	47671.5	40204.9	51400.7	38717.1	0
Master Protein	G7NKW1	EGK_09764	833	702.9	780.1	624	0
Master Protein	F6Y7Q4	IGFALS	20075.5	16955.9	18536.6	20193.3	0
Master Protein	A0A1D5RJM9	-	787.2	664.9	674	757.4	0
Master Protein	G7NK34	EGK_09300	7612.8	6438	8599.3	9400.1	0
Master Protein	F7HD93	DMBT1	437.7	370.4	444.7	404.4	0.001
Master Protein	F7BZB2	ITGA6	148001	125255	176647	136754	0
Master Protein	G7NGS9	EGK_08361	279.7	236.6	284.1	257.6	0
Master Protein	I1W0V6	Mamu-A	2272.1	1923	2214.7	1915.1	0
Master Protein	F7FDG5	BIN2	6723.7	5693.4	6706.7	6722.2	0
Master Protein	H9FFW3	OLFM4	1219.6	1033.3	1203.5	1148.4	0
Master Protein	H9Z8I5	IGF2R	7232	6125.8	6434.8	5705.5	0
Master Protein	A0A1D5QUC5	-	704.6	598.2	492.7	425	0
Master Protein	G7MU74	EGK_16549	37.8	32.1	32.9	32.8	0
Master Protein	I0FIG4	MOGS	1328.5	1130.3	1218.2	1099.9	0
Master Protein	H9H2U1	APOC2	16867.3	14379.9	24611.5	25107.8	0
Master Protein	G7NB93	EGK_05040	4235.8	3613.3	4778.5	3746.8	0
Master Protein	H9FZ52	C1S	240975	206049	228922	250353	0
Master Protein	G7NMX5	EGK_10561	900.3	769.5	857.2	712.1	0
Master Protein	A0A1D5RD49	EVL	72.7	62.2	49.1	41.7	0.003
Master Protein	G8F195	EGK_21572	341.2	292.4	328.3	323.4	0
Master Protein	E3UVE3	Mamu-DRB	2427.8	2080.9	2284.1	1486.5	0
Master Protein	B8Q9G8	Mamu-A	2707.3	2323.9	4493.6	3247.3	0
Master Protein	A0A1D5R7W5	SUB1	1267.8	1088.7	881.1	1538	0
Master Protein	G8F145	EGK_20223	7394.8	6349.9	6224.8	7800	0
Master Protein	F7GLV2	SYK	1713.5	1473.6	1582.3	1240.6	0
Master Protein	A0A1D5R9G2	C3	55.6	47.9	51.8	56.4	0
Master Protein	F7FG54	ITGB3	194446	167673	201297	157540	0
Master Protein	A0A1G4P188	Mamu-B	88.7	76.5	89.7	70.7	0
Master Protein	H9FXR1	QSOX1	2031.6	1754	2113.7	2519.8	0
Master Protein	G7NE94	EGK_06651	86.8	74.9	89.4	88.5	0.007
Master Protein	H9EQK3	HPRT1	2200.7	1900.1	1611.9	1401.2	0
Master Protein	G7NM88	EGK_10703	183	158.2	217.7	188.2	0
Master Protein	G7MXZ4	EGK_18214	8021.4	6947.4	5976.1	17334.2	0
Master Protein	A0A1D5Q2R8	LOC721200	23041.9	19945.7	23948.5	28147.9	0
Master Protein	A0A1D5QQL7	-	20689.9	17911.9	22273.2	23932.9	0
Master Protein	G7N224	EGK_19688	35967.7	31140.1	42075.1	36564.1	0
Master Protein	F7G379	MGAM	1122.6	971.9	774.7	836.4	0
Master Protein	H9F038	VAPA	678.4	588.4	463.2	474.1	0.001
Master Protein	F6ZHZ8	CFHR4	20064.6	17438.1	24963.5	20383.5	0
Master Protein	H9FYU6	SOD3	757	658.2	636.1	647.9	0
Master Protein	G7N1S0	EGK_19535	8943.5	7775.5	9765.4	7094	0
Master Protein	G7MJQ2	PCCB	63.3	55	58.8	83.6	0.006
Master Protein	A0A1D5R1P4	CD109	5402.1	4702.3	4988	4531.2	0
Master Protein	A0A1D5R2S9	BIN2	259.2	225.7	282.3	344.3	0
Master Protein	A0A1D5QLQ5	CD81	7254.2	6315.5	8725.8	7985.9	0
Master Protein	A0A0H4LDQ5	-	40022.9	34848.4	36983.9	39150.8	0
Master Protein	G7MDP1	EGK_01301	77.2	67.3	52.8	145.9	0.001
Master Protein	A0A0H4LFI5	-	13580.3	11836.1	13439.8	16202.4	0
Master Protein	F7FMQ7	FARSA	74.4	64.9	59.8	71.7	0
Master Protein	G7NGY1	EGK_09013	3864.5	3368	4272	3555.3	0
Master Protein	G7N157	EGK_20075	3153.9	2753	1842.5	3033.9	0
Master Protein	G7MUE6	EGK_16882	3564.5	3116.1	3613.3	4071.2	0
Master Protein	F7A773	ARRB1	2470.2	2159.9	2202.2	1995.8	0
Master Protein	G7MX01	EGK_17418	38692.4	33851.7	32586.7	21149.3	0
Master Protein	F7EU16	PABPC1	3639	3187.4	4046.8	4426.2	0
Master Protein	F6QR66	ATG9A	421.8	369.3	515.1	441.6	0.001
Master Protein	H9Z2M1	GGT5	187.1	163.9	187.3	193.3	0.006
Master Protein	H9H3N1	LOC100426744	353.9	309.8	293.6	305.2	0
Master Protein	F6Z7B1	RASGRP2	2579.1	2259.1	2301.3	1920.4	0
Master Protein	G7NC43	EGK_06925	1555	1365.1	3466	2554.9	0
Master Protein	G7MVH1	EGK_16713	5196.7	4563	6980.7	5301	0
Master Protein	A0A1D5Q7H4	CYFIP1	3355.4	2946.2	3620.9	3350	0
Master Protein	H9FNU9	PDLIM5	316.5	277.8	316.1	205.3	0.001
Master Protein	G8F146	EGK_21247	1014.5	891.2	812.4	897.7	0
Master Protein	F7H4H9	YWHAQ	2371.5	2084.5	2574.5	1743.6	0
Master Protein	F7HHM7	RALB	8033.5	7059.4	7719.2	5533.8	0
Master Protein	A0A1D5QYG1	-	4062.8	3573.6	3129.1	3518.5	0
Master Protein	G7NDJ4	EGK_06335	2203.8	1940.5	1903.4	1459.9	0
Master Protein	H9Z493	TUBA1B	5759	5068.5	5494	3804.4	0
Master Protein	H9H302	-	7573.2	6675.7	7536.6	8517.1	0
Master Protein	G7N4B3	CTSZ	475.9	419.3	481.9	486.2	0
Master Protein	A0A0H4LVA9	-	23.8	21	27.8	39.4	0
Master Protein	H9Z8T9	LAMP1	3818.3	3368.5	4348.5	3422.9	0
Master Protein	G7N2G8	EGK_19862	238.4	210.4	295.3	350.5	0
Master Protein	G7NMR7	EGK_10302	247.3	218.9	272.4	263.9	0
Master Protein	G7N219	TSPAN14	10839	9605.6	11900.9	10938.9	0
Master Protein	G7MJS0	EGK_12104	1238.3	1098.3	1296.4	1227.3	0
Master Protein	G7NEV6	EGK_07166	224.2	199.1	222.5	230.5	0
Master Protein	F7GYM9	PLS3	804.6	714.5	841.8	774.9	0
Master Protein	F6YYK7	PGLYRP2	8897.7	7914.8	7451.5	7977.4	0
Master Protein	D5KRC9	Mamu-A	23805.7	21185.3	22406.4	21108.4	0
Master Protein	F6S110	LOC697527	33498.1	29828.3	25381.9	21132.1	0
Master Protein	F7FM77	CARM1	1191.6	1063.5	1191.5	1353.7	0
Master Protein	A0A1D5QGA7	MGLL	3098.6	2763.7	3032.4	2567.1	0
Master Protein	G7MM09	EGK_13993	165.5	147.8	189.1	184	0
Master Protein	G7N228	EGK_19693	23133.5	20654.9	22383.5	22285.9	0
Master Protein	H9FNC0	PDCD6IP	37661.6	33685	45532	43169.3	0
Master Protein	A0A1D5QHP9	GSPT1	360.1	322.5	311.1	306.2	0.003
Master Protein	A0A1D5QR09	ANGPTL6	575.3	515.6	446.5	467	0
Master Protein	G7MYC4	EGK_17680	957.7	859.5	1066.4	932.2	0
Master Protein	G7MQU8	EGK_14522	123.1	110.4	104.6	112.8	0.002
Master Protein	F6VZY3	IGF1	467.6	419.3	374.4	422.2	0
Master Protein	H9YW54	C4B	754391	678167	745194	909936	0
Master Protein	F7B7J9	FMNL1	1929.1	1733.4	1806.4	1411.7	0
Master Protein	G7NP22	EGK_11172	59829.2	53869.9	56602.3	60414.1	0
Master Protein	F7E3S4	ATP2B1	1254.4	1129.2	1300.5	1109.4	0
Master Protein	F6SI61	TMEM30A	5503.8	4950.8	6218.2	4733.7	0
Master Protein	F7HDD3	RHAG	3088.8	2783.8	2857.5	2092.3	0
Master Protein	H9F836	SRI	76863.8	69327.7	93531	87186.5	0
Master Protein	A0A1D5R5M1	RAB18	445.7	401.9	465.6	505.1	0
Master Protein	G7MYF6	EGK_17719	457.5	412.8	401.3	389.6	0
Master Protein	F7FLW2	PYCR3	142.2	128.4	112	172.6	0
Master Protein	G7MW28	EGK_18504	4859.4	4386.1	4278.3	4655.9	0
Master Protein	G7MXR4	EGK_18182	746.4	674	706.3	673.7	0
Master Protein	A0A1D5QZV8	RAB11FIP3	190.7	172.2	164.4	170.7	0
Master Protein	A0A1D5QQ04	IGKC	52896.7	47852.4	57731.9	56960.1	0
Master Protein	G7NJ45	EGK_08824	57.7	52.2	57.3	48.3	0
Master Protein	F1D886	-	15060.9	13639.8	12498.4	19281.9	0
Master Protein	A0A1D5QA90	LPCAT1	52.2	47.3	48.7	47.3	0.008
Master Protein	F7BBY4	EGK_02431	418.5	379	368.1	361	0.001
Master Protein	H9ZC89	MYO1G	1806.6	1636.7	1676.1	1510.3	0
Master Protein	G7N3X8	EGK_03075	11981.7	10873.1	12861.8	11797.5	0
Master Protein	H9FHJ1	ANK1	4024	3647.8	3432.1	2446.5	0
Master Protein	G7MEA6	EGK_01543	2081.4	1889.5	2459.3	2305	0
Master Protein	A0A1D5QH55	ABRACL	267.2	242.5	297.5	247.1	0
Master Protein	F6XCQ0	RAP1GDS1	521.9	474.1	438.2	430.5	0
Master Protein	F7HRU0	G6PD	6004.6	5455	5244.7	4771	0
Master Protein	G7NDA6	EGK_06224	305.2	277.2	221.9	203.5	0
Master Protein	F6S885	CLU	103950	94481.1	113824	122396	0
Master Protein	G7NHS0	EGK_08577	21255.5	19329.9	17262.1	23093.5	0
Master Protein	G7NQA3	EGK_13128	494.7	450	613.6	504.1	0.001
Master Protein	A0A1D5R3A7	LGALS1	630.5	573.9	646.9	494.8	0
Master Protein	G7MHN3	EGK_00380	21	19.1	30.7	88.6	0.001
Master Protein	F7HDZ6	SLC11A2	1046.3	952.9	1353.3	1161.4	0
Master Protein	G7MEW0	EGK_01777	10277.9	9360.1	11158.1	9512	0
Master Protein	G7NQW1	EGK_12687	3907.9	3561.1	4135	3407.5	0
Master Protein	H9YVQ2	HCK	80.5	73.3	90.4	68.5	0
Master Protein	F7H602	-	155441	141734	183038	180878	0
Master Protein	G7NHH3	EGK_09122	3368	3073.3	3271.6	5270.6	0
Master Protein	G7NI02	EGK_08613	6691	6111.5	6297.2	5237.6	0
Master Protein	F7CC91	PLG	274177	250540	276318	312808	0
Master Protein	H9FP09	HSPH1	191.6	175.2	175.6	159	0
Master Protein	F6VU54	KALRN	397.8	364	414.2	303.5	0
Master Protein	A0A140TAV0	HBA1	7307.4	6683.8	3144.1	3647.7	0
Master Protein	A0A1D5R4A7	TRPC6	1867.7	1711.3	2021	1662.6	0
Master Protein	G7NCQ9	EGK_06081	540.4	495	627.8	431.5	0
Master Protein	A0A2Z4BXJ8	-	626.6	574.8	632	525.6	0.001
Master Protein	F7E2W0	SLC40A1	1063.3	976.3	1287.5	997.7	0
Master Protein	A0A1D5QPA6	GPX4	6289.1	5773.3	4277.7	3846.8	0
Master Protein	G7MDX2	EGK_01391	27087.5	24886.7	21093.3	20090.2	0
Master Protein	F7DTG7	CD46	1587.7	1460.9	2455.2	1619.3	0
Master Protein	F6Q7C0	GPS1	78.4	72.2	57.8	78.4	0
Master Protein	F6XAC5	CFHR5	59653.5	54986.1	56501	79061.9	0
Master Protein	A0A1D5QNQ2	ATRAID	510.4	470.4	495.4	562.6	0
Master Protein	A0A1D5QDQ9	PSMB6	1990.6	1834.9	1790.1	1501.5	0
Master Protein	A0A1D5QL29	PSMA6	6402.3	5907	6166.5	4948	0
Master Protein	A0A1D5Q0P6	CPNE1	11987.3	11077.4	13555.8	12214.9	0
Master Protein	A0A1Z2TI00	-	47904.1	44312.9	36273.4	44266.9	0
Master Protein	A0A1D5QFL2	SPCS2	97.4	90.2	86.4	98.8	0
Master Protein	H9G0H2	JAM3	3833.4	3548	3915.8	3768.7	0
Master Protein	F6WIY2	THBS1	117030	108391	108412	114186	0
Master Protein	G8F1L1	EGK_21338	5312.1	4927.9	8262.8	8385.1	0
Master Protein	G8F179	EGK_21490	67.3	62.5	57.4	70.9	0
Master Protein	G7NG51	EGK_07405	873	810.9	920.1	868.9	0
Master Protein	G7N3D3	EGK_02846	9032.7	8391.8	6438.7	7006.3	0
Master Protein	A0A1D5Q4G7	VPS4A	1122.2	1044	1166.6	1088.1	0
Master Protein	G7NLZ8	EGK_10215	61	56.7	52.7	53.7	0
Master Protein	G7N5B1	EGK_04130	2995.1	2788.3	3167.2	4355.4	0
Master Protein	A0A1D5R7D7	-	403.4	375.5	382.5	434.1	0
Master Protein	G7MVM5	EGK_17025	328.5	306.2	350.8	248.5	0.001
Master Protein	A0A1D5R8V0	CLTC	36078.8	33655.7	41410.7	35254.5	0
Master Protein	F7H0C7	ANXA2	10479.5	9776.5	11298.1	8013.6	0
Master Protein	A0A1D5R185	-	3255.5	3038.1	1907.3	1853.9	0
Master Protein	A0A0H4LHQ7	-	673.3	628.6	729.9	682.7	0
Master Protein	G7MTI6	EGK_15968	571.3	533.8	527.6	461.3	0
Master Protein	F6SD23	APOA2	29924.7	27971	36926	37694.8	0
Master Protein	A0A1D5Q5L0	ATP6V1E1	1874.4	1755.4	2067.5	2802.9	0
Master Protein	G7NCJ7	EGK_06071	56964.2	53325.8	57234.4	41663.3	0
Master Protein	A0A0H4LHJ3	-	1319.2	1236.3	1542.1	2944.6	0
Master Protein	A0A1D5Q7M1	C8G	17436.1	16333.4	18168.9	22933.5	0
Master Protein	G7MHV1	EGK_00944	30.2	28.3	33.4	38	0.007
Master Protein	I0FMC2	SPPL2A	2675.4	2510.6	3483	2822.3	0
Master Protein	G7MWW2	EGK_18628	22741.8	21326.4	20822.1	22817.8	0
Master Protein	F6QYS6	ITGB2	34446.6	32322.6	33905.4	26668.6	0
Master Protein	G7NC62	EGK_05973	108.5	101.8	174.9	126.3	0.006
Master Protein	F7GC25	EEF2	1417.9	1332.7	1839.7	1616.2	0
Master Protein	K4MU44	Mamu-B	276.4	259.9	281.7	289.3	0
Master Protein	A0A1D5QN88	COX8A	185.8	174.7	195.9	184.2	0.006
Master Protein	H9F2E4	HBXIP	143.1	134.5	150.7	131.7	0
Master Protein	G7NKN1	EGK_09653	683.8	642.8	755	613.8	0
Master Protein	A0A1D5QEZ4	NACA	642.9	604.3	493.6	557.1	0.001
Master Protein	H9F9R7	CYFIP1	18015.9	16927.2	18855.3	14329.5	0
Master Protein	A0A0H4LFH7	-	5528.5	5201.6	7190.9	8521.9	0
Master Protein	A0A1D5Q0T7	EIF4A1	4081.2	3838.7	3788	3237.4	0
Master Protein	G7NH48	EGK_08444	127.3	120	84.4	181.8	0
Master Protein	G8F173	EGK_21454	10374.1	9774.1	9147	11613	0
Master Protein	F7FWN9	SRC	20713.9	19509.1	20524.5	16562.2	0
Master Protein	G7NBW9	EGK_05927	34286.7	32311	27346	20865.4	0
Master Protein	A0A1D5RDA9	ARMC6	23.4	22.1	26.7	56.6	0.007
Master Protein	A0A1D5QNQ4	-	2903.3	2739.5	3990.8	3795.1	0
Master Protein	F6QPN2	IGLV4-69	8350.4	7883.1	7977.7	8213.1	0
Master Protein	H9Z5S3	AP2A2	2010.7	1898.7	1878	1956.3	0
Master Protein	G7NCQ8	EGK_06080	577.1	544.6	569.6	479.4	0
Master Protein	H9Z842	GSTM4	133.9	126.4	121.5	95	0
Master Protein	G7MF07	EGK_01830	172158	162742	228258	276255	0
Master Protein	H9ZBP4	KIAA1468	133.7	126.4	156.3	156.2	0
Master Protein	A0A1D5RHS9	PSMA3	7336.4	6935.7	6958.9	5533.6	0
Master Protein	G7NGJ1	EGK_08321	55176.4	52180.5	52635.7	71724.5	0
Master Protein	G7MUY7	EGK_16922	1129.1	1068.3	1054.1	1255.6	0
Master Protein	I0FKM1	RECK	1678.9	1587.6	1992.7	1678.1	0
Master Protein	A0A1D5QK16	TGFB1I1	2749.7	2600.9	3022.4	2618.2	0
Master Protein	F6T7F6	EGK_06328	577	545.7	690.2	538	0
Master Protein	G7MLK1	EGK_13805	436.9	413.9	498.4	884.4	0
Master Protein	F6TFR5	AMDHD2	2734.8	2591.2	2931.5	2553.8	0
Master Protein	F7HTA8	INPP5A	97.2	92.2	92.3	68.2	0
Master Protein	A0A1D5Q6B9	JMJD6	698.6	664	466	867.3	0
Master Protein	I2CXR9	ATRN	15617.9	14837.2	25445.5	17925.4	0
Master Protein	F6R2E7	SPARCL1	2959.9	2811.1	2454.5	2326.7	0
Master Protein	F7HSI7	STEAP3	10484.2	9970.9	17993.6	16338.5	0
Master Protein	A0A0H4LDP9	-	32051.7	30479.2	37385.2	41699.6	0
Master Protein	F6YSK1	-	44270.9	42112.3	42024.9	49204.7	0
Master Protein	F7E845	MICALL2	922.2	877.5	975.7	952.4	0.001
Master Protein	A0A1D5RGV2	-	4183.8	3985.1	4359.9	4592.6	0
Master Protein	G7NH09	EGK_09048	11954.7	11389.9	11547.3	12521.2	0
Master Protein	H9FZE8	CLIP2	43.8	41.8	46.1	42.6	0.009
Master Protein	A0A1D5Q2N1	VDAC3	323.7	308.3	360.7	278.1	0
Master Protein	F6VVZ1	MUC3A	412.9	393.7	260	292.1	0
Master Protein	F7H454	NEDD4L	50.4	48.1	43.7	51.7	0
Master Protein	F7GWJ4	SYTL4	7867.4	7504.9	8507.3	6264.7	0
Master Protein	A0A0H4LVG0	-	8115.6	7757.2	7767.2	8007.3	0
Master Protein	G7NEN3	EGK_07853	1329.6	1272.2	1380.6	1333.5	0
Master Protein	G7MFA4	EGK_01948	134957	129191	147467	121875	0
Master Protein	G7NS85	CLCN4	356.6	341.5	420.5	363.5	0
Master Protein	F6WT50	PAPLN	715.7	685.8	676.4	626.1	0
Master Protein	F6TSU2	PTPRJ	7503.1	7189.1	7401.1	5970.7	0
Master Protein	F7DYX8	LST1	289.2	277.3	245.4	228.6	0.001
Master Protein	A0A1D5QE93	LOC720898	3393.6	3256	5003.2	2209.6	0
Master Protein	A0A1D5RBV9	-	6182.6	5932.4	4977.6	7943.5	0
Master Protein	A0A1D5RJA5	ITGAV	2243.5	2154.7	2319.4	2176.2	0
Master Protein	F7GB02	TTC38	347.9	333.9	275.9	301.4	0
Master Protein	F7CR20	PPP1CA	2428.7	2333.9	2426.4	1983.6	0
Master Protein	G7NIX5	EGK_08800	111927	107586	94156.1	67034.9	0
Master Protein	G8F1L6	EGK_21345	10898.3	10473.3	7813.4	6516.9	0
Master Protein	A0A1D5QPP2	EIF2AK2	550.7	529.7	541.6	573.9	0.008
Master Protein	W6AQ49	Mamu-DRB	335.2	322.6	349.7	133	0
Master Protein	H9ZD35	C7	92643	89193.1	94137.6	111961	0
Master Protein	H9Z5J2	TMC8	1661.2	1599.9	1777.8	1546.2	0
Master Protein	A0A1D5QLW6	PLCG2	805.6	775.4	750.8	681.7	0
Master Protein	G7NG13	EGK_07364	97552.7	93981.7	81826.1	65738.2	0
Master Protein	A0A1D5Q525	EHD3	32021.2	30878.8	29657.2	24913.1	0
Master Protein	G7MQD7	EGK_15354	15704.9	15135.9	10328.2	10782.3	0
Master Protein	G7NB56	EGK_05783	212.7	205.3	200.8	186.3	0.005
Master Protein	I2CYV5	ASPSCR1	49.3	47.6	46	50.4	0.001
Master Protein	F7FY55	CRISP3	4835.4	4671	4892.5	4379.3	0
Master Protein	G7MFA0	EGK_01942	1093.5	1056.3	1281.6	855.6	0
Master Protein	G7N634	EGK_04310	323.7	312.7	222.9	190.8	0
Master Protein	G7NQK3	EGK_12678	2925.7	2827.8	4311.8	3989.5	0
Master Protein	B7SKQ0	Mamu-A1	936.9	906.9	2124.9	1588.8	0
Master Protein	G8F1B1	EGK_21153	174.8	169.2	172.1	177.4	0
Master Protein	A0A1D5QES2	TMX3	56.9	55	61.5	48.1	0.004
Master Protein	G7NFB1	EGK_07543	38400.1	37183.1	25484.3	21636.7	0
Master Protein	F7GN03	UBA52	22175.3	21491.1	25768.4	23232	0
Master Protein	G7N8U6	ATIC	4767.6	4618	5314.3	3721	0
Master Protein	H9H3P6	CFH	60032.2	58231.2	73819.6	87408	0
Master Protein	G7N4U1	EGK_02407	114.8	111.4	149.5	145.4	0.001
Master Protein	G8F210	EGK_21588	1942	1883.4	1761	2105.4	0
Master Protein	F7AUV0	CSE1L	95.3	92.4	85.5	78.7	0
Master Protein	F7B1Y0	PICALM	223.4	217	285.5	249.8	0.001
Master Protein	F6TBE4	GAPVD1	450.7	437.7	421.5	466.9	0
Master Protein	A0A1D5QMV8	SNX12	421.7	409.6	522.5	434.7	0
Master Protein	F6PV18	GNAS	4109.9	3991.6	3707.6	3171.2	0
Master Protein	F6W941	SLC3A2	12879	12519	18273.3	15515.2	0
Master Protein	F6WJ86	ALB	5276.8	5128.5	32797.1	4053.9	0
Master Protein	H9EPJ0	CDC42BPB	291.3	283.3	321.2	285.1	0
Master Protein	F6ZLR4	CAPN1	6869.5	6687.2	6517.2	5949.3	0
Master Protein	F6XNK5	PSMA1	9277.7	9023.6	8960.5	7533.7	0
Master Protein	A0A1D5QS01	IVL	1140.4	1109.8	719	694.6	0
Master Protein	H9EVC4	OPLAH	20.2	19.7	23.6	24.4	0.005
Master Protein	F7CKM3	LYPLA2	142.1	138.4	148.5	117.4	0.006
Master Protein	A0A1D5QFP9	ITGAD	1626.3	1585.1	2182.6	2041.6	0
Master Protein	A0A0H4LDV5	-	12273.2	11971.4	11802.9	14960.8	0
Master Protein	F7GST3	SLC29A1	672.5	656	765.3	727.5	0
Master Protein	A0A1D5QF17	MTHFD1	2502.8	2439.3	2700.3	2647.5	0
Master Protein	G7NJI0	EGK_09408	351.7	342.8	407.8	337.7	0
Master Protein	G8F1J7	EGK_21311	9189.7	8964.5	9426.1	7713.5	0
Master Protein	A0A1D5QSM2	ICAM3	2992.6	2918.9	2695.5	2396.8	0
Master Protein	G7MWG6	EGK_18573	329.4	321	289.8	262.3	0
Master Protein	F6VVL9	TNXB	3018.4	2947	1835.1	3121.6	0
Master Protein	F6ZGN9	ATP5F1D	477.1	465.5	406.8	433.2	0
Master Protein	F6RXZ3	PLXNA2	300	293	309.7	254.6	0
Master Protein	G7NHX5	EGK_08045	1697.8	1656.4	930.2	870.9	0
Master Protein	G7NR10	AARS	304	297.1	609.7	353.7	0
Master Protein	A0A1D5Q1R6	ADH5	1037.8	1014	873.2	836.4	0
Master Protein	G7MY05	EGK_18226	247	241.4	242.4	301.4	0
Master Protein	A0A0H4LJI3	-	7150.8	6996.2	8493.6	8229.5	0
Master Protein	G7MJ16	EGK_11796	21	20.6	22.5	21.3	0.008
Master Protein	H9FQ74	SIRPA	458.5	448.5	426.6	449.4	0
Master Protein	F7CT61	CLPTM1L	23.9	23.4	24.5	19.6	0.004
Master Protein	G7N9J1	EGK_05112	114.1	111.7	126	197.2	0.003
Master Protein	G7MNN6	EGK_13457	408.5	399.8	478.8	478.5	0
Master Protein	F7AH60	CD48	329.5	322.6	351.5	246.1	0.001
Master Protein	A0A1D5R6V1	CNP	16095.6	15767.3	12471	11440.8	0
Master Protein	G7N3C5	EGK_02836	19494.9	19123.2	24520.9	25780.2	0
Master Protein	G7NI50	EGK_08073	105.5	103.4	132.5	127.6	0
Master Protein	H9FXS2	GPR107	233.6	229.1	239.3	249	0.001
Master Protein	A0A1D5QBQ3	CMTM5	788.7	774	949.1	766.1	0
Master Protein	F7HK86	CALM2	17880.7	17538.5	19088.6	16557.3	0
Master Protein	G7N3M2	EGK_02949	24.7	24.3	35.7	44.6	0.001
Master Protein	F6X1S9	PRSS1	1438.2	1411.7	1388.9	1470.2	0
Master Protein	F7DKQ6	M6PR	3751.9	3682.8	4599.8	3216.8	0
Master Protein	A0A1D5RJ77	KNG1	659.5	648.3	774.4	877.5	0
Master Protein	N0E651	Csnk2b-Ly6g5b	68.1	67	63	112.3	0
Master Protein	G7MHZ1	EGK_00447	2222.4	2187.2	2830.7	2577.5	0
Master Protein	G7MTY9	EGK_17130	543	534.1	618.1	583	0
Master Protein	G7MRL4	EGK_14738	84121.4	82826.6	99371.3	143753	0
Master Protein	F6U6U2	-	164	161.5	408.2	162	0
Master Protein	G7NKX1	EGK_09812	20935.5	20637	27158.1	21363.3	0
Master Protein	F7FJ57	ASAP2	94.6	93.3	84	88.6	0.001
Master Protein	F6XR95	SH3BGRL3	3060.9	3016.8	2964.1	2431.5	0
Master Protein	G7NHL7	EGK_07982	407.3	401.7	391.2	299.1	0.01
Master Protein	G8F1Z7	EGK_21557	8234.2	8126.9	9903.7	9106.7	0
Master Protein	A0A1D5QII6	ACOT7	189.8	187.4	206.9	190.8	0
Master Protein	A0A1D5R9F9	VPS45	731.4	722.7	970.4	935.1	0
Master Protein	A0A1D5RBQ9	-	12656.4	12507	11779.4	13379.4	0
Master Protein	A0A060UIF3	Mamu-DPB	204.7	202.2	284.7	214.9	0
Master Protein	G7MN00	EGK_14265	5114.7	5053.8	5315.9	4415.2	0
Master Protein	F7APQ4	LOC715607	5668.3	5603	4150.3	3319.5	0
Master Protein	H9F8W4	IGFBP2	516.9	511.1	552	686.8	0
Master Protein	F6U9P8	BMP2K	234.2	231.6	271.5	265.1	0
Master Protein	F6TC57	PLBD1	242.6	240	207.2	178.5	0
Master Protein	F6ZL12	IL1RAP	557.1	551.7	600	658.4	0
Master Protein	G7N0V3	EGK_19957	5268.4	5214.6	6123.4	6129	0
Master Protein	A0A1D5R549	ADIPOQ	7056.6	6986.5	7133.7	6891.6	0
Master Protein	F6T0Z6	PNP	9481.5	9386	6401	5710.4	0
Master Protein	F6Q7J4	-	551	546	485.3	623.7	0
Master Protein	G7MJR4	EGK_12095	649743	644019	739776	722011	0
Master Protein	G7NHD8	EGK_08488	881.2	873.1	893.2	978	0
Master Protein	F6RGS5	WNK1	707.4	701.3	695.8	691.1	0
Master Protein	G7N278	EGK_19750	2235.5	2214.5	2294.5	1928	0
Master Protein	G8F1G4	EGK_21253	2222.6	2204.1	2330	2285.1	0
Master Protein	A0A1D5Q3Q9	TNXB	67.2	66.7	49.7	53.1	0
Master Protein	F7A308	-	3936.9	3908.3	5865.1	5896.3	0
Master Protein	A0A1D5Q1B7	ATP1A1	29485.9	29311.6	44617.1	35092.5	0
Master Protein	G7N3E8	EGK_02864	149	148	294.9	123.2	0
Master Protein	A0A1D5QW07	RAB5C	7536.7	7488.6	7523.2	6044.9	0
Master Protein	A0A1D5RDE4	ATP6V0D1	6519.1	6484.7	9096.7	7407.1	0
Master Protein	G7NMB1	EGK_10735	2540.2	2527.1	2603.4	2510	0
Master Protein	F6QKJ5	MYCT1	2028.4	2020.8	2298	2239.2	0
Master Protein	H9EP23	KPNB1	885.3	881.5	889.2	901.8	0
Master Protein	G7MT40	EGK_15803	2.60471e+06	2.59382e+06	2.37378e+06	2.39045e+06	0
Master Protein	A0A1D5QJG6	PRMT3	821.5	817.8	858.6	662.5	0
Master Protein	G7NC93	EGK_06006	12.5	12.5	31.9	12.6	0
Master Protein	F7DFA6	-	12041.9	12000.9	9459.9	11714.2	0
Master Protein	G7NAT2	EGK_05626	263.3	262.7	357.2	277.8	0
Master Protein	F7GLJ4	ATP6V1B2	2313.7	2311.8	2532.7	3239	0
Master Protein	G7MEA4	EGK_01541	6529.8	6523.2	6151.1	4981.8	0
Master Protein	H9F849	MANF	665.4	665.5	723.1	622.6	0
Master Protein	A0A0H4LFP5	-	3248.6	3247.3	2633.8	3036.5	0
Master Protein	F6S2X3	AHNAK	7565.4	7563.8	8206.7	6543.5	0
Master Protein	F6YAS0	IST1	2546.9	2549.4	2827.9	2537.7	0
Master Protein	A0A1D5RL54	RAB5B	2520.9	2524.4	2673.6	2280.5	0
Master Protein	A0A1D5QPD7	CISD2	573.8	574.6	580.4	464	0
Master Protein	F7FQQ0	DNAJC7	126.1	126.4	129	124.1	0.001
Master Protein	G7N1J6	EGK_19438	153	153.3	128.7	145.8	0
Master Protein	A0A1D5RAQ0	RAB22A	290.7	291.6	290.4	288.3	0
Master Protein	G7NL65	EGK_09867	277	278.2	224.8	372	0.01
Master Protein	I0FUL1	TAP2	18.5	18.6	18	22.5	0.007
Master Protein	H9G0U2	CUL1	484.8	486.8	460.4	479.4	0
Master Protein	G7ME90	EGK_01527	528.5	530.8	472.3	429.8	0.007
Master Protein	A0A1D5QV90	BTN3A1	552	554	519.1	407.5	0
Master Protein	G7NNA4	EGK_10043	17620	17726.1	20665.5	16810.9	0
Master Protein	A0A1D5RAC3	STK3	275	276.8	261	245.4	0
Master Protein	H9H569	-	3021.2	3039.4	2422.3	2385.6	0
Master Protein	F7GKW9	RAA1	548	551.8	556	565.2	0
Master Protein	H9FQK7	AP2A1	6956.9	7006.7	6227.1	6617.3	0
Master Protein	F7E865	ATE1	66.6	67.1	59.9	55.1	0
Master Protein	F7HE75	CD58	4956.1	4990.5	4333.5	3733.7	0
Master Protein	G7N5F7	EGK_04169	223.9	225.4	211.5	161.3	0.003
Master Protein	G7MI09	EGK_00472	55789.5	56181.3	40379.9	34141.1	0
Master Protein	F6V9Q5	SAA2	12659.2	12766.2	13973	21478.5	0
Master Protein	G7MYY2	EGK_18439	41.1	41.4	44.5	39.9	0.008
Master Protein	G7N8Z1	EGK_04815	7160.1	7227	9946.2	8140.1	0
Master Protein	F7EHT3	C17orf99	1714.8	1729.5	1772.1	1106.5	0
Master Protein	H9Z494	TUBA1B	8165.7	8244.7	7980.7	5429.4	0
Master Protein	F7H3E1	-	196.1	198.5	198.6	225.7	0
Master Protein	G7MIS3	EGK_11695	691.1	699.8	698.4	913.7	0
Master Protein	F6U6B5	RPSA	704.9	714	874.3	759	0
Master Protein	F7E4H1	TXNDC5	521	527.9	578.9	537	0
Master Protein	F7GQP9	GNL1	95.1	96.4	83.4	96.6	0.004
Master Protein	I0FS69	PCBP1	2123.9	2152.5	2220.6	1924.8	0
Master Protein	A0A1D5QV13	CAPN2	2594.1	2630.9	2817.6	2633.8	0
Master Protein	G8F1V7	EGK_21496	1021.8	1037.3	971.9	1174.6	0
Master Protein	I2CTI4	RPS21	222.9	226.2	222.3	195.8	0.006
Master Protein	F6YPF9	COPS6	198.4	201.8	124.6	203.4	0
Master Protein	G7MRK7	HSPA1B	14385	14622.6	16444	13319.6	0
Master Protein	A0A1D5QH79	AGO2	1733	1763.6	1249.4	1186.8	0
Master Protein	A0A1D5R9I4	SSR4	51.9	52.9	55	44.8	0.003
Master Protein	G7NCJ8	EGK_06072	13342.4	13611.2	13678.8	10544.8	0
Master Protein	A0A1D5QNJ4	CFL1	48253.5	49219.5	53476.3	33669.1	0
Master Protein	A0A1D5RJL3	FKBP3	1191.8	1217.2	1325.5	1158.5	0
Master Protein	G7MXH3	EGK_17503	52.3	53.4	44.2	76.8	0
Master Protein	G7NS08	EGK_20226	2554.3	2609.3	2757.9	2629.7	0
Master Protein	G7N395	EGK_02793	3609	3689.9	3517.3	2554.4	0
Master Protein	G7NDL3	EGK_06357	60	61.4	63.9	62.7	0.005
Master Protein	F6RFQ2	USP9X	327	334.4	293.1	339.9	0
Master Protein	F6SXR1	PKHD1L1	821.1	840.1	739.1	743.2	0
Master Protein	F6RTB7	XPO7	1141.2	1168.4	1731.3	1925.4	0
Master Protein	F7G0V7	-	734	751.7	692	1116	0
Master Protein	F6X1T9	-	1608.9	1647.1	1508.6	1599.7	0
Master Protein	B0JDR7	Mamu-B	232.3	238.1	145.9	311	0
Master Protein	A0A1D5QKG9	CHMP2B	177.8	182.3	253.3	218.2	0
Master Protein	G7N378	EGK_02774	3314.6	3397.5	3353.7	2683.6	0
Master Protein	I0FKY1	ZDHHC2	55.1	56.4	49.7	39.6	0.005
Master Protein	G7N457	EGK_03135	13398.2	13752.3	14555.4	11711.1	0
Master Protein	F6WBF9	ALB	144.1	148	135.9	142.6	0
Master Protein	F7AQT8	VPS13A	220.5	226.5	205.3	195.2	0.005
Master Protein	H9FRU7	FAM120A	28.9	29.7	26.4	31.2	0.001
Master Protein	G7MY48	EGK_17651	676.9	695.9	482	518.9	0
Master Protein	A0A1D5QLL7	MYH10	103.6	106.7	101.4	105.4	0
Master Protein	G7NLZ6	EGK_10213	858.9	884.2	820.8	684.5	0
Master Protein	F7BTD3	SERPINF2	22070.7	22722.5	23403.7	27273.4	0
Master Protein	G7MJ39	EGK_11820	85.5	88.1	116.3	93.3	0
Master Protein	F6W6B2	-	57372.5	59067.5	43675.1	59503.1	0
Master Protein	G8F1B6	EGK_21164	7856.5	8089.4	7440.8	7823.1	0
Master Protein	A0A1D5QXQ4	AP2S1	1890.1	1946.3	1974.2	1795.5	0.001
Master Protein	A0A1I7Q465	TFPI	465	480.5	417	628.1	0
Master Protein	A0A1D5R9U2	CORO7	968.7	1000.6	978.1	905.7	0
Master Protein	D8VDZ5	Mamu-A	613.4	634.4	439.5	563.9	0
Master Protein	G7NMY6	EGK_10763	626	647.2	633.4	518	0
Master Protein	G7N8Z7	EGK_04822	1907.4	1972.3	1745	1473.5	0
Master Protein	F7E770	RAB1A	39449.1	40774	38425.1	30120.6	0
Master Protein	G8F234	EGK_21171	56.7	58.7	53.2	77.4	0.001
Master Protein	F6T5K3	PSMC3	1307.9	1353.3	1246.6	1128.5	0
Master Protein	G7NMP3	EGK_10274	1265	1310.4	1309.9	1796.2	0
Master Protein	F6QMT0	LGALSL	1147.5	1188.8	1337.2	1044	0
Master Protein	H9FT57	GNB1	13105.3	13583.6	11928.8	10077.6	0
Master Protein	F7HCJ3	CNNM4	64.5	67.1	70.4	57.8	0
Master Protein	G7MM23	EGK_14010	3055.8	3182.1	2986.4	2660.3	0
Master Protein	F6UZG1	TWF2	4999.8	5202.7	5022.7	3925.5	0
Master Protein	G7NQP0	EGK_12965	379.5	395.4	455	432.8	0
Master Protein	G7NBM7	EGK_05878	55.9	58.3	67.4	57.2	0
Master Protein	A0A1D5R9A4	-	2379.6	2478.9	2234.9	1826.6	0
Master Protein	G7N0W0	EGK_19964	1086.1	1132.2	857.6	771.2	0
Master Protein	H9H365	-	14689.8	15316.7	12921.8	14276.8	0
Master Protein	I0FWG8	SLC9A3R2	957	997.7	1032.7	825.6	0
Master Protein	H9EQV9	LTA4H	2881.4	3006.7	2409	2164.3	0
Master Protein	F7HPD4	PODXL	570.6	595.2	604.5	425.3	0
Master Protein	H9FRS8	FLNA	343222	357934	354771	252934	0
Master Protein	G7NSJ5	EGK_21081	3788.3	3953.5	4105.8	3184.9	0
Master Protein	A0A1D5RGX9	EPN1	732	764.4	690.1	580.8	0
Master Protein	F7HUE5	LOC715736	2393.9	2500.7	4737.7	2260	0
Master Protein	F7HHF9	PSMC1	1406	1469.4	1332.1	1199.1	0
Master Protein	H9F9B3	PTPRJ	559.4	584.5	573.9	428.8	0
Master Protein	F7H0I4	PSMD6	151.2	158.3	201.4	163.2	0
Master Protein	G7ML91	EGK_11632	14508.8	15185.4	15691.8	12681.6	0
Master Protein	F6TLQ6	LOC717933	13131.7	13749.8	11940.7	10938.1	0
Master Protein	G7NBA4	EGK_05054	3341.7	3500.5	3834.9	3540.6	0
Master Protein	G7N375	EGK_02769	522	547	498.1	542.8	0
Master Protein	A0A1D5Q5T7	GBA	60.2	63.2	60.4	70.6	0.006
Master Protein	A0A1D5Q794	ATP2A2	1660.7	1741.9	1892.6	1504.6	0
Master Protein	A0A1D5R9P8	ARHGDIA	7831.9	8217.7	7302.4	5541.4	0
Master Protein	G7MZ05	EGK_18467	228.1	239.3	287.9	140.6	0.003
Master Protein	F7H098	CD177	3168.1	3327.8	2652.2	2780.4	0
Master Protein	A0A1D5QG79	MGP	211.9	222.7	208.4	239.9	0.001
Master Protein	F7GKS2	UBL4A	234	245.9	254	262	0.005
Master Protein	G7NMT5	EGK_10516	5240.1	5508.3	5114	4600.1	0
Master Protein	H9FT58	GNB2	915.6	963.4	1032.7	954.5	0
Master Protein	A0A1D5QEL7	SLC2A1	16568.4	17445.5	16386.3	13024	0
Master Protein	G7N4F9	EGK_03210	84.5	89	77.1	64.6	0
Master Protein	F7EKN1	EIF3A	1639.5	1727.9	1159.9	2201.4	0
Master Protein	F7FEL4	SYNCRIP	20.3	21.4	20.7	24.1	0.001
Master Protein	F7BYT3	PEBP1	5463.7	5766.6	4509.3	3882.1	0
Master Protein	F7BQW1	LOC100427524	5237.8	5530.4	5094.4	6975.9	0
Master Protein	A0A1D5Q0Z8	EIF5B	624.4	659.7	498	1126.8	0
Master Protein	A0A0H4LFQ9	-	10170.3	10751.6	10997.9	12357.6	0
Master Protein	G7ML30	EGK_11564	20705.4	21888	27391	23616.8	0
Master Protein	F7EFF6	YWHAZ	65726	69482.3	73794.5	50530.6	0
Master Protein	A0A1D5QFG0	CYTH1	486.6	514.6	492.2	459	0
Master Protein	F7BK48	LOC696657	1982.2	2096.7	1979.5	1761.3	0
Master Protein	G7MUJ0	EGK_17229	9841.6	10411.1	10244.8	6841.4	0
Master Protein	A0A1D5RK97	CD59	30330.4	32095.1	23210.4	18659.1	0
Master Protein	F7F3P2	CAPZB	12721.6	13476.4	13094.9	10583.6	0
Master Protein	A0A1D5R076	NAP1L4	257.7	273.3	216.9	225.9	0
Master Protein	F7ERJ8	OLA1	2777.9	2944.9	2351.1	1968.2	0
Master Protein	H9Z920	MDH1	2879.3	3054.9	2301.9	2003.3	0
Master Protein	F7G7C4	PITPNB	1312.7	1392.8	1159.4	848.9	0
Master Protein	G7ML26	EGK_11560	4149.5	4406.3	4238.7	3780	0
Master Protein	G7N6L3	EGK_03482	151.5	160.8	140.5	130.2	0
Master Protein	A0A0H4LHJ9	-	3221.4	3424	3438.7	3847	0
Master Protein	G7MX62	EGK_18050	3230.5	3435.6	2519.1	2437.9	0
Master Protein	F6YZK4	TMEM245	162.6	172.9	178.2	139.3	0.001
Master Protein	F7EIA1	TBC1D10B	3088.9	3286.6	2807.3	2470.4	0
Master Protein	F7D1C5	CBR1	3621.4	3853.4	2894	2706.4	0
Master Protein	A0A1D5RB30	-	1477.1	1574.4	1691.7	2043.7	0
Master Protein	H9F7Z4	HSP90AA1	1274.5	1358.3	2834.6	1518.5	0
Master Protein	G7NGH3	EGK_08296	69.3	73.8	75.7	63.1	0.004
Master Protein	F6SYJ3	ALDOA	38191.9	40755.9	34921.6	30745.2	0
Master Protein	A0A1D5Q943	ADSS	39.7	42.4	39.1	47.5	0.008
Master Protein	F6PUX4	SLC1A4	297.7	317.9	324.8	337.4	0.001
Master Protein	F6WHL1	ALDOC	1938.2	2069.9	1873.8	1909	0
Master Protein	F7HDQ2	ATP2A3	21097.8	22538.8	23441.2	16050.1	0
Master Protein	F7GIY6	NIT2	655.5	700.4	510.7	466.2	0
Master Protein	F6QMC6	F8	6576.2	7032.2	6070.3	5599.3	0
Master Protein	G7ML31	EGK_11565	121.6	130.3	136.4	185.9	0
Master Protein	G7NDN3	EIF3M	290.2	310.9	186.2	353.5	0.001
Master Protein	H9ESI1	FARSB	112.3	120.4	136.7	135.1	0.001
Master Protein	G7N440	EGK_03116	3209.5	3440.7	3318.8	2760	0
Master Protein	F7H9W9	DCTN2	5664.2	6079.5	7259.3	7816.2	0
Master Protein	G7MWW4	EGK_18630	5461.9	5859.1	6912	5435.1	0
Master Protein	G7MKL3	EGK_11374	283.6	304.2	310	271.1	0
Master Protein	A0A1D5RL40	ABHD14A	436.9	468.8	456.2	415	0
Master Protein	A0A1D5RGZ8	LCK	252.8	271.6	290.3	283.3	0
Master Protein	A0A1D5QT69	SLC18A2	268.7	288.5	328.5	298.3	0.001
Master Protein	G7NMF1	EGK_10967	247.1	265.6	288.9	279.6	0.001
Master Protein	H9ZCW0	TAP1	440.9	474.2	489.4	476.9	0
Master Protein	F7H6X2	NME2	10525.8	11322	8505.7	7197.6	0
Master Protein	G7N7B4	EGK_03788	4629.8	4986.6	5290.9	4502.5	0
Master Protein	G7NQ70	EGK_12908	238.1	256.5	206.8	199.8	0
Master Protein	F6T0E0	ARHGAP1	3518.9	3791.4	3382.7	2663.3	0
Master Protein	G8F1J4	EGK_21301	4581.5	4936.4	4177.6	3429.9	0
Master Protein	F7GWC3	ARPC4	8865.6	9555.6	9673.8	8416.1	0
Master Protein	F7GHJ2	RHOF	156.5	168.7	159.4	141.3	0
Master Protein	G7MI87	EGK_00504	196.5	212.1	178	311.2	0
Master Protein	F1D885	-	60986.5	65842.8	67721.9	73337.8	0
Master Protein	H9YW53	EPB41	634.7	685.8	521.6	444.2	0
Master Protein	F6RKX8	MSN	100226	108345	78889.5	67404.9	0
Master Protein	F6RP85	EIF3B	2035.1	2205	1878.6	2814	0
Master Protein	G7N3D7	EGK_02851	19805.8	21451.4	24965.4	26275.3	0
Master Protein	A0A1D5RJN2	LOC100423218	222.2	240.7	207.1	262.7	0.007
Master Protein	F6YB63	CORO1C	7074.1	7666.4	6814.3	6300.3	0
Master Protein	F7HLF5	ZFAND6	899.6	975.7	768.7	730.1	0
Master Protein	A0A1D5QCC1	RAB4B	682	740.8	1030.5	851.2	0
Master Protein	G7ME15	EGK_01438	197.4	214.4	231.1	212.7	0.001
Master Protein	F7D516	CD1E	438.2	475.9	465.2	452.5	0
Master Protein	A0A1D5QSK0	WDR1	56366.8	61218.5	58797.7	41071.8	0
Master Protein	F6QQH0	-	13729.6	14921.6	16819.2	17226.3	0
Master Protein	G8F148	EGK_21273	14185.8	15421.6	11484.3	13061.4	0
Master Protein	G7N049	EGK_19283	408.5	444.1	357.3	308.6	0.001
Master Protein	A0A1D5Q9J1	DDX3X	466.3	507.3	459.8	601.8	0
Master Protein	G7MS36	EGK_16146	1731.8	1885.8	1016.4	4259.2	0
Master Protein	G7ND25	EGK_06152	290.6	316.6	536.4	313	0.006
Master Protein	G7NCE2	EGK_06974	655.8	714.2	777.7	613.4	0
Master Protein	D2CK97	Mamu-B	296.9	323.3	290.5	164.4	0
Master Protein	F7F5S9	CACNA2D2	4993.1	5436.2	2981.3	2346	0.007
Master Protein	F6Y0T1	GRTP1	1201.1	1309.6	920.7	886.4	0
Master Protein	G7NMP2	EGK_10273	1185.9	1294.4	1475.7	1357.7	0
Master Protein	H9G0A9	ARPC5L	167.1	182.3	176.4	163.8	0
Master Protein	G7NG93	EGK_07752	103.9	113.6	112.2	114.3	0.001
Master Protein	A0A1D5QCD7	PTBP1	92.4	101.1	89.5	98.7	0.006
Master Protein	G7NL79	EGK_10129	780.5	855.8	874.1	1069.6	0
Master Protein	A0A0H4LJN0	-	9302.9	10199.7	11335.8	11873.6	0
Master Protein	H9H523	LOC720452	13919.5	15254.6	15200.3	14852.5	0
Master Protein	A0A0H4LHM7	-	5247.4	5757.6	7669.3	9105.2	0
Master Protein	G7MFF6	EGK_02007	2576.1	2826	1887.8	1905.1	0
Master Protein	A0A1D5QA62	EZR	33605.8	36870.6	24682.3	21299.8	0
Master Protein	A0A1D5QIL8	CAPZA2	3620.7	3976	4069.7	3395.8	0
Master Protein	G7MZX0	EGK_19189	781.5	857.7	590.6	418.4	0
Master Protein	F6TLA3	PTPRA	3269.5	3594.5	3283.9	3029.9	0
Master Protein	G7NDA8	EGK_06226	476.1	523.2	501.9	429.7	0
Master Protein	A0A1D5QBW7	PGRMC2	1055.4	1160.4	1147.2	933.7	0
Master Protein	A0A1D5QWZ3	UBE2V2	5016.5	5514.8	4982.2	4228.2	0
Master Protein	F7B3Z0	CLINT1	1304.7	1435.1	1525.8	1492.2	0
Master Protein	F7GHK4	SLC9A6	13.4	14.8	15.9	22.5	0.001
Master Protein	F7GMK4	-	36600.3	40297.7	44455.4	46389.9	0
Master Protein	G7MJW2	EGK_12122	1012.4	1115.1	1208.5	1093.8	0
Master Protein	H9FHF3	NAGLU	156.5	172.4	191.6	181.7	0
Master Protein	H9ERT9	USO1	2707.5	2986.5	3303.9	3457.8	0
Master Protein	A0A1D5QTD3	ANKFY1	3334.4	3680.5	3434.2	3616.3	0
Master Protein	G7MHE2	EGK_00334	937.2	1034.7	1072.8	790.7	0.001
Master Protein	F7FYP1	RNASE4	415.8	459.5	475.3	432.9	0
Master Protein	G7MLE6	EGK_13740	828.4	915.5	1064.8	745.3	0
Master Protein	F7G5H6	EIF3L	447.3	494.8	319.4	559.5	0
Master Protein	A0A1D5QT52	MTAP	262	289.8	236.1	309.2	0
Master Protein	G7MQW5	EGK_15443	2520.9	2790.5	4695.2	4116.4	0
Master Protein	F6ZU58	EGK_06622	29.8	33	31.4	32.6	0
Master Protein	G7MGX2	EGK_00726	63.4	70.3	105.3	110.6	0
Master Protein	A0A1D5QJQ3	DEK	253.8	281.2	178.2	387.6	0.001
Master Protein	I1XBZ3	Mamu-DRB	242.7	269.3	172.3	160.5	0
Master Protein	H9FZT3	CHMP6	566.8	629.6	545.3	539.8	0
Master Protein	G7MWV9	EGK_18625	800643	890757	825158	1.0441e+06	0
Master Protein	G7MH96	EGK_00816	552.6	615.2	546.1	685.2	0
Master Protein	A0A1D5QYU2	PTPN11	635	706.5	780.3	681.2	0
Master Protein	A0A1D5QR26	TAGLN2	16977.2	18891.2	18674.4	14262.1	0
Master Protein	A0A1D5RK05	HMCN2	1052.4	1171.9	961	1084.8	0
Master Protein	A0A1D5RL09	PPP2R5D	46.1	51.3	43.6	47.1	0.001
Master Protein	H9FZ26	THOP1	383.8	427.7	316	338.5	0
Master Protein	F6W4E9	INF2	2362	2635.6	2831.8	2438.2	0
Master Protein	A0A1Z2THZ2	-	708.7	791.4	899	1008.4	0.006
Master Protein	A0A1D5RH58	-	2280	2549.3	2136	3534.6	0
Master Protein	F7H8I9	LILRA3	1128.7	1261.3	1133.8	1551.6	0
Master Protein	F7FIZ1	UBASH3A	1214.5	1357.2	1451.7	1597.8	0
Master Protein	I2CX04	LAMC1	81.6	91.2	102.7	101.1	0.003
Master Protein	F7HPP8	MYH14	135.3	151.3	107.6	128.6	0
Master Protein	A0A1D5RFA2	JCHAIN	61936.9	69276.9	63753.9	78228.3	0
Master Protein	F7HLH9	TBCA	3281	3678.6	2886.9	2506.6	0
Master Protein	F7ET96	ATP9B	401	450	547.1	511.5	0
Master Protein	F7AMR7	RPL10A	154.6	173.6	253.5	217.2	0
Master Protein	F7CBG2	GATD1	607.7	682.6	689.6	618.3	0
Master Protein	H9F487	F13A1	84.8	95.3	120.2	97.9	0
Master Protein	G7N8S7	EGK_04742	1839.7	2069.6	1616.9	3098.6	0
Master Protein	H9Z8Z3	MARCKS	1323.8	1489.3	957.5	1189.6	0
Master Protein	I0FGU5	UBAC1	838.6	943.8	683.8	732.5	0
Master Protein	F6SCW7	TECPR1	46.4	52.2	51.5	47.6	0.006
Master Protein	A0A0H4LJI9	-	6856.5	7725.1	9545.4	12349.7	0
Master Protein	G7NQK0	CORO1A	29350.9	33091.6	29998.2	24898.8	0
Master Protein	G7NHX6	EGK_08047	109.2	123.1	114.9	146.7	0.007
Master Protein	A0A0H4LHQ3	-	631.4	712.4	654.1	651.4	0
Master Protein	H9F4H0	GSR	3873	4367.6	3253.2	3633.2	0
Master Protein	G7MSQ8	EGK_15643	2216.3	2500.2	1879.8	1569.1	0
Master Protein	G7N6C5	EGK_04363	14619.5	16524	11115.3	9673.6	0
Master Protein	A0A1D5R167	RPE	65.1	73.6	50.4	62.6	0.001
Master Protein	G7NC55	DPP3	1931.4	2190.3	1758.8	1798.8	0
Master Protein	F7GST9	CR1	2121.6	2407.5	2154.2	2095.3	0
Master Protein	G7N1E5	EGK_20181	725.5	823.3	689.1	647.8	0
Master Protein	G7N1D1	EGK_20166	118.2	134.3	154.2	134.6	0.003
Master Protein	G8F1D2	EGK_21207	1033	1176.8	1018.7	844.8	0.002
Master Protein	F7GZY1	PCOLCE	823.5	938	603.3	653.7	0
Master Protein	G7N513	EGK_02492	411.3	469.5	370.9	832.5	0
Master Protein	F7BLW6	NAP1L1	3888.1	4442.2	4149.5	8498.9	0
Master Protein	G7N4V8	EGK_02426	3412.6	3900.4	2584.4	2527.8	0
Master Protein	F1D889	-	38474.3	44075.7	33848.9	40612	0
Master Protein	G7MJ59	EGK_11840	3316.5	3802	3097.9	3475.3	0
Master Protein	A0A1D5R365	ELOB	1380.3	1583.9	1503.2	1458.9	0
Master Protein	F7BKH1	ARPC1B	13186.4	15129.5	14071.9	11911.1	0
Master Protein	B7SKT0	Mamu-A1	1520.6	1743.6	1140	1352.2	0
Master Protein	I0FRX6	MYH11	364	417.9	334.8	276.5	0
Master Protein	G7N932	EGK_04862	491	564.3	569.5	523.3	0.004
Master Protein	G7NFP3	EGK_07631	1264.3	1456.7	1377.1	2187.1	0
Master Protein	G7NNK6	EGK_10595	4910.8	5669.9	5490.4	4766.7	0
Master Protein	A0A0H4LDT8	-	14426.1	16679.6	20505.8	22618.4	0
Master Protein	F7F0D6	-	740564	856222	889198	991560	0
Master Protein	G7MQA6	EGK_14405	111	128.3	173.6	138.8	0.01
Master Protein	A0A1D5R614	KCP	377.9	437.1	265.5	331.5	0
Master Protein	F6ZHV5	INPP5D	211.3	244.8	221	281.9	0
Master Protein	F7GW74	SIGLEC10	288.8	334.3	359.2	325.5	0
Master Protein	H9FNY2	NUDC	315	364.9	345.3	271.2	0
Master Protein	G7NAZ4	EGK_05707	8376	9707.1	10587.7	13227.2	0
Master Protein	A0A1D5RCQ5	-	794.8	922.3	898.9	1155.8	0
[truncated: 165 more rows]
