# Supplementary material for: Analysis of the aging-related biomarker in a nonhuman primate model using multilayer omics
Source: BMC Genomics. 2024 Jun 26;25:639. doi: 10.1186/s12864-024-10556-z (PMC11209966; doi:10.1186/s12864-024-10556-z)
Supplement: Supplementary file 18 — Supplementary Material 18 [file 12864_2024_10556_MOESM18_ESM.xlsx]

## Sheet: Table S1
Primers used for DE RNAs validation
Gene	Primer sequence (5’-3’)
CASK-Forward	AACTCGGCACCTGTTAAACTTG
CASK-Reverse	CCTTGGTTCCGTAAAAAGGCAA
CHN2-Forward	CTCCTGCCCACTATGAAACCC
CHN2-Reverse	CCAAACACGATCCCCAGATTT
CLU-Forward	CTACTTCTGGATAAATGGCGACC
CLU-Reverse	CGGGCGAAGAACCTGTCCT
DST-Forward	GATGCAGATCCGAAAACCCCT
DST-Reverse	CTCAGTGCGGTCCAGTTGTA
FRMD4A-Forward	TCGGGACCTGTGGTTTTATACT
FRMD4A-Reverse	GGACTTCGCGTTCAGAAAGAAA
ITSN1-Forward	AGGAGCAAGAGCGCAAAAGA
ITSN1-Reverse	AGTTGTCGTTGCCTTTCAAGT
KCNQ5-Forward	TGTTGTCGGTATAGAGGATGGCA
KCNQ5-Reverse	GAGTGCAGACGTGGCAAAAAT
LDB2-Forward	CCGTTACTTTAGCACTGTGTTTG
LDB2-Reverse	CCGTGATGGATGAGTTGTGGTA
NUCB2-Forward	GGGAGGCTAAGCAAAGAACTG
NUCB2-Reverse	TCCATGCCTATATCTTGAAGGGA
PGK1-Forward	GACCTAATGTCCAAAGCTGAGAA
PGK1-Reverse	CAGCAGGTATGCCAGAAGCC
PPM1A-Forward	TAACTGTGGAGACTCAAGAGGTT
PPM1A-Reverse	AGCTGCTCAGTAGGACCTTTT
RNF166-Forward	TCCCAGCCTATCCCCAGCAA
RNF166-Reverse	AGGAGAACTTGTGTCGGTGAA
SGK1-Forward	CATATTATGTCGGAGCGGAATGT
SGK1-Reverse	TGTCAGCAGTCTGGAAAGAGA
SLC18A2-Forward	CCTGAATGAAAACGTGCAAGTCG
SLC18A2-Reverse	AGTAGTCCTATGAAAGGGTTGGT
SLC38A1-Forward	CACCACCGGGAAGTTCGTAATC
SLC38A1-Reverse	CATCCACGTACCAGGCTGAAA
SNX12-Forward	ATGTCGGACACGGCAGTAG
SNX12-Reverse	TTACTTGGCGGCCCGTAAG
STRAP-Forward	CTCTGTGGTGCAGTGAGGATA
STRAP-Reverse	GTTGCAGGAGCTTCAAAGGATT
UNG-Forward	GGGCAGTGCCATCGATAGGAA
UNG-Reverse	GTGTCTACATCCAAAGAACCCTC
LNC_009477-Forward	TTTCTTAGGCTTCAGGTTCGT
LNC_009477-Reverse	TGAAGAAGGAGCCCCACAGGA
LNC_012429-Forward	TCTTTAATCCATCTTGAGGTA
LNC_012429-Reverse	TATGCAGAAAATTGAAACTGA
LNC_000254-Forward	ACAGAAAATGACAATAGCCTT
LNC_000254-Reverse	TCCTGCTGAAGTATCAGAATC
circ_0008814-Forward	AAAAGAGGCATTATCCCGCTGG
circ_0008814-Reverse	CACCCAAGCTCACCTCCAAGC
circ_0010527-Forward	CCACGAAAGGCATCTGTCCCA
circ_0010527-Reverse	CTCCTCTATCTCCAGACCCTCG
circ_0001334-Forward	ACACAGCAGGACTGAGTGAAGAAGA
circ_0001334-Reverse	ATCAGGTAGTCAGTTTTAGGTATCT
circ_0005016-Forward	TGGACCCCTAAGGAGATCAGCTGTG
circ_0005016-Reverse	GCTCCCGGTCCTTGGCCTCGGTGCA
circ_0011375-Forward	TGCAGAAATCCTCTAAGCTGTACCG
circ_0011375-Reverse	TATCAAATAATGATGAATCGCGAAA
circ_0002438-Forward	GGCCCCATGTCAGACAAGGAA
circ_0002438-Reverse	TGCCCACAAAACATTGCGATT
circ_0002743-Forward	CTGGCCCACAAGTACCACTAA
circ_0002743-Reverse	GCCCATAACAGCATCAGGAGA
