# Supplementary material for: Analysis of the aging-related biomarker in a nonhuman primate model using multilayer omics
Source: BMC Genomics. 2024 Jun 26;25:639. doi: 10.1186/s12864-024-10556-z (PMC11209966; doi:10.1186/s12864-024-10556-z)
Supplement: Supplementary file 19 — Supplementary Material 19 [file 12864_2024_10556_MOESM19_ESM.xlsx]

## Sheet: Table S2
Primers used for circRNAs-sequence validation
Gene	Primer sequence (5’-3’)
circ_0011038-Forward	GCCACTCAGCAGCAGTCACCTGTTC
circ_0011038-Reverse	GGCCGTGTAGTTGGAGATGTTTTCG
circ_0005006-Forward	CGAGCCCTGGACACCAACTAC
circ_0005006-Reverse	TGTTATCTTTGCTGTCACAGGAGC
circ_0002438-Forward	GGCCCCATGTCAGACAAGGAA
circ_0002438-Reverse	TGCCCACAAAACATTGCGATT
circ_0010527-Forward	CCACGAAAGGCATCTGTCCCA
circ_0010527-Reverse	CTCCTCTATCTCCAGACCCTCG
circ_0001334-Forward	ACACAGCAGGACTGAGTGAAGAAGA
circ_0001334-Reverse	ATCAGGTAGTCAGTTTTAGGTATCT
circ_0011375-Forward	TGCAGAAATCCTCTAAGCTGTACCG
circ_0011375-Reverse	TATCAAATAATGATGAATCGCGAAA
circ_0005016-Forward	TGGACCCCTAAGGAGATCAGCTGTG
circ_0005016-Reverse	GCTCCCGGTCCTTGGCCTCGGTGCA
circ_0008814-Forward	AAAAGAGGCATTATCCCGCTGG
circ_0008814-Reverse	CACCCAAGCTCACCTCCAAGC
circ_0004921-Forward	CATCTACACCCTGTTTCTGGAGCAT
circ_0004921-Reverse	CACACCCCCTTTGGTCCGAATGAGC
circ_0005542-Forward	TTGCAGACCAAGAATTAGCAGAAGC
circ_0005542-Reverse	AAGGGATCAGCAGAAAACAGACGAA
circ_0006526-Forward	TACTACCTTGTACTGAAAAATGGAG
circ_0006526-Reverse	AATGTACAGGCCAAAAATACCAACC
